# Supplementary material for: Information theory-based algorithm for in silico prediction of PCR products with whole genomic sequences as templates
Source: BMC Bioinformatics. 2005 Jul 26;6:190. doi: 10.1186/1471-2105-6-190 (PMC1183192; doi:10.1186/1471-2105-6-190)
Supplement: Additional File 1 — Zip compressed file, included 4 files in it: SPCR.exe, Help.chm, SimGel.exe, and Cases used to test the SPCR program.mht. SPCR.exe is the main program of SPCR; Help.chm is the help information; SimGel.exe is the assistant program for simulating Gel images; Cases used to test the SPCR program.mht is an html format file, which includes most of detailed data of all cases carried out with SPCR. [file 1471-2105-6-190-S1.zip]

Archive with 4 entries (4 files):
- Cases used to test the SPCR program.mht
- help.chm
- SimGel.exe
- SPCR.exe
