# Supplementary material for: Information theory-based algorithm for in silico prediction of PCR products with whole genomic sequences as templates
Source: BMC Bioinformatics. 2005 Jul 26;6:190. doi: 10.1186/1471-2105-6-190 (PMC1183192; doi:10.1186/1471-2105-6-190)
Supplement: Additional File 1 — Zip compressed file, included 4 files in it: SPCR.exe, Help.chm, SimGel.exe, and Cases used to test the SPCR program.mht. SPCR.exe is the main program of SPCR; Help.chm is the help information; SimGel.exe is the assistant program for simulating Gel images; Cases used to test the SPCR program.mht is an html format file, which includes most of detailed data of all cases carried out with SPCR. [file 1471-2105-6-190-S1.zip › Cases used to test the SPCR program.mht]

From: <�� Microsoft Internet Explorer 5 ����>
Subject: Cases used to test the SPCR program
Date: Mon, 11 Jul 2005 11:45:04 +0800
MIME-Version: 1.0
Content-Type: text/html;
	charset="gb2312"
Content-Transfer-Encoding: quoted-printable
Content-Location: =?gb2312?B?ZmlsZTovL1o6XFNQQ1LC287EMjAwM1wyX0JNQ19CaW9pbmZvcm1hdA==?=
	=?gb2312?B?aWNzXFN1Ym1pdCB0byBCTUMgQmlvaW5mb3JtYXRpY3MgMjAwNS0zLQ==?=
	=?gb2312?B?MTVcQWxsX0Nhc2VzLmh0bQ==?=
X-MimeOLE: Produced By Microsoft MimeOLE V6.00.2900.2180

<!DOCTYPE HTML PUBLIC "-//W3C//DTD HTML 4.0 Transitional//EN">
<HTML xmlns=3D"http://www.w3.org/TR/REC-html40" xmlns:v =3D=20
"urn:schemas-microsoft-com:vml" xmlns:o =3D=20
"urn:schemas-microsoft-com:office:office" xmlns:w =3D=20
"urn:schemas-microsoft-com:office:word" xmlns:st1 =3D=20
"urn:schemas-microsoft-com:office:smarttags"><HEAD><TITLE>Cases used to =
test the SPCR program</TITLE>
<META http-equiv=3DContent-Type content=3D"text/html; charset=3Dgb2312">
<META content=3DWord.Document name=3DProgId>
<META content=3D"MSHTML 6.00.2900.2668" name=3DGENERATOR>
<META content=3D"Microsoft Word 11" name=3DOriginator><LINK=20
href=3D"All_Cases.files/filelist.xml" rel=3DFile-List><LINK=20
href=3D"All_Cases.files/editdata.mso" rel=3DEdit-Time-Data><!--[if =
!mso]>
<STYLE>v\:* {
	BEHAVIOR: url(#default#VML)
}
o\:* {
	BEHAVIOR: url(#default#VML)
}
w\:* {
	BEHAVIOR: url(#default#VML)
}
.shape {
	BEHAVIOR: url(#default#VML)
}
</STYLE>
<![endif]--><o:SmartTagType downloadurl=3D"" name=3D"chmetcnv"=20
namespaceuri=3D"urn:schemas-microsoft-com:office:smarttags"></o:SmartTagT=
ype><!--[if gte mso 9]><xml>
 <o:DocumentProperties>
  <o:Author>Eufang Cao</o:Author>
  <o:LastAuthor>Youfang Cao</o:LastAuthor>
  <o:Revision>2</o:Revision>
  <o:TotalTime>2</o:TotalTime>
  <o:Created>2005-06-01T09:20:00Z</o:Created>
  <o:LastSaved>2005-06-01T09:20:00Z</o:LastSaved>
  <o:Pages>1</o:Pages>
  <o:Words>2165</o:Words>
  <o:Characters>11757</o:Characters>
  <o:Company>FSN-PLANT.ORG</o:Company>
  <o:Lines>209</o:Lines>
  <o:Paragraphs>83</o:Paragraphs>
  <o:CharactersWithSpaces>13839</o:CharactersWithSpaces>
  <o:Version>11.5606</o:Version>
 </o:DocumentProperties>
</xml><![endif]--><!--[if gte mso 9]><xml>
 <w:WordDocument>
  <w:SpellingState>Clean</w:SpellingState>
  <w:GrammarState>Clean</w:GrammarState>
  <w:PunctuationKerning/>
  <w:DrawingGridHorizontalSpacing>0.1 =
=B0=F5</w:DrawingGridHorizontalSpacing>
  <w:DrawingGridVerticalSpacing>0.15 =
=B0=F5</w:DrawingGridVerticalSpacing>
  =
<w:DisplayHorizontalDrawingGridEvery>0</w:DisplayHorizontalDrawingGridEve=
ry>
  =
<w:DisplayVerticalDrawingGridEvery>2</w:DisplayVerticalDrawingGridEvery>
  <w:ValidateAgainstSchemas/>
  <w:SaveIfXMLInvalid>false</w:SaveIfXMLInvalid>
  <w:IgnoreMixedContent>false</w:IgnoreMixedContent>
  <w:AlwaysShowPlaceholderText>false</w:AlwaysShowPlaceholderText>
  <w:Compatibility>
   <w:SpaceForUL/>
   <w:BalanceSingleByteDoubleByteWidth/>
   <w:DoNotLeaveBackslashAlone/>
   <w:ULTrailSpace/>
   <w:DoNotExpandShiftReturn/>
   <w:AdjustLineHeightInTable/>
   <w:SelectEntireFieldWithStartOrEnd/>
   <w:UseWord2002TableStyleRules/>
   <w:UseFELayout/>
  </w:Compatibility>
  <w:BrowserLevel>MicrosoftInternetExplorer4</w:BrowserLevel>
 </w:WordDocument>
</xml><![endif]--><!--[if gte mso 9]><xml>
 <w:LatentStyles DefLockedState=3D"false" LatentStyleCount=3D"156">
 </w:LatentStyles>
</xml><![endif]--><!--[if !mso]>
<OBJECT id=3Dieooui =
classid=3Dclsid:38481807-CA0E-42D2-BF39-B33AF135CC4D></OBJECT>
<STYLE>st1\:* {
	BEHAVIOR: url(#ieooui)
}
</STYLE>
<![endif]-->
<STYLE>@font-face {
	font-family: Wingdings;
}
@font-face {
	font-family: =CB=CE=CC=E5;
}
@font-face {
	font-family: =BA=DA=CC=E5;
}
@font-face {
	font-family: Garamond;
}
@font-face {
	font-family: @=CB=CE=CC=E5;
}
@font-face {
	font-family: @=BA=DA=CC=E5;
}
@page  {mso-page-border-surround-header: no; =
mso-page-border-surround-footer: no; }
@page Section1 {size: 595.3pt 841.9pt; margin: 72.0pt 89.85pt 72.0pt =
89.85pt; mso-header-margin: 42.55pt; mso-footer-margin: 49.6pt; =
mso-paper-source: 0; layout-grid: 15.6pt; }
P.MsoNormal {
	TEXT-JUSTIFY: inter-ideograph; FONT-SIZE: 10.5pt; MARGIN: 0cm 0cm 0pt; =
FONT-FAMILY: "Times New Roman"; TEXT-ALIGN: justify; mso-style-parent: =
""; mso-pagination: none; mso-bidi-font-size: 12.0pt; =
mso-fareast-font-family: =CB=CE=CC=E5; mso-font-kerning: 1.0pt
}
LI.MsoNormal {
	TEXT-JUSTIFY: inter-ideograph; FONT-SIZE: 10.5pt; MARGIN: 0cm 0cm 0pt; =
FONT-FAMILY: "Times New Roman"; TEXT-ALIGN: justify; mso-style-parent: =
""; mso-pagination: none; mso-bidi-font-size: 12.0pt; =
mso-fareast-font-family: =CB=CE=CC=E5; mso-font-kerning: 1.0pt
}
DIV.MsoNormal {
	TEXT-JUSTIFY: inter-ideograph; FONT-SIZE: 10.5pt; MARGIN: 0cm 0cm 0pt; =
FONT-FAMILY: "Times New Roman"; TEXT-ALIGN: justify; mso-style-parent: =
""; mso-pagination: none; mso-bidi-font-size: 12.0pt; =
mso-fareast-font-family: =CB=CE=CC=E5; mso-font-kerning: 1.0pt
}
H2 {
	TEXT-JUSTIFY: inter-ideograph; FONT-SIZE: 16pt; MARGIN: 13pt 0cm; =
LINE-HEIGHT: 173%; FONT-FAMILY: Arial; TEXT-ALIGN: justify; =
mso-pagination: lines-together; mso-fareast-font-family: =BA=DA=CC=E5; =
mso-font-kerning: .5pt; mso-style-next: =D5=FD=CE=C4; mso-outline-level: =
2; mso-hyphenate: none; mso-bidi-font-family: "Times New Roman"; =
mso-fareast-language: AR-SA
}
A:link {
	COLOR: #000099; TEXT-DECORATION: underline; text-underline: single
}
SPAN.MsoHyperlink {
	COLOR: #000099; TEXT-DECORATION: underline; text-underline: single
}
A:visited {
	COLOR: purple; TEXT-DECORATION: underline; text-underline: single
}
SPAN.MsoHyperlinkFollowed {
	COLOR: purple; TEXT-DECORATION: underline; text-underline: single
}
P.a {
	TEXT-JUSTIFY: inter-ideograph; FONT-SIZE: 10.5pt; MARGIN: 0cm 0cm 0pt; =
TEXT-INDENT: 20.6pt; FONT-FAMILY: "Times New Roman"; LETTER-SPACING: =
-0.1pt; TEXT-ALIGN: justify; mso-pagination: widow-orphan; =
mso-bidi-font-size: 10.0pt; mso-fareast-font-family: Garamond; =
mso-style-name: =B1=CF=D2=B5=C2=DB=CE=C4=D5=FD=CE=C4; mso-style-update: =
auto; mso-char-indent-count: 2.0; tab-stops: right 432.0pt
}
LI.a {
	TEXT-JUSTIFY: inter-ideograph; FONT-SIZE: 10.5pt; MARGIN: 0cm 0cm 0pt; =
TEXT-INDENT: 20.6pt; FONT-FAMILY: "Times New Roman"; LETTER-SPACING: =
-0.1pt; TEXT-ALIGN: justify; mso-pagination: widow-orphan; =
mso-bidi-font-size: 10.0pt; mso-fareast-font-family: Garamond; =
mso-style-name: =B1=CF=D2=B5=C2=DB=CE=C4=D5=FD=CE=C4; mso-style-update: =
auto; mso-char-indent-count: 2.0; tab-stops: right 432.0pt
}
DIV.a {
	TEXT-JUSTIFY: inter-ideograph; FONT-SIZE: 10.5pt; MARGIN: 0cm 0cm 0pt; =
TEXT-INDENT: 20.6pt; FONT-FAMILY: "Times New Roman"; LETTER-SPACING: =
-0.1pt; TEXT-ALIGN: justify; mso-pagination: widow-orphan; =
mso-bidi-font-size: 10.0pt; mso-fareast-font-family: Garamond; =
mso-style-name: =B1=CF=D2=B5=C2=DB=CE=C4=D5=FD=CE=C4; mso-style-update: =
auto; mso-char-indent-count: 2.0; tab-stops: right 432.0pt
}
P.1 {
	FONT-WEIGHT: bold; TEXT-JUSTIFY: inter-ideograph; FONT-SIZE: 14pt; =
MARGIN: 13pt 0cm 13pt 1cm; TEXT-INDENT: -1cm; LINE-HEIGHT: 172%; =
FONT-FAMILY: =BA=DA=CC=E5; TEXT-ALIGN: justify; mso-style-parent: =
"=B1=EA=CC=E2 2"; mso-pagination: lines-together; mso-bidi-font-size: =
16.0pt; mso-font-kerning: .5pt; mso-outline-level: 2; mso-hyphenate: =
none; mso-bidi-font-family: "Times New Roman"; mso-fareast-language: =
AR-SA; mso-style-name: =D1=F9=CA=BD1; tab-stops: list 1.0cm; mso-list: =
l5 level2 lfo8; mso-hansi-font-family: Arial
}
LI.1 {
	FONT-WEIGHT: bold; TEXT-JUSTIFY: inter-ideograph; FONT-SIZE: 14pt; =
MARGIN: 13pt 0cm 13pt 1cm; TEXT-INDENT: -1cm; LINE-HEIGHT: 172%; =
FONT-FAMILY: =BA=DA=CC=E5; TEXT-ALIGN: justify; mso-style-parent: =
"=B1=EA=CC=E2 2"; mso-pagination: lines-together; mso-bidi-font-size: =
16.0pt; mso-font-kerning: .5pt; mso-outline-level: 2; mso-hyphenate: =
none; mso-bidi-font-family: "Times New Roman"; mso-fareast-language: =
AR-SA; mso-style-name: =D1=F9=CA=BD1; tab-stops: list 1.0cm; mso-list: =
l5 level2 lfo8; mso-hansi-font-family: Arial
}
DIV.1 {
	FONT-WEIGHT: bold; TEXT-JUSTIFY: inter-ideograph; FONT-SIZE: 14pt; =
MARGIN: 13pt 0cm 13pt 1cm; TEXT-INDENT: -1cm; LINE-HEIGHT: 172%; =
FONT-FAMILY: =BA=DA=CC=E5; TEXT-ALIGN: justify; mso-style-parent: =
"=B1=EA=CC=E2 2"; mso-pagination: lines-together; mso-bidi-font-size: =
16.0pt; mso-font-kerning: .5pt; mso-outline-level: 2; mso-hyphenate: =
none; mso-bidi-font-family: "Times New Roman"; mso-fareast-language: =
AR-SA; mso-style-name: =D1=F9=CA=BD1; tab-stops: list 1.0cm; mso-list: =
l5 level2 lfo8; mso-hansi-font-family: Arial
}
SPAN.SpellE {
	mso-style-name: ""; mso-spl-e: yes
}
DIV.Section1 {
	page: Section1
}
OL {
	MARGIN-BOTTOM: 0cm
}
UL {
	MARGIN-BOTTOM: 0cm
}
</STYLE>
<!--[if gte mso 10]>
<style>
 /* Style Definitions */
 table.MsoNormalTable
	{mso-style-name:=C6=D5=CD=A8=B1=ED=B8=F1;
	mso-tstyle-rowband-size:0;
	mso-tstyle-colband-size:0;
	mso-style-noshow:yes;
	mso-style-parent:"";
	mso-padding-alt:0cm 5.4pt 0cm 5.4pt;
	mso-para-margin:0cm;
	mso-para-margin-bottom:.0001pt;
	mso-pagination:widow-orphan;
	font-size:10.0pt;
	font-family:"Times New Roman";
	mso-ansi-language:#0400;
	mso-fareast-language:#0400;
	mso-bidi-language:#0400;}
</style>
<![endif]--><!--[if gte mso 9]><xml>
 <o:shapedefaults v:ext=3D"edit" spidmax=3D"2050"/>
</xml><![endif]--><!--[if gte mso 9]><xml>
 <o:shapelayout v:ext=3D"edit">
  <o:idmap v:ext=3D"edit" data=3D"1"/>
  <o:regrouptable v:ext=3D"edit">
   <o:entry new=3D"1" old=3D"0"/>
  </o:regrouptable>
 </o:shapelayout></xml><![endif]--></HEAD>
<BODY lang=3DZH-CN style=3D"TEXT-JUSTIFY-TRIM: punctuation; =
tab-interval: 21.0pt"=20
vLink=3Dpurple link=3D#000099>
<DIV class=3DSection1 style=3D"LAYOUT-GRID:  15.6pt none">
<P class=3DMsoNormal><SPAN lang=3DEN-US style=3D"FONT-SIZE: 16pt">Cases =
used to test=20
the SPCR program<o:p></o:p></SPAN></P>
<P class=3DMsoNormal><SPAN lang=3DEN-US><o:p>&nbsp;</o:p></SPAN></P>
<P class=3DMsoNormal=20
style=3D"MARGIN-LEFT: 18pt; TEXT-INDENT: -18pt; tab-stops: list 18.0pt; =
mso-list: l6 level1 lfo1"><![if !supportLists]><B=20
style=3D"mso-bidi-font-weight: normal"><SPAN lang=3DEN-US=20
style=3D"FONT-SIZE: 14pt; mso-fareast-font-family: 'Times New =
Roman'"><SPAN=20
style=3D"mso-list: Ignore">1.<SPAN=20
style=3D"FONT: 7pt 'Times New Roman'">&nbsp;&nbsp;&nbsp;&nbsp;=20
</SPAN></SPAN></SPAN></B><![endif]><B style=3D"mso-bidi-font-weight: =
normal"><SPAN=20
lang=3DEN-US style=3D"FONT-SIZE: 14pt">Predict 16S rRNA gene from =
bacteria=20
genomes<o:p></o:p></SPAN></B></P>
<P class=3DMsoNormal><B style=3D"mso-bidi-font-weight: normal"><SPAN =
lang=3DEN-US=20
style=3D"FONT-SIZE: 12pt">Primer sequences:<o:p></o:p></SPAN></B></P>
<P class=3Da style=3D"MARGIN: 0cm 10.5pt 0pt"><SPAN =
lang=3DEN-US>Primer1:=20
GAGAGTTTGATCCTGGCTCAG</SPAN></P>
<P class=3Da style=3D"MARGIN: 0cm 10.5pt 0pt"><SPAN =
lang=3DEN-US>Primer2:=20
CTACGGCTACCTTGTTACGA</SPAN></P>
<P class=3DMsoNormal><B style=3D"mso-bidi-font-weight: normal"><SPAN =
lang=3DEN-US=20
style=3D"FONT-SIZE: 12pt">Parameters:<o:p></o:p></SPAN></B></P>
<P class=3DMsoNormal><I style=3D"mso-bidi-font-style: normal"><SPAN=20
lang=3DEN-US>I<SUB>up</SUB></SPAN></I><SPAN =
lang=3DEN-US>=3D0.85</SPAN><SPAN=20
style=3D"FONT-FAMILY: =CB=CE=CC=E5; mso-hansi-font-family: 'Times New =
Roman'; mso-ascii-font-family: 'Times New Roman'">=A3=AC</SPAN><I=20
style=3D"mso-bidi-font-style: normal"><SPAN=20
lang=3DEN-US>I<SUB>dn</SUB></SPAN></I><SPAN =
lang=3DEN-US>=3D0.85</SPAN><SPAN=20
style=3D"FONT-FAMILY: =CB=CE=CC=E5; mso-hansi-font-family: 'Times New =
Roman'; mso-ascii-font-family: 'Times New Roman'">=A3=AC</SPAN><I=20
style=3D"mso-bidi-font-style: normal"><SPAN=20
lang=3DEN-US>P<SUB>a</SUB></SPAN></I><SPAN =
lang=3DEN-US>=3D0.85</SPAN><SPAN=20
style=3D"FONT-FAMILY: =CB=CE=CC=E5; mso-hansi-font-family: 'Times New =
Roman'; mso-ascii-font-family: 'Times New Roman'">=A3=AC</SPAN><SPAN=20
class=3DSpellE><I style=3D"mso-bidi-font-style: normal"><SPAN=20
lang=3DEN-US>L<SUB>max</SUB></SPAN></I></SPAN><SPAN =
lang=3DEN-US>=3D3200bp</SPAN><SPAN=20
style=3D"FONT-FAMILY: =CB=CE=CC=E5; mso-hansi-font-family: 'Times New =
Roman'; mso-ascii-font-family: 'Times New Roman'">=A3=AC</SPAN><SPAN=20
class=3DSpellE><I style=3D"mso-bidi-font-style: normal"><SPAN=20
lang=3DEN-US>L<SUB>min</SUB></SPAN></I></SPAN><SPAN =
lang=3DEN-US>=3D200bp</SPAN></P>
<P class=3DMsoNormal><B style=3D"mso-bidi-font-weight: normal"><SPAN =
lang=3DEN-US=20
style=3D"FONT-SIZE: 12pt">Templates:<o:p></o:p></SPAN></B></P>
<P class=3DMsoNormal><SPAN lang=3DEN-US>Select completed genome =
sequences of 59=20
eubacteria as templates, they are included in table as =
follow:</SPAN></P>
<TABLE class=3DMsoNormalTable=20
style=3D"BORDER-RIGHT: medium none; BORDER-TOP: medium none; =
BORDER-LEFT: medium none; BORDER-BOTTOM: medium none; BORDER-COLLAPSE: =
collapse; mso-border-top-alt: solid windowtext .5pt; =
mso-border-bottom-alt: solid windowtext .5pt; mso-yfti-tbllook: 480; =
mso-padding-alt: 0cm 5.4pt 0cm 5.4pt"=20
cellSpacing=3D0 cellPadding=3D0 border=3D1>
  <TBODY>
  <TR>
    <TD=20
    style=3D"BORDER-RIGHT: medium none; PADDING-RIGHT: 5.4pt; =
BORDER-TOP: windowtext 1pt solid; PADDING-LEFT: 5.4pt; PADDING-BOTTOM: =
0cm; BORDER-LEFT: medium none; WIDTH: 288pt; PADDING-TOP: 0cm; =
BORDER-BOTTOM: windowtext 1pt solid; mso-border-top-alt: solid =
windowtext .5pt; mso-border-bottom-alt: solid windowtext .5pt"=20
    vAlign=3Dtop width=3D384>
      <P class=3DMsoNormal><B style=3D"mso-bidi-font-weight: normal"><I=20
      style=3D"mso-bidi-font-style: normal"><SPAN lang=3DEN-US>Bacteria=20
      Name<o:p></o:p></SPAN></I></B></P></TD>
    <TD=20
    style=3D"BORDER-RIGHT: medium none; PADDING-RIGHT: 5.4pt; =
BORDER-TOP: windowtext 1pt solid; PADDING-LEFT: 5.4pt; PADDING-BOTTOM: =
0cm; BORDER-LEFT: medium none; WIDTH: 138.1pt; PADDING-TOP: 0cm; =
BORDER-BOTTOM: windowtext 1pt solid; mso-border-top-alt: solid =
windowtext .5pt; mso-border-bottom-alt: solid windowtext .5pt"=20
    vAlign=3Dtop width=3D184>
      <P class=3DMsoNormal><B style=3D"mso-bidi-font-weight: normal"><I=20
      style=3D"mso-bidi-font-style: normal"><SPAN lang=3DEN-US>Accession =

      Number<o:p></o:p></SPAN></I></B></P></TD></TR>
  <TR>
    <TD=20
    style=3D"BORDER-RIGHT: medium none; PADDING-RIGHT: 5.4pt; =
BORDER-TOP: medium none; PADDING-LEFT: 5.4pt; PADDING-BOTTOM: 0cm; =
BORDER-LEFT: medium none; WIDTH: 288pt; PADDING-TOP: 0cm; BORDER-BOTTOM: =
medium none; mso-border-top-alt: solid windowtext .5pt"=20
    vAlign=3Dtop width=3D384>
      <P class=3DMsoNormal><SPAN class=3DSpellE><SPAN=20
      lang=3DEN-US>Agrobacterium</SPAN></SPAN><SPAN lang=3DEN-US> <SPAN=20
      class=3DSpellE>tumefaciens</SPAN> <SPAN class=3DSpellE>str</SPAN>. =
C58 (U.=20
      Washington)</SPAN></P></TD>
    <TD=20
    style=3D"BORDER-RIGHT: medium none; PADDING-RIGHT: 5.4pt; =
BORDER-TOP: medium none; PADDING-LEFT: 5.4pt; PADDING-BOTTOM: 0cm; =
BORDER-LEFT: medium none; WIDTH: 138.1pt; PADDING-TOP: 0cm; =
BORDER-BOTTOM: medium none; mso-border-top-alt: solid windowtext .5pt"=20
    vAlign=3Dtop width=3D184>
      <P class=3DMsoNormal><SPAN =
lang=3DEN-US>NC_003304,NC_003305</SPAN></P></TD></TR>
  <TR>
    <TD=20
    style=3D"BORDER-RIGHT: medium none; PADDING-RIGHT: 5.4pt; =
BORDER-TOP: medium none; PADDING-LEFT: 5.4pt; PADDING-BOTTOM: 0cm; =
BORDER-LEFT: medium none; WIDTH: 288pt; PADDING-TOP: 0cm; BORDER-BOTTOM: =
medium none"=20
    vAlign=3Dtop width=3D384>
      <P class=3DMsoNormal><SPAN class=3DSpellE><SPAN=20
      lang=3DEN-US>Aquifex</SPAN></SPAN><SPAN lang=3DEN-US> <SPAN=20
      class=3DSpellE>aeolicus</SPAN></SPAN></P></TD>
    <TD=20
    style=3D"BORDER-RIGHT: medium none; PADDING-RIGHT: 5.4pt; =
BORDER-TOP: medium none; PADDING-LEFT: 5.4pt; PADDING-BOTTOM: 0cm; =
BORDER-LEFT: medium none; WIDTH: 138.1pt; PADDING-TOP: 0cm; =
BORDER-BOTTOM: medium none"=20
    vAlign=3Dtop width=3D184>
      <P class=3DMsoNormal><SPAN =
lang=3DEN-US>NC_000918</SPAN></P></TD></TR>
  <TR>
    <TD=20
    style=3D"BORDER-RIGHT: medium none; PADDING-RIGHT: 5.4pt; =
BORDER-TOP: medium none; PADDING-LEFT: 5.4pt; PADDING-BOTTOM: 0cm; =
BORDER-LEFT: medium none; WIDTH: 288pt; PADDING-TOP: 0cm; BORDER-BOTTOM: =
medium none"=20
    vAlign=3Dtop width=3D384>
      <P class=3DMsoNormal><SPAN lang=3DEN-US>Bacillus <SPAN=20
      class=3DSpellE>subtilis</SPAN></SPAN></P></TD>
    <TD=20
    style=3D"BORDER-RIGHT: medium none; PADDING-RIGHT: 5.4pt; =
BORDER-TOP: medium none; PADDING-LEFT: 5.4pt; PADDING-BOTTOM: 0cm; =
BORDER-LEFT: medium none; WIDTH: 138.1pt; PADDING-TOP: 0cm; =
BORDER-BOTTOM: medium none"=20
    vAlign=3Dtop width=3D184>
      <P class=3DMsoNormal><SPAN =
lang=3DEN-US>NC_000964</SPAN></P></TD></TR>
  <TR>
    <TD=20
    style=3D"BORDER-RIGHT: medium none; PADDING-RIGHT: 5.4pt; =
BORDER-TOP: medium none; PADDING-LEFT: 5.4pt; PADDING-BOTTOM: 0cm; =
BORDER-LEFT: medium none; WIDTH: 288pt; PADDING-TOP: 0cm; BORDER-BOTTOM: =
medium none"=20
    vAlign=3Dtop width=3D384>
      <P class=3DMsoNormal><SPAN lang=3DEN-US>Bacteroides =
thetaiotaomicron=20
      VPI-5482</SPAN></P></TD>
    <TD=20
    style=3D"BORDER-RIGHT: medium none; PADDING-RIGHT: 5.4pt; =
BORDER-TOP: medium none; PADDING-LEFT: 5.4pt; PADDING-BOTTOM: 0cm; =
BORDER-LEFT: medium none; WIDTH: 138.1pt; PADDING-TOP: 0cm; =
BORDER-BOTTOM: medium none"=20
    vAlign=3Dtop width=3D184>
      <P class=3DMsoNormal><SPAN =
lang=3DEN-US>NC_004663</SPAN></P></TD></TR>
  <TR>
    <TD=20
    style=3D"BORDER-RIGHT: medium none; PADDING-RIGHT: 5.4pt; =
BORDER-TOP: medium none; PADDING-LEFT: 5.4pt; PADDING-BOTTOM: 0cm; =
BORDER-LEFT: medium none; WIDTH: 288pt; PADDING-TOP: 0cm; BORDER-BOTTOM: =
medium none"=20
    vAlign=3Dtop width=3D384>
      <P class=3DMsoNormal><SPAN lang=3DEN-US>BBUR <SPAN=20
      class=3DSpellE>Borrelia</SPAN> <SPAN=20
      class=3DSpellE>burgdorferi</SPAN></SPAN></P></TD>
    <TD=20
    style=3D"BORDER-RIGHT: medium none; PADDING-RIGHT: 5.4pt; =
BORDER-TOP: medium none; PADDING-LEFT: 5.4pt; PADDING-BOTTOM: 0cm; =
BORDER-LEFT: medium none; WIDTH: 138.1pt; PADDING-TOP: 0cm; =
BORDER-BOTTOM: medium none"=20
    vAlign=3Dtop width=3D184>
      <P class=3DMsoNormal><SPAN =
lang=3DEN-US>NC_001318</SPAN></P></TD></TR>
  <TR>
    <TD=20
    style=3D"BORDER-RIGHT: medium none; PADDING-RIGHT: 5.4pt; =
BORDER-TOP: medium none; PADDING-LEFT: 5.4pt; PADDING-BOTTOM: 0cm; =
BORDER-LEFT: medium none; WIDTH: 288pt; PADDING-TOP: 0cm; BORDER-BOTTOM: =
medium none"=20
    vAlign=3Dtop width=3D384>
      <P class=3DMsoNormal><SPAN class=3DSpellE><SPAN=20
      lang=3DEN-US>Bifidobacterium</SPAN></SPAN><SPAN lang=3DEN-US> =
<SPAN=20
      class=3DSpellE>longum</SPAN> NCC2705</SPAN></P></TD>
    <TD=20
    style=3D"BORDER-RIGHT: medium none; PADDING-RIGHT: 5.4pt; =
BORDER-TOP: medium none; PADDING-LEFT: 5.4pt; PADDING-BOTTOM: 0cm; =
BORDER-LEFT: medium none; WIDTH: 138.1pt; PADDING-TOP: 0cm; =
BORDER-BOTTOM: medium none"=20
    vAlign=3Dtop width=3D184>
      <P class=3DMsoNormal><SPAN =
lang=3DEN-US>NC_004307</SPAN></P></TD></TR>
  <TR>
    <TD=20
    style=3D"BORDER-RIGHT: medium none; PADDING-RIGHT: 5.4pt; =
BORDER-TOP: medium none; PADDING-LEFT: 5.4pt; PADDING-BOTTOM: 0cm; =
BORDER-LEFT: medium none; WIDTH: 288pt; PADDING-TOP: 0cm; BORDER-BOTTOM: =
medium none"=20
    vAlign=3Dtop width=3D384>
      <P class=3DMsoNormal><SPAN class=3DSpellE><SPAN=20
      lang=3DEN-US>Bordetella</SPAN></SPAN><SPAN lang=3DEN-US> <SPAN=20
      class=3DSpellE>pertussis</SPAN></SPAN></P></TD>
    <TD=20
    style=3D"BORDER-RIGHT: medium none; PADDING-RIGHT: 5.4pt; =
BORDER-TOP: medium none; PADDING-LEFT: 5.4pt; PADDING-BOTTOM: 0cm; =
BORDER-LEFT: medium none; WIDTH: 138.1pt; PADDING-TOP: 0cm; =
BORDER-BOTTOM: medium none"=20
    vAlign=3Dtop width=3D184>
      <P class=3DMsoNormal><SPAN =
lang=3DEN-US>NC_002929</SPAN></P></TD></TR>
  <TR>
    <TD=20
    style=3D"BORDER-RIGHT: medium none; PADDING-RIGHT: 5.4pt; =
BORDER-TOP: medium none; PADDING-LEFT: 5.4pt; PADDING-BOTTOM: 0cm; =
BORDER-LEFT: medium none; WIDTH: 288pt; PADDING-TOP: 0cm; BORDER-BOTTOM: =
medium none"=20
    vAlign=3Dtop width=3D384>
      <P class=3DMsoNormal><SPAN class=3DSpellE><SPAN=20
      lang=3DEN-US>Bradyrhizobium</SPAN></SPAN><SPAN lang=3DEN-US> <SPAN =

      class=3DSpellE>japonicum</SPAN></SPAN></P></TD>
    <TD=20
    style=3D"BORDER-RIGHT: medium none; PADDING-RIGHT: 5.4pt; =
BORDER-TOP: medium none; PADDING-LEFT: 5.4pt; PADDING-BOTTOM: 0cm; =
BORDER-LEFT: medium none; WIDTH: 138.1pt; PADDING-TOP: 0cm; =
BORDER-BOTTOM: medium none"=20
    vAlign=3Dtop width=3D184>
      <P class=3DMsoNormal><SPAN =
lang=3DEN-US>NC_004463</SPAN></P></TD></TR>
  <TR>
    <TD=20
    style=3D"BORDER-RIGHT: medium none; PADDING-RIGHT: 5.4pt; =
BORDER-TOP: medium none; PADDING-LEFT: 5.4pt; PADDING-BOTTOM: 0cm; =
BORDER-LEFT: medium none; WIDTH: 288pt; PADDING-TOP: 0cm; BORDER-BOTTOM: =
medium none"=20
    vAlign=3Dtop width=3D384>
      <P class=3DMsoNormal><SPAN class=3DSpellE><SPAN=20
      lang=3DEN-US>Brucella</SPAN></SPAN><SPAN lang=3DEN-US> <SPAN=20
      class=3DSpellE>melitensis</SPAN></SPAN></P></TD>
    <TD=20
    style=3D"BORDER-RIGHT: medium none; PADDING-RIGHT: 5.4pt; =
BORDER-TOP: medium none; PADDING-LEFT: 5.4pt; PADDING-BOTTOM: 0cm; =
BORDER-LEFT: medium none; WIDTH: 138.1pt; PADDING-TOP: 0cm; =
BORDER-BOTTOM: medium none"=20
    vAlign=3Dtop width=3D184>
      <P class=3DMsoNormal><SPAN =
lang=3DEN-US>NC_003317,NC_003318</SPAN></P></TD></TR>
  <TR>
    <TD=20
    style=3D"BORDER-RIGHT: medium none; PADDING-RIGHT: 5.4pt; =
BORDER-TOP: medium none; PADDING-LEFT: 5.4pt; PADDING-BOTTOM: 0cm; =
BORDER-LEFT: medium none; WIDTH: 288pt; PADDING-TOP: 0cm; BORDER-BOTTOM: =
medium none"=20
    vAlign=3Dtop width=3D384>
      <P class=3DMsoNormal><SPAN class=3DSpellE><SPAN=20
      lang=3DEN-US>Buchnera</SPAN></SPAN><SPAN lang=3DEN-US> <SPAN=20
      class=3DSpellE>aphidicola</SPAN> <SPAN class=3DSpellE>str</SPAN>. =
APS (<SPAN=20
      class=3DSpellE>Acyrthosiphon</SPAN> <SPAN=20
      class=3DSpellE>pisum</SPAN>)</SPAN></P></TD>
    <TD=20
    style=3D"BORDER-RIGHT: medium none; PADDING-RIGHT: 5.4pt; =
BORDER-TOP: medium none; PADDING-LEFT: 5.4pt; PADDING-BOTTOM: 0cm; =
BORDER-LEFT: medium none; WIDTH: 138.1pt; PADDING-TOP: 0cm; =
BORDER-BOTTOM: medium none"=20
    vAlign=3Dtop width=3D184>
      <P class=3DMsoNormal><SPAN =
lang=3DEN-US>NC_002528</SPAN></P></TD></TR>
  <TR>
    <TD=20
    style=3D"BORDER-RIGHT: medium none; PADDING-RIGHT: 5.4pt; =
BORDER-TOP: medium none; PADDING-LEFT: 5.4pt; PADDING-BOTTOM: 0cm; =
BORDER-LEFT: medium none; WIDTH: 288pt; PADDING-TOP: 0cm; BORDER-BOTTOM: =
medium none"=20
    vAlign=3Dtop width=3D384>
      <P class=3DMsoNormal><SPAN class=3DSpellE><SPAN=20
      lang=3DEN-US>Candidatus</SPAN></SPAN><SPAN lang=3DEN-US> <SPAN=20
      class=3DSpellE>Blochmannia</SPAN> <SPAN=20
      class=3DSpellE>floridanus</SPAN></SPAN></P></TD>
    <TD=20
    style=3D"BORDER-RIGHT: medium none; PADDING-RIGHT: 5.4pt; =
BORDER-TOP: medium none; PADDING-LEFT: 5.4pt; PADDING-BOTTOM: 0cm; =
BORDER-LEFT: medium none; WIDTH: 138.1pt; PADDING-TOP: 0cm; =
BORDER-BOTTOM: medium none"=20
    vAlign=3Dtop width=3D184>
      <P class=3DMsoNormal><SPAN =
lang=3DEN-US>NC_005061</SPAN></P></TD></TR>
  <TR>
    <TD=20
    style=3D"BORDER-RIGHT: medium none; PADDING-RIGHT: 5.4pt; =
BORDER-TOP: medium none; PADDING-LEFT: 5.4pt; PADDING-BOTTOM: 0cm; =
BORDER-LEFT: medium none; WIDTH: 288pt; PADDING-TOP: 0cm; BORDER-BOTTOM: =
medium none"=20
    vAlign=3Dtop width=3D384>
      <P class=3DMsoNormal><SPAN class=3DSpellE><SPAN=20
      lang=3DEN-US>Caulobacter</SPAN></SPAN><SPAN lang=3DEN-US> <SPAN=20
      class=3DSpellE>crescentus</SPAN> CB15</SPAN></P></TD>
    <TD=20
    style=3D"BORDER-RIGHT: medium none; PADDING-RIGHT: 5.4pt; =
BORDER-TOP: medium none; PADDING-LEFT: 5.4pt; PADDING-BOTTOM: 0cm; =
BORDER-LEFT: medium none; WIDTH: 138.1pt; PADDING-TOP: 0cm; =
BORDER-BOTTOM: medium none"=20
    vAlign=3Dtop width=3D184>
      <P class=3DMsoNormal><SPAN =
lang=3DEN-US>NC_002696</SPAN></P></TD></TR>
  <TR>
    <TD=20
    style=3D"BORDER-RIGHT: medium none; PADDING-RIGHT: 5.4pt; =
BORDER-TOP: medium none; PADDING-LEFT: 5.4pt; PADDING-BOTTOM: 0cm; =
BORDER-LEFT: medium none; WIDTH: 288pt; PADDING-TOP: 0cm; BORDER-BOTTOM: =
medium none"=20
    vAlign=3Dtop width=3D384>
      <P class=3DMsoNormal><SPAN lang=3DEN-US>Chlamydia <SPAN=20
      class=3DSpellE>muridarum</SPAN></SPAN></P></TD>
    <TD=20
    style=3D"BORDER-RIGHT: medium none; PADDING-RIGHT: 5.4pt; =
BORDER-TOP: medium none; PADDING-LEFT: 5.4pt; PADDING-BOTTOM: 0cm; =
BORDER-LEFT: medium none; WIDTH: 138.1pt; PADDING-TOP: 0cm; =
BORDER-BOTTOM: medium none"=20
    vAlign=3Dtop width=3D184>
      <P class=3DMsoNormal><SPAN =
lang=3DEN-US>NC_002620</SPAN></P></TD></TR>
  <TR>
    <TD=20
    style=3D"BORDER-RIGHT: medium none; PADDING-RIGHT: 5.4pt; =
BORDER-TOP: medium none; PADDING-LEFT: 5.4pt; PADDING-BOTTOM: 0cm; =
BORDER-LEFT: medium none; WIDTH: 288pt; PADDING-TOP: 0cm; BORDER-BOTTOM: =
medium none"=20
    vAlign=3Dtop width=3D384>
      <P class=3DMsoNormal><SPAN class=3DSpellE><SPAN=20
      lang=3DEN-US>Chlamydophila</SPAN></SPAN><SPAN lang=3DEN-US> <SPAN=20
      class=3DSpellE>pneumoniae</SPAN> TW-183</SPAN></P></TD>
    <TD=20
    style=3D"BORDER-RIGHT: medium none; PADDING-RIGHT: 5.4pt; =
BORDER-TOP: medium none; PADDING-LEFT: 5.4pt; PADDING-BOTTOM: 0cm; =
BORDER-LEFT: medium none; WIDTH: 138.1pt; PADDING-TOP: 0cm; =
BORDER-BOTTOM: medium none"=20
    vAlign=3Dtop width=3D184>
      <P class=3DMsoNormal><SPAN =
lang=3DEN-US>NC_005043</SPAN></P></TD></TR>
  <TR>
    <TD=20
    style=3D"BORDER-RIGHT: medium none; PADDING-RIGHT: 5.4pt; =
BORDER-TOP: medium none; PADDING-LEFT: 5.4pt; PADDING-BOTTOM: 0cm; =
BORDER-LEFT: medium none; WIDTH: 288pt; PADDING-TOP: 0cm; BORDER-BOTTOM: =
medium none"=20
    vAlign=3Dtop width=3D384>
      <P class=3DMsoNormal><SPAN class=3DSpellE><SPAN=20
      lang=3DEN-US>Chlorobium</SPAN></SPAN><SPAN lang=3DEN-US> <SPAN=20
      class=3DSpellE>tepidum</SPAN> TLS</SPAN></P></TD>
    <TD=20
    style=3D"BORDER-RIGHT: medium none; PADDING-RIGHT: 5.4pt; =
BORDER-TOP: medium none; PADDING-LEFT: 5.4pt; PADDING-BOTTOM: 0cm; =
BORDER-LEFT: medium none; WIDTH: 138.1pt; PADDING-TOP: 0cm; =
BORDER-BOTTOM: medium none"=20
    vAlign=3Dtop width=3D184>
      <P class=3DMsoNormal><SPAN =
lang=3DEN-US>NC_002932</SPAN></P></TD></TR>
  <TR>
    <TD=20
    style=3D"BORDER-RIGHT: medium none; PADDING-RIGHT: 5.4pt; =
BORDER-TOP: medium none; PADDING-LEFT: 5.4pt; PADDING-BOTTOM: 0cm; =
BORDER-LEFT: medium none; WIDTH: 288pt; PADDING-TOP: 0cm; BORDER-BOTTOM: =
medium none"=20
    vAlign=3Dtop width=3D384>
      <P class=3DMsoNormal><SPAN class=3DSpellE><SPAN=20
      lang=3DEN-US>Chromobacterium</SPAN></SPAN><SPAN lang=3DEN-US> =
<SPAN=20
      class=3DSpellE>violaceum</SPAN> ATCC 12472</SPAN></P></TD>
    <TD=20
    style=3D"BORDER-RIGHT: medium none; PADDING-RIGHT: 5.4pt; =
BORDER-TOP: medium none; PADDING-LEFT: 5.4pt; PADDING-BOTTOM: 0cm; =
BORDER-LEFT: medium none; WIDTH: 138.1pt; PADDING-TOP: 0cm; =
BORDER-BOTTOM: medium none"=20
    vAlign=3Dtop width=3D184>
      <P class=3DMsoNormal><SPAN =
lang=3DEN-US>NC_005085</SPAN></P></TD></TR>
  <TR>
    <TD=20
    style=3D"BORDER-RIGHT: medium none; PADDING-RIGHT: 5.4pt; =
BORDER-TOP: medium none; PADDING-LEFT: 5.4pt; PADDING-BOTTOM: 0cm; =
BORDER-LEFT: medium none; WIDTH: 288pt; PADDING-TOP: 0cm; BORDER-BOTTOM: =
medium none"=20
    vAlign=3Dtop width=3D384>
      <P class=3DMsoNormal><SPAN lang=3DEN-US>Clostridium <SPAN=20
      class=3DSpellE>tetani</SPAN> E88</SPAN></P></TD>
    <TD=20
    style=3D"BORDER-RIGHT: medium none; PADDING-RIGHT: 5.4pt; =
BORDER-TOP: medium none; PADDING-LEFT: 5.4pt; PADDING-BOTTOM: 0cm; =
BORDER-LEFT: medium none; WIDTH: 138.1pt; PADDING-TOP: 0cm; =
BORDER-BOTTOM: medium none"=20
    vAlign=3Dtop width=3D184>
      <P class=3DMsoNormal><SPAN =
lang=3DEN-US>NC_004557</SPAN></P></TD></TR>
  <TR>
    <TD=20
    style=3D"BORDER-RIGHT: medium none; PADDING-RIGHT: 5.4pt; =
BORDER-TOP: medium none; PADDING-LEFT: 5.4pt; PADDING-BOTTOM: 0cm; =
BORDER-LEFT: medium none; WIDTH: 288pt; PADDING-TOP: 0cm; BORDER-BOTTOM: =
medium none"=20
    vAlign=3Dtop width=3D384>
      <P class=3DMsoNormal><SPAN class=3DSpellE><SPAN=20
      lang=3DEN-US>Corynebacterium</SPAN></SPAN><SPAN lang=3DEN-US> =
<SPAN=20
      class=3DSpellE>efficiens</SPAN> YS-314</SPAN></P></TD>
    <TD=20
    style=3D"BORDER-RIGHT: medium none; PADDING-RIGHT: 5.4pt; =
BORDER-TOP: medium none; PADDING-LEFT: 5.4pt; PADDING-BOTTOM: 0cm; =
BORDER-LEFT: medium none; WIDTH: 138.1pt; PADDING-TOP: 0cm; =
BORDER-BOTTOM: medium none"=20
    vAlign=3Dtop width=3D184>
      <P class=3DMsoNormal><SPAN =
lang=3DEN-US>NC_004369</SPAN></P></TD></TR>
  <TR>
    <TD=20
    style=3D"BORDER-RIGHT: medium none; PADDING-RIGHT: 5.4pt; =
BORDER-TOP: medium none; PADDING-LEFT: 5.4pt; PADDING-BOTTOM: 0cm; =
BORDER-LEFT: medium none; WIDTH: 288pt; PADDING-TOP: 0cm; BORDER-BOTTOM: =
medium none"=20
    vAlign=3Dtop width=3D384>
      <P class=3DMsoNormal><SPAN class=3DSpellE><SPAN=20
      lang=3DEN-US>Coxiella</SPAN></SPAN><SPAN lang=3DEN-US> <SPAN=20
      class=3DSpellE>burnetii</SPAN> RSA 493</SPAN></P></TD>
    <TD=20
    style=3D"BORDER-RIGHT: medium none; PADDING-RIGHT: 5.4pt; =
BORDER-TOP: medium none; PADDING-LEFT: 5.4pt; PADDING-BOTTOM: 0cm; =
BORDER-LEFT: medium none; WIDTH: 138.1pt; PADDING-TOP: 0cm; =
BORDER-BOTTOM: medium none"=20
    vAlign=3Dtop width=3D184>
      <P class=3DMsoNormal><SPAN =
lang=3DEN-US>NC_002971</SPAN></P></TD></TR>
  <TR>
    <TD=20
    style=3D"BORDER-RIGHT: medium none; PADDING-RIGHT: 5.4pt; =
BORDER-TOP: medium none; PADDING-LEFT: 5.4pt; PADDING-BOTTOM: 0cm; =
BORDER-LEFT: medium none; WIDTH: 288pt; PADDING-TOP: 0cm; BORDER-BOTTOM: =
medium none"=20
    vAlign=3Dtop width=3D384>
      <P class=3DMsoNormal><SPAN class=3DSpellE><SPAN=20
      lang=3DEN-US>Deinococcus</SPAN></SPAN><SPAN lang=3DEN-US> <SPAN=20
      class=3DSpellE>radiodurans</SPAN></SPAN></P></TD>
    <TD=20
    style=3D"BORDER-RIGHT: medium none; PADDING-RIGHT: 5.4pt; =
BORDER-TOP: medium none; PADDING-LEFT: 5.4pt; PADDING-BOTTOM: 0cm; =
BORDER-LEFT: medium none; WIDTH: 138.1pt; PADDING-TOP: 0cm; =
BORDER-BOTTOM: medium none"=20
    vAlign=3Dtop width=3D184>
      <P class=3DMsoNormal><SPAN =
lang=3DEN-US>NC_001263,NC_001264</SPAN></P></TD></TR>
  <TR>
    <TD=20
    style=3D"BORDER-RIGHT: medium none; PADDING-RIGHT: 5.4pt; =
BORDER-TOP: medium none; PADDING-LEFT: 5.4pt; PADDING-BOTTOM: 0cm; =
BORDER-LEFT: medium none; WIDTH: 288pt; PADDING-TOP: 0cm; BORDER-BOTTOM: =
medium none"=20
    vAlign=3Dtop width=3D384>
      <P class=3DMsoNormal><SPAN lang=3DEN-US>Escherichia coli =
K12</SPAN></P></TD>
    <TD=20
    style=3D"BORDER-RIGHT: medium none; PADDING-RIGHT: 5.4pt; =
BORDER-TOP: medium none; PADDING-LEFT: 5.4pt; PADDING-BOTTOM: 0cm; =
BORDER-LEFT: medium none; WIDTH: 138.1pt; PADDING-TOP: 0cm; =
BORDER-BOTTOM: medium none"=20
    vAlign=3Dtop width=3D184>
      <P class=3DMsoNormal><SPAN =
lang=3DEN-US>NC_000913</SPAN></P></TD></TR>
  <TR>
    <TD=20
    style=3D"BORDER-RIGHT: medium none; PADDING-RIGHT: 5.4pt; =
BORDER-TOP: medium none; PADDING-LEFT: 5.4pt; PADDING-BOTTOM: 0cm; =
BORDER-LEFT: medium none; WIDTH: 288pt; PADDING-TOP: 0cm; BORDER-BOTTOM: =
medium none"=20
    vAlign=3Dtop width=3D384>
      <P class=3DMsoNormal><SPAN class=3DSpellE><SPAN=20
      lang=3DEN-US>Fusobacterium</SPAN></SPAN><SPAN lang=3DEN-US> <SPAN=20
      class=3DSpellE>nucleatum</SPAN> <SPAN class=3DSpellE>subsp</SPAN>. =
<SPAN=20
      class=3DSpellE>nucleatum</SPAN> ATCC 25586</SPAN></P></TD>
    <TD=20
    style=3D"BORDER-RIGHT: medium none; PADDING-RIGHT: 5.4pt; =
BORDER-TOP: medium none; PADDING-LEFT: 5.4pt; PADDING-BOTTOM: 0cm; =
BORDER-LEFT: medium none; WIDTH: 138.1pt; PADDING-TOP: 0cm; =
BORDER-BOTTOM: medium none"=20
    vAlign=3Dtop width=3D184>
      <P class=3DMsoNormal><SPAN =
lang=3DEN-US>NC_003454</SPAN></P></TD></TR>
  <TR>
    <TD=20
    style=3D"BORDER-RIGHT: medium none; PADDING-RIGHT: 5.4pt; =
BORDER-TOP: medium none; PADDING-LEFT: 5.4pt; PADDING-BOTTOM: 0cm; =
BORDER-LEFT: medium none; WIDTH: 288pt; PADDING-TOP: 0cm; BORDER-BOTTOM: =
medium none"=20
    vAlign=3Dtop width=3D384>
      <P class=3DMsoNormal><SPAN class=3DSpellE><SPAN=20
      lang=3DEN-US>Haemophilus</SPAN></SPAN><SPAN lang=3DEN-US> <SPAN=20
      class=3DSpellE>ducreyi</SPAN> 35000HP</SPAN></P></TD>
    <TD=20
    style=3D"BORDER-RIGHT: medium none; PADDING-RIGHT: 5.4pt; =
BORDER-TOP: medium none; PADDING-LEFT: 5.4pt; PADDING-BOTTOM: 0cm; =
BORDER-LEFT: medium none; WIDTH: 138.1pt; PADDING-TOP: 0cm; =
BORDER-BOTTOM: medium none"=20
    vAlign=3Dtop width=3D184>
      <P class=3DMsoNormal><SPAN =
lang=3DEN-US>NC_002940</SPAN></P></TD></TR>
  <TR>
    <TD=20
    style=3D"BORDER-RIGHT: medium none; PADDING-RIGHT: 5.4pt; =
BORDER-TOP: medium none; PADDING-LEFT: 5.4pt; PADDING-BOTTOM: 0cm; =
BORDER-LEFT: medium none; WIDTH: 288pt; PADDING-TOP: 0cm; BORDER-BOTTOM: =
medium none"=20
    vAlign=3Dtop width=3D384>
      <P class=3DMsoNormal><SPAN lang=3DEN-US>Helicobacter <SPAN=20
      class=3DSpellE>hepaticus</SPAN> ATCC 51449</SPAN></P></TD>
    <TD=20
    style=3D"BORDER-RIGHT: medium none; PADDING-RIGHT: 5.4pt; =
BORDER-TOP: medium none; PADDING-LEFT: 5.4pt; PADDING-BOTTOM: 0cm; =
BORDER-LEFT: medium none; WIDTH: 138.1pt; PADDING-TOP: 0cm; =
BORDER-BOTTOM: medium none"=20
    vAlign=3Dtop width=3D184>
      <P class=3DMsoNormal><SPAN =
lang=3DEN-US>NC_004917</SPAN></P></TD></TR>
  <TR>
    <TD=20
    style=3D"BORDER-RIGHT: medium none; PADDING-RIGHT: 5.4pt; =
BORDER-TOP: medium none; PADDING-LEFT: 5.4pt; PADDING-BOTTOM: 0cm; =
BORDER-LEFT: medium none; WIDTH: 288pt; PADDING-TOP: 0cm; BORDER-BOTTOM: =
medium none"=20
    vAlign=3Dtop width=3D384>
      <P class=3DMsoNormal><SPAN lang=3DEN-US>Lactobacillus <SPAN=20
      class=3DSpellE>plantarum</SPAN> WCFS1</SPAN></P></TD>
    <TD=20
    style=3D"BORDER-RIGHT: medium none; PADDING-RIGHT: 5.4pt; =
BORDER-TOP: medium none; PADDING-LEFT: 5.4pt; PADDING-BOTTOM: 0cm; =
BORDER-LEFT: medium none; WIDTH: 138.1pt; PADDING-TOP: 0cm; =
BORDER-BOTTOM: medium none"=20
    vAlign=3Dtop width=3D184>
      <P class=3DMsoNormal><SPAN =
lang=3DEN-US>NC_004567</SPAN></P></TD></TR>
  <TR>
    <TD=20
    style=3D"BORDER-RIGHT: medium none; PADDING-RIGHT: 5.4pt; =
BORDER-TOP: medium none; PADDING-LEFT: 5.4pt; PADDING-BOTTOM: 0cm; =
BORDER-LEFT: medium none; WIDTH: 288pt; PADDING-TOP: 0cm; BORDER-BOTTOM: =
medium none"=20
    vAlign=3Dtop width=3D384>
      <P class=3DMsoNormal><SPAN class=3DSpellE><SPAN=20
      lang=3DEN-US>Lactococcus</SPAN></SPAN><SPAN lang=3DEN-US> <SPAN=20
      class=3DSpellE>lactis</SPAN> <SPAN class=3DSpellE>subsp</SPAN>. =
<SPAN=20
      class=3DSpellE>lactis</SPAN></SPAN></P></TD>
    <TD=20
    style=3D"BORDER-RIGHT: medium none; PADDING-RIGHT: 5.4pt; =
BORDER-TOP: medium none; PADDING-LEFT: 5.4pt; PADDING-BOTTOM: 0cm; =
BORDER-LEFT: medium none; WIDTH: 138.1pt; PADDING-TOP: 0cm; =
BORDER-BOTTOM: medium none"=20
    vAlign=3Dtop width=3D184>
      <P class=3DMsoNormal><SPAN =
lang=3DEN-US>NC_002662</SPAN></P></TD></TR>
  <TR>
    <TD=20
    style=3D"BORDER-RIGHT: medium none; PADDING-RIGHT: 5.4pt; =
BORDER-TOP: medium none; PADDING-LEFT: 5.4pt; PADDING-BOTTOM: 0cm; =
BORDER-LEFT: medium none; WIDTH: 288pt; PADDING-TOP: 0cm; BORDER-BOTTOM: =
medium none"=20
    vAlign=3Dtop width=3D384>
      <P class=3DMsoNormal><SPAN class=3DSpellE><SPAN=20
      lang=3DEN-US>Leptospira</SPAN></SPAN><SPAN lang=3DEN-US> <SPAN=20
      class=3DSpellE>interrogans</SPAN> <SPAN =
class=3DSpellE>serovar</SPAN> <SPAN=20
      class=3DSpellE>lai</SPAN> <SPAN class=3DSpellE>str</SPAN>. =
56601</SPAN></P></TD>
    <TD=20
    style=3D"BORDER-RIGHT: medium none; PADDING-RIGHT: 5.4pt; =
BORDER-TOP: medium none; PADDING-LEFT: 5.4pt; PADDING-BOTTOM: 0cm; =
BORDER-LEFT: medium none; WIDTH: 138.1pt; PADDING-TOP: 0cm; =
BORDER-BOTTOM: medium none"=20
    vAlign=3Dtop width=3D184>
      <P class=3DMsoNormal><SPAN =
lang=3DEN-US>NC_004342,NC_004343</SPAN></P></TD></TR>
  <TR>
    <TD=20
    style=3D"BORDER-RIGHT: medium none; PADDING-RIGHT: 5.4pt; =
BORDER-TOP: medium none; PADDING-LEFT: 5.4pt; PADDING-BOTTOM: 0cm; =
BORDER-LEFT: medium none; WIDTH: 288pt; PADDING-TOP: 0cm; BORDER-BOTTOM: =
medium none"=20
    vAlign=3Dtop width=3D384>
      <P class=3DMsoNormal><SPAN class=3DSpellE><SPAN=20
      lang=3DEN-US>Listeria</SPAN></SPAN><SPAN lang=3DEN-US> <SPAN=20
      class=3DSpellE>innocua</SPAN> Clip11262</SPAN></P></TD>
    <TD=20
    style=3D"BORDER-RIGHT: medium none; PADDING-RIGHT: 5.4pt; =
BORDER-TOP: medium none; PADDING-LEFT: 5.4pt; PADDING-BOTTOM: 0cm; =
BORDER-LEFT: medium none; WIDTH: 138.1pt; PADDING-TOP: 0cm; =
BORDER-BOTTOM: medium none"=20
    vAlign=3Dtop width=3D184>
      <P class=3DMsoNormal><SPAN =
lang=3DEN-US>NC_003212</SPAN></P></TD></TR>
  <TR>
    <TD=20
    style=3D"BORDER-RIGHT: medium none; PADDING-RIGHT: 5.4pt; =
BORDER-TOP: medium none; PADDING-LEFT: 5.4pt; PADDING-BOTTOM: 0cm; =
BORDER-LEFT: medium none; WIDTH: 288pt; PADDING-TOP: 0cm; BORDER-BOTTOM: =
medium none"=20
    vAlign=3Dtop width=3D384>
      <P class=3DMsoNormal><SPAN lang=3DEN-US>Mycobacterium tuberculosis =

      H37Rv</SPAN></P></TD>
    <TD=20
    style=3D"BORDER-RIGHT: medium none; PADDING-RIGHT: 5.4pt; =
BORDER-TOP: medium none; PADDING-LEFT: 5.4pt; PADDING-BOTTOM: 0cm; =
BORDER-LEFT: medium none; WIDTH: 138.1pt; PADDING-TOP: 0cm; =
BORDER-BOTTOM: medium none"=20
    vAlign=3Dtop width=3D184>
      <P class=3DMsoNormal><SPAN =
lang=3DEN-US>NC_000962</SPAN></P></TD></TR>
  <TR>
    <TD=20
    style=3D"BORDER-RIGHT: medium none; PADDING-RIGHT: 5.4pt; =
BORDER-TOP: medium none; PADDING-LEFT: 5.4pt; PADDING-BOTTOM: 0cm; =
BORDER-LEFT: medium none; WIDTH: 288pt; PADDING-TOP: 0cm; BORDER-BOTTOM: =
medium none"=20
    vAlign=3Dtop width=3D384>
      <P class=3DMsoNormal><SPAN class=3DSpellE><SPAN=20
      lang=3DEN-US>Mycoplasma</SPAN></SPAN><SPAN lang=3DEN-US> <SPAN=20
      class=3DSpellE>gallisepticum</SPAN> R</SPAN></P></TD>
    <TD=20
    style=3D"BORDER-RIGHT: medium none; PADDING-RIGHT: 5.4pt; =
BORDER-TOP: medium none; PADDING-LEFT: 5.4pt; PADDING-BOTTOM: 0cm; =
BORDER-LEFT: medium none; WIDTH: 138.1pt; PADDING-TOP: 0cm; =
BORDER-BOTTOM: medium none"=20
    vAlign=3Dtop width=3D184>
      <P class=3DMsoNormal><SPAN =
lang=3DEN-US>NC_004829</SPAN></P></TD></TR>
  <TR>
    <TD=20
    style=3D"BORDER-RIGHT: medium none; PADDING-RIGHT: 5.4pt; =
BORDER-TOP: medium none; PADDING-LEFT: 5.4pt; PADDING-BOTTOM: 0cm; =
BORDER-LEFT: medium none; WIDTH: 288pt; PADDING-TOP: 0cm; BORDER-BOTTOM: =
medium none"=20
    vAlign=3Dtop width=3D384>
      <P class=3DMsoNormal><SPAN class=3DSpellE><SPAN=20
      lang=3DEN-US>Neisseria</SPAN></SPAN><SPAN lang=3DEN-US> <SPAN=20
      class=3DSpellE>meningitidis</SPAN> <SPAN =
class=3DSpellE>serogroup</SPAN> B=20
      strain MC58</SPAN></P></TD>
    <TD=20
    style=3D"BORDER-RIGHT: medium none; PADDING-RIGHT: 5.4pt; =
BORDER-TOP: medium none; PADDING-LEFT: 5.4pt; PADDING-BOTTOM: 0cm; =
BORDER-LEFT: medium none; WIDTH: 138.1pt; PADDING-TOP: 0cm; =
BORDER-BOTTOM: medium none"=20
    vAlign=3Dtop width=3D184>
      <P class=3DMsoNormal><SPAN =
lang=3DEN-US>NC_003112</SPAN></P></TD></TR>
  <TR>
    <TD=20
    style=3D"BORDER-RIGHT: medium none; PADDING-RIGHT: 5.4pt; =
BORDER-TOP: medium none; PADDING-LEFT: 5.4pt; PADDING-BOTTOM: 0cm; =
BORDER-LEFT: medium none; WIDTH: 288pt; PADDING-TOP: 0cm; BORDER-BOTTOM: =
medium none"=20
    vAlign=3Dtop width=3D384>
      <P class=3DMsoNormal><SPAN class=3DSpellE><SPAN=20
      lang=3DEN-US>Nitrosomonas</SPAN></SPAN><SPAN lang=3DEN-US> <SPAN=20
      class=3DSpellE>europaea</SPAN> ATCC 19718</SPAN></P></TD>
    <TD=20
    style=3D"BORDER-RIGHT: medium none; PADDING-RIGHT: 5.4pt; =
BORDER-TOP: medium none; PADDING-LEFT: 5.4pt; PADDING-BOTTOM: 0cm; =
BORDER-LEFT: medium none; WIDTH: 138.1pt; PADDING-TOP: 0cm; =
BORDER-BOTTOM: medium none"=20
    vAlign=3Dtop width=3D184>
      <P class=3DMsoNormal><SPAN =
lang=3DEN-US>NC_004757</SPAN></P></TD></TR>
  <TR>
    <TD=20
    style=3D"BORDER-RIGHT: medium none; PADDING-RIGHT: 5.4pt; =
BORDER-TOP: medium none; PADDING-LEFT: 5.4pt; PADDING-BOTTOM: 0cm; =
BORDER-LEFT: medium none; WIDTH: 288pt; PADDING-TOP: 0cm; BORDER-BOTTOM: =
medium none"=20
    vAlign=3Dtop width=3D384>
      <P class=3DMsoNormal><SPAN class=3DSpellE><SPAN=20
      lang=3DEN-US>Nostoc</SPAN></SPAN><SPAN lang=3DEN-US> sp. PCC=20
7120</SPAN></P></TD>
    <TD=20
    style=3D"BORDER-RIGHT: medium none; PADDING-RIGHT: 5.4pt; =
BORDER-TOP: medium none; PADDING-LEFT: 5.4pt; PADDING-BOTTOM: 0cm; =
BORDER-LEFT: medium none; WIDTH: 138.1pt; PADDING-TOP: 0cm; =
BORDER-BOTTOM: medium none"=20
    vAlign=3Dtop width=3D184>
      <P class=3DMsoNormal><SPAN =
lang=3DEN-US>NC_003272</SPAN></P></TD></TR>
  <TR>
    <TD=20
    style=3D"BORDER-RIGHT: medium none; PADDING-RIGHT: 5.4pt; =
BORDER-TOP: medium none; PADDING-LEFT: 5.4pt; PADDING-BOTTOM: 0cm; =
BORDER-LEFT: medium none; WIDTH: 288pt; PADDING-TOP: 0cm; BORDER-BOTTOM: =
medium none"=20
    vAlign=3Dtop width=3D384>
      <P class=3DMsoNormal><SPAN class=3DSpellE><SPAN=20
      lang=3DEN-US>Oceanobacillus</SPAN></SPAN><SPAN lang=3DEN-US> <SPAN =

      class=3DSpellE>iheyensis</SPAN> HTE831</SPAN></P></TD>
    <TD=20
    style=3D"BORDER-RIGHT: medium none; PADDING-RIGHT: 5.4pt; =
BORDER-TOP: medium none; PADDING-LEFT: 5.4pt; PADDING-BOTTOM: 0cm; =
BORDER-LEFT: medium none; WIDTH: 138.1pt; PADDING-TOP: 0cm; =
BORDER-BOTTOM: medium none"=20
    vAlign=3Dtop width=3D184>
      <P class=3DMsoNormal><SPAN =
lang=3DEN-US>NC_004193</SPAN></P></TD></TR>
  <TR>
    <TD=20
    style=3D"BORDER-RIGHT: medium none; PADDING-RIGHT: 5.4pt; =
BORDER-TOP: medium none; PADDING-LEFT: 5.4pt; PADDING-BOTTOM: 0cm; =
BORDER-LEFT: medium none; WIDTH: 288pt; PADDING-TOP: 0cm; BORDER-BOTTOM: =
medium none"=20
    vAlign=3Dtop width=3D384>
      <P class=3DMsoNormal><SPAN class=3DSpellE><SPAN=20
      lang=3DEN-US>Pirellula</SPAN></SPAN><SPAN lang=3DEN-US> =
sp.</SPAN></P></TD>
    <TD=20
    style=3D"BORDER-RIGHT: medium none; PADDING-RIGHT: 5.4pt; =
BORDER-TOP: medium none; PADDING-LEFT: 5.4pt; PADDING-BOTTOM: 0cm; =
BORDER-LEFT: medium none; WIDTH: 138.1pt; PADDING-TOP: 0cm; =
BORDER-BOTTOM: medium none"=20
    vAlign=3Dtop width=3D184>
      <P class=3DMsoNormal><SPAN =
lang=3DEN-US>NC_005027</SPAN></P></TD></TR>
  <TR>
    <TD=20
    style=3D"BORDER-RIGHT: medium none; PADDING-RIGHT: 5.4pt; =
BORDER-TOP: medium none; PADDING-LEFT: 5.4pt; PADDING-BOTTOM: 0cm; =
BORDER-LEFT: medium none; WIDTH: 288pt; PADDING-TOP: 0cm; BORDER-BOTTOM: =
medium none"=20
    vAlign=3Dtop width=3D384>
      <P class=3DMsoNormal><SPAN class=3DSpellE><SPAN=20
      lang=3DEN-US>Porphyromonas</SPAN></SPAN><SPAN lang=3DEN-US> <SPAN=20
      class=3DSpellE>gingivalis</SPAN> W83</SPAN></P></TD>
    <TD=20
    style=3D"BORDER-RIGHT: medium none; PADDING-RIGHT: 5.4pt; =
BORDER-TOP: medium none; PADDING-LEFT: 5.4pt; PADDING-BOTTOM: 0cm; =
BORDER-LEFT: medium none; WIDTH: 138.1pt; PADDING-TOP: 0cm; =
BORDER-BOTTOM: medium none"=20
    vAlign=3Dtop width=3D184>
      <P class=3DMsoNormal><SPAN =
lang=3DEN-US>NC_002950</SPAN></P></TD></TR>
  <TR>
    <TD=20
    style=3D"BORDER-RIGHT: medium none; PADDING-RIGHT: 5.4pt; =
BORDER-TOP: medium none; PADDING-LEFT: 5.4pt; PADDING-BOTTOM: 0cm; =
BORDER-LEFT: medium none; WIDTH: 288pt; PADDING-TOP: 0cm; BORDER-BOTTOM: =
medium none"=20
    vAlign=3Dtop width=3D384>
      <P class=3DMsoNormal><SPAN class=3DSpellE><SPAN=20
      lang=3DEN-US>Prochlorococcus</SPAN></SPAN><SPAN lang=3DEN-US> =
<SPAN=20
      class=3DSpellE>marinus</SPAN> <SPAN class=3DSpellE>str</SPAN>. MIT =

      9313</SPAN></P></TD>
    <TD=20
    style=3D"BORDER-RIGHT: medium none; PADDING-RIGHT: 5.4pt; =
BORDER-TOP: medium none; PADDING-LEFT: 5.4pt; PADDING-BOTTOM: 0cm; =
BORDER-LEFT: medium none; WIDTH: 138.1pt; PADDING-TOP: 0cm; =
BORDER-BOTTOM: medium none"=20
    vAlign=3Dtop width=3D184>
      <P class=3DMsoNormal><SPAN =
lang=3DEN-US>NC_005071</SPAN></P></TD></TR>
  <TR>
    <TD=20
    style=3D"BORDER-RIGHT: medium none; PADDING-RIGHT: 5.4pt; =
BORDER-TOP: medium none; PADDING-LEFT: 5.4pt; PADDING-BOTTOM: 0cm; =
BORDER-LEFT: medium none; WIDTH: 288pt; PADDING-TOP: 0cm; BORDER-BOTTOM: =
medium none"=20
    vAlign=3Dtop width=3D384>
      <P class=3DMsoNormal><SPAN lang=3DEN-US>Pseudomonas <SPAN=20
      class=3DSpellE>aeruginosa</SPAN> PA01</SPAN></P></TD>
    <TD=20
    style=3D"BORDER-RIGHT: medium none; PADDING-RIGHT: 5.4pt; =
BORDER-TOP: medium none; PADDING-LEFT: 5.4pt; PADDING-BOTTOM: 0cm; =
BORDER-LEFT: medium none; WIDTH: 138.1pt; PADDING-TOP: 0cm; =
BORDER-BOTTOM: medium none"=20
    vAlign=3Dtop width=3D184>
      <P class=3DMsoNormal><SPAN =
lang=3DEN-US>NC_002516</SPAN></P></TD></TR>
  <TR>
    <TD=20
    style=3D"BORDER-RIGHT: medium none; PADDING-RIGHT: 5.4pt; =
BORDER-TOP: medium none; PADDING-LEFT: 5.4pt; PADDING-BOTTOM: 0cm; =
BORDER-LEFT: medium none; WIDTH: 288pt; PADDING-TOP: 0cm; BORDER-BOTTOM: =
medium none"=20
    vAlign=3Dtop width=3D384>
      <P class=3DMsoNormal><SPAN class=3DSpellE><SPAN=20
      lang=3DEN-US>Ralstonia</SPAN></SPAN><SPAN lang=3DEN-US> <SPAN=20
      class=3DSpellE>solanacearum</SPAN></SPAN></P></TD>
    <TD=20
    style=3D"BORDER-RIGHT: medium none; PADDING-RIGHT: 5.4pt; =
BORDER-TOP: medium none; PADDING-LEFT: 5.4pt; PADDING-BOTTOM: 0cm; =
BORDER-LEFT: medium none; WIDTH: 138.1pt; PADDING-TOP: 0cm; =
BORDER-BOTTOM: medium none"=20
    vAlign=3Dtop width=3D184>
      <P class=3DMsoNormal><SPAN =
lang=3DEN-US>NC_003295</SPAN></P></TD></TR>
  <TR>
    <TD=20
    style=3D"BORDER-RIGHT: medium none; PADDING-RIGHT: 5.4pt; =
BORDER-TOP: medium none; PADDING-LEFT: 5.4pt; PADDING-BOTTOM: 0cm; =
BORDER-LEFT: medium none; WIDTH: 288pt; PADDING-TOP: 0cm; BORDER-BOTTOM: =
medium none"=20
    vAlign=3Dtop width=3D384>
      <P class=3DMsoNormal><SPAN class=3DSpellE><SPAN=20
      lang=3DEN-US>Rickettsia</SPAN></SPAN><SPAN lang=3DEN-US> <SPAN=20
      class=3DSpellE>conorii</SPAN> <SPAN class=3DSpellE>Malish</SPAN>=20
    7</SPAN></P></TD>
    <TD=20
    style=3D"BORDER-RIGHT: medium none; PADDING-RIGHT: 5.4pt; =
BORDER-TOP: medium none; PADDING-LEFT: 5.4pt; PADDING-BOTTOM: 0cm; =
BORDER-LEFT: medium none; WIDTH: 138.1pt; PADDING-TOP: 0cm; =
BORDER-BOTTOM: medium none"=20
    vAlign=3Dtop width=3D184>
      <P class=3DMsoNormal><SPAN =
lang=3DEN-US>NC_003103</SPAN></P></TD></TR>
  <TR>
    <TD=20
    style=3D"BORDER-RIGHT: medium none; PADDING-RIGHT: 5.4pt; =
BORDER-TOP: medium none; PADDING-LEFT: 5.4pt; PADDING-BOTTOM: 0cm; =
BORDER-LEFT: medium none; WIDTH: 288pt; PADDING-TOP: 0cm; BORDER-BOTTOM: =
medium none"=20
    vAlign=3Dtop width=3D384>
      <P class=3DMsoNormal><SPAN lang=3DEN-US>Salmonella <SPAN=20
      class=3DSpellE>enterica</SPAN> <SPAN class=3DSpellE>subsp</SPAN>. =
<SPAN=20
      class=3DSpellE>enterica</SPAN> <SPAN class=3DSpellE>serovar</SPAN> =
<SPAN=20
      class=3DSpellE>Typhi</SPAN></SPAN></P></TD>
    <TD=20
    style=3D"BORDER-RIGHT: medium none; PADDING-RIGHT: 5.4pt; =
BORDER-TOP: medium none; PADDING-LEFT: 5.4pt; PADDING-BOTTOM: 0cm; =
BORDER-LEFT: medium none; WIDTH: 138.1pt; PADDING-TOP: 0cm; =
BORDER-BOTTOM: medium none"=20
    vAlign=3Dtop width=3D184>
      <P class=3DMsoNormal><SPAN =
lang=3DEN-US>NC_003198</SPAN></P></TD></TR>
  <TR>
    <TD=20
    style=3D"BORDER-RIGHT: medium none; PADDING-RIGHT: 5.4pt; =
BORDER-TOP: medium none; PADDING-LEFT: 5.4pt; PADDING-BOTTOM: 0cm; =
BORDER-LEFT: medium none; WIDTH: 288pt; PADDING-TOP: 0cm; BORDER-BOTTOM: =
medium none"=20
    vAlign=3Dtop width=3D384>
      <P class=3DMsoNormal><SPAN class=3DSpellE><SPAN=20
      lang=3DEN-US>Shewanella</SPAN></SPAN><SPAN lang=3DEN-US> <SPAN=20
      class=3DSpellE>oneidensis</SPAN> MR-1</SPAN></P></TD>
    <TD=20
    style=3D"BORDER-RIGHT: medium none; PADDING-RIGHT: 5.4pt; =
BORDER-TOP: medium none; PADDING-LEFT: 5.4pt; PADDING-BOTTOM: 0cm; =
BORDER-LEFT: medium none; WIDTH: 138.1pt; PADDING-TOP: 0cm; =
BORDER-BOTTOM: medium none"=20
    vAlign=3Dtop width=3D184>
      <P class=3DMsoNormal><SPAN =
lang=3DEN-US>NC_004347</SPAN></P></TD></TR>
  <TR>
    <TD=20
    style=3D"BORDER-RIGHT: medium none; PADDING-RIGHT: 5.4pt; =
BORDER-TOP: medium none; PADDING-LEFT: 5.4pt; PADDING-BOTTOM: 0cm; =
BORDER-LEFT: medium none; WIDTH: 288pt; PADDING-TOP: 0cm; BORDER-BOTTOM: =
medium none"=20
    vAlign=3Dtop width=3D384>
      <P class=3DMsoNormal><SPAN class=3DSpellE><SPAN=20
      lang=3DEN-US>Shigella</SPAN></SPAN><SPAN lang=3DEN-US> <SPAN=20
      class=3DSpellE>flexneri</SPAN> <st1:chmetcnv w:st=3D"on" =
TCSC=3D"0"=20
      NumberType=3D"1" Negative=3D"False" HasSpace=3D"False" =
SourceValue=3D"2"=20
      UnitName=3D"a">2a</st1:chmetcnv> <SPAN class=3DSpellE>str</SPAN>.=20
      2457T</SPAN></P></TD>
    <TD=20
    style=3D"BORDER-RIGHT: medium none; PADDING-RIGHT: 5.4pt; =
BORDER-TOP: medium none; PADDING-LEFT: 5.4pt; PADDING-BOTTOM: 0cm; =
BORDER-LEFT: medium none; WIDTH: 138.1pt; PADDING-TOP: 0cm; =
BORDER-BOTTOM: medium none"=20
    vAlign=3Dtop width=3D184>
      <P class=3DMsoNormal><SPAN =
lang=3DEN-US>NC_004741</SPAN></P></TD></TR>
  <TR>
    <TD=20
    style=3D"BORDER-RIGHT: medium none; PADDING-RIGHT: 5.4pt; =
BORDER-TOP: medium none; PADDING-LEFT: 5.4pt; PADDING-BOTTOM: 0cm; =
BORDER-LEFT: medium none; WIDTH: 288pt; PADDING-TOP: 0cm; BORDER-BOTTOM: =
medium none"=20
    vAlign=3Dtop width=3D384>
      <P class=3DMsoNormal><SPAN class=3DSpellE><SPAN=20
      lang=3DEN-US>Sinorhizobium</SPAN></SPAN><SPAN lang=3DEN-US> <SPAN=20
      class=3DSpellE>meliloti</SPAN> 1021</SPAN></P></TD>
    <TD=20
    style=3D"BORDER-RIGHT: medium none; PADDING-RIGHT: 5.4pt; =
BORDER-TOP: medium none; PADDING-LEFT: 5.4pt; PADDING-BOTTOM: 0cm; =
BORDER-LEFT: medium none; WIDTH: 138.1pt; PADDING-TOP: 0cm; =
BORDER-BOTTOM: medium none"=20
    vAlign=3Dtop width=3D184>
      <P class=3DMsoNormal><SPAN =
lang=3DEN-US>NC_003047</SPAN></P></TD></TR>
  <TR>
    <TD=20
    style=3D"BORDER-RIGHT: medium none; PADDING-RIGHT: 5.4pt; =
BORDER-TOP: medium none; PADDING-LEFT: 5.4pt; PADDING-BOTTOM: 0cm; =
BORDER-LEFT: medium none; WIDTH: 288pt; PADDING-TOP: 0cm; BORDER-BOTTOM: =
medium none"=20
    vAlign=3Dtop width=3D384>
      <P class=3DMsoNormal><SPAN lang=3DEN-US>Staphylococcus <SPAN=20
      class=3DSpellE>aureus</SPAN> <SPAN class=3DSpellE>subsp</SPAN>. =
<SPAN=20
      class=3DSpellE>aureus</SPAN> MW2</SPAN></P></TD>
    <TD=20
    style=3D"BORDER-RIGHT: medium none; PADDING-RIGHT: 5.4pt; =
BORDER-TOP: medium none; PADDING-LEFT: 5.4pt; PADDING-BOTTOM: 0cm; =
BORDER-LEFT: medium none; WIDTH: 138.1pt; PADDING-TOP: 0cm; =
BORDER-BOTTOM: medium none"=20
    vAlign=3Dtop width=3D184>
      <P class=3DMsoNormal><SPAN =
lang=3DEN-US>NC_003923</SPAN></P></TD></TR>
  <TR>
    <TD=20
    style=3D"BORDER-RIGHT: medium none; PADDING-RIGHT: 5.4pt; =
BORDER-TOP: medium none; PADDING-LEFT: 5.4pt; PADDING-BOTTOM: 0cm; =
BORDER-LEFT: medium none; WIDTH: 288pt; PADDING-TOP: 0cm; BORDER-BOTTOM: =
medium none"=20
    vAlign=3Dtop width=3D384>
      <P class=3DMsoNormal><SPAN lang=3DEN-US>Streptococcus <SPAN=20
      class=3DSpellE>agalactiae</SPAN></SPAN></P></TD>
    <TD=20
    style=3D"BORDER-RIGHT: medium none; PADDING-RIGHT: 5.4pt; =
BORDER-TOP: medium none; PADDING-LEFT: 5.4pt; PADDING-BOTTOM: 0cm; =
BORDER-LEFT: medium none; WIDTH: 138.1pt; PADDING-TOP: 0cm; =
BORDER-BOTTOM: medium none"=20
    vAlign=3Dtop width=3D184>
      <P class=3DMsoNormal><SPAN =
lang=3DEN-US>NC_004116</SPAN></P></TD></TR>
  <TR>
    <TD=20
    style=3D"BORDER-RIGHT: medium none; PADDING-RIGHT: 5.4pt; =
BORDER-TOP: medium none; PADDING-LEFT: 5.4pt; PADDING-BOTTOM: 0cm; =
BORDER-LEFT: medium none; WIDTH: 288pt; PADDING-TOP: 0cm; BORDER-BOTTOM: =
medium none"=20
    vAlign=3Dtop width=3D384>
      <P class=3DMsoNormal><SPAN class=3DSpellE><SPAN=20
      lang=3DEN-US>Streptomyces</SPAN></SPAN><SPAN lang=3DEN-US> <SPAN=20
      class=3DSpellE>avermitilis</SPAN> MA-4680</SPAN></P></TD>
    <TD=20
    style=3D"BORDER-RIGHT: medium none; PADDING-RIGHT: 5.4pt; =
BORDER-TOP: medium none; PADDING-LEFT: 5.4pt; PADDING-BOTTOM: 0cm; =
BORDER-LEFT: medium none; WIDTH: 138.1pt; PADDING-TOP: 0cm; =
BORDER-BOTTOM: medium none"=20
    vAlign=3Dtop width=3D184>
      <P class=3DMsoNormal><SPAN =
lang=3DEN-US>NC_003155</SPAN></P></TD></TR>
  <TR>
    <TD=20
    style=3D"BORDER-RIGHT: medium none; PADDING-RIGHT: 5.4pt; =
BORDER-TOP: medium none; PADDING-LEFT: 5.4pt; PADDING-BOTTOM: 0cm; =
BORDER-LEFT: medium none; WIDTH: 288pt; PADDING-TOP: 0cm; BORDER-BOTTOM: =
medium none"=20
    vAlign=3Dtop width=3D384>
      <P class=3DMsoNormal><SPAN class=3DSpellE><SPAN=20
      lang=3DEN-US>Synechococcus</SPAN></SPAN><SPAN lang=3DEN-US> sp. WH =

      8102</SPAN></P></TD>
    <TD=20
    style=3D"BORDER-RIGHT: medium none; PADDING-RIGHT: 5.4pt; =
BORDER-TOP: medium none; PADDING-LEFT: 5.4pt; PADDING-BOTTOM: 0cm; =
BORDER-LEFT: medium none; WIDTH: 138.1pt; PADDING-TOP: 0cm; =
BORDER-BOTTOM: medium none"=20
    vAlign=3Dtop width=3D184>
      <P class=3DMsoNormal><SPAN =
lang=3DEN-US>NC_005070</SPAN></P></TD></TR>
  <TR>
    <TD=20
    style=3D"BORDER-RIGHT: medium none; PADDING-RIGHT: 5.4pt; =
BORDER-TOP: medium none; PADDING-LEFT: 5.4pt; PADDING-BOTTOM: 0cm; =
BORDER-LEFT: medium none; WIDTH: 288pt; PADDING-TOP: 0cm; BORDER-BOTTOM: =
medium none"=20
    vAlign=3Dtop width=3D384>
      <P class=3DMsoNormal><SPAN class=3DSpellE><SPAN=20
      lang=3DEN-US>Thermoanaerobacter</SPAN></SPAN><SPAN lang=3DEN-US> =
<SPAN=20
      class=3DSpellE>tengcongensis</SPAN> strain MB4T</SPAN></P></TD>
    <TD=20
    style=3D"BORDER-RIGHT: medium none; PADDING-RIGHT: 5.4pt; =
BORDER-TOP: medium none; PADDING-LEFT: 5.4pt; PADDING-BOTTOM: 0cm; =
BORDER-LEFT: medium none; WIDTH: 138.1pt; PADDING-TOP: 0cm; =
BORDER-BOTTOM: medium none"=20
    vAlign=3Dtop width=3D184>
      <P class=3DMsoNormal><SPAN =
lang=3DEN-US>NC_003869</SPAN></P></TD></TR>
  <TR>
    <TD=20
    style=3D"BORDER-RIGHT: medium none; PADDING-RIGHT: 5.4pt; =
BORDER-TOP: medium none; PADDING-LEFT: 5.4pt; PADDING-BOTTOM: 0cm; =
BORDER-LEFT: medium none; WIDTH: 288pt; PADDING-TOP: 0cm; BORDER-BOTTOM: =
medium none"=20
    vAlign=3Dtop width=3D384>
      <P class=3DMsoNormal><SPAN class=3DSpellE><SPAN=20
      lang=3DEN-US>Thermosynechococcus</SPAN></SPAN><SPAN lang=3DEN-US> =
<SPAN=20
      class=3DSpellE>elongatus</SPAN> BP-1</SPAN></P></TD>
    <TD=20
    style=3D"BORDER-RIGHT: medium none; PADDING-RIGHT: 5.4pt; =
BORDER-TOP: medium none; PADDING-LEFT: 5.4pt; PADDING-BOTTOM: 0cm; =
BORDER-LEFT: medium none; WIDTH: 138.1pt; PADDING-TOP: 0cm; =
BORDER-BOTTOM: medium none"=20
    vAlign=3Dtop width=3D184>
      <P class=3DMsoNormal><SPAN =
lang=3DEN-US>NC_004113</SPAN></P></TD></TR>
  <TR>
    <TD=20
    style=3D"BORDER-RIGHT: medium none; PADDING-RIGHT: 5.4pt; =
BORDER-TOP: medium none; PADDING-LEFT: 5.4pt; PADDING-BOTTOM: 0cm; =
BORDER-LEFT: medium none; WIDTH: 288pt; PADDING-TOP: 0cm; BORDER-BOTTOM: =
medium none"=20
    vAlign=3Dtop width=3D384>
      <P class=3DMsoNormal><SPAN class=3DSpellE><SPAN=20
      lang=3DEN-US>Thermotoga</SPAN></SPAN><SPAN lang=3DEN-US> <SPAN=20
      class=3DSpellE>maritima</SPAN></SPAN></P></TD>
    <TD=20
    style=3D"BORDER-RIGHT: medium none; PADDING-RIGHT: 5.4pt; =
BORDER-TOP: medium none; PADDING-LEFT: 5.4pt; PADDING-BOTTOM: 0cm; =
BORDER-LEFT: medium none; WIDTH: 138.1pt; PADDING-TOP: 0cm; =
BORDER-BOTTOM: medium none"=20
    vAlign=3Dtop width=3D184>
      <P class=3DMsoNormal><SPAN =
lang=3DEN-US>NC_000853</SPAN></P></TD></TR>
  <TR>
    <TD=20
    style=3D"BORDER-RIGHT: medium none; PADDING-RIGHT: 5.4pt; =
BORDER-TOP: medium none; PADDING-LEFT: 5.4pt; PADDING-BOTTOM: 0cm; =
BORDER-LEFT: medium none; WIDTH: 288pt; PADDING-TOP: 0cm; BORDER-BOTTOM: =
medium none"=20
    vAlign=3Dtop width=3D384>
      <P class=3DMsoNormal><SPAN class=3DSpellE><SPAN=20
      lang=3DEN-US>Treponema</SPAN></SPAN><SPAN lang=3DEN-US> <SPAN=20
      class=3DSpellE>pallidum</SPAN></SPAN></P></TD>
    <TD=20
    style=3D"BORDER-RIGHT: medium none; PADDING-RIGHT: 5.4pt; =
BORDER-TOP: medium none; PADDING-LEFT: 5.4pt; PADDING-BOTTOM: 0cm; =
BORDER-LEFT: medium none; WIDTH: 138.1pt; PADDING-TOP: 0cm; =
BORDER-BOTTOM: medium none"=20
    vAlign=3Dtop width=3D184>
      <P class=3DMsoNormal><SPAN =
lang=3DEN-US>NC_000919</SPAN></P></TD></TR>
  <TR>
    <TD=20
    style=3D"BORDER-RIGHT: medium none; PADDING-RIGHT: 5.4pt; =
BORDER-TOP: medium none; PADDING-LEFT: 5.4pt; PADDING-BOTTOM: 0cm; =
BORDER-LEFT: medium none; WIDTH: 288pt; PADDING-TOP: 0cm; BORDER-BOTTOM: =
medium none"=20
    vAlign=3Dtop width=3D384>
      <P class=3DMsoNormal><SPAN class=3DSpellE><SPAN=20
      lang=3DEN-US>Tropheryma</SPAN></SPAN><SPAN lang=3DEN-US> <SPAN=20
      class=3DSpellE>whipplei</SPAN> TW08/27</SPAN></P></TD>
    <TD=20
    style=3D"BORDER-RIGHT: medium none; PADDING-RIGHT: 5.4pt; =
BORDER-TOP: medium none; PADDING-LEFT: 5.4pt; PADDING-BOTTOM: 0cm; =
BORDER-LEFT: medium none; WIDTH: 138.1pt; PADDING-TOP: 0cm; =
BORDER-BOTTOM: medium none"=20
    vAlign=3Dtop width=3D184>
      <P class=3DMsoNormal><SPAN =
lang=3DEN-US>NC_004551</SPAN></P></TD></TR>
  <TR>
    <TD=20
    style=3D"BORDER-RIGHT: medium none; PADDING-RIGHT: 5.4pt; =
BORDER-TOP: medium none; PADDING-LEFT: 5.4pt; PADDING-BOTTOM: 0cm; =
BORDER-LEFT: medium none; WIDTH: 288pt; PADDING-TOP: 0cm; BORDER-BOTTOM: =
medium none"=20
    vAlign=3Dtop width=3D384>
      <P class=3DMsoNormal><SPAN class=3DSpellE><SPAN=20
      lang=3DEN-US>Ureaplasma</SPAN></SPAN><SPAN lang=3DEN-US> <SPAN=20
      class=3DSpellE>urealyticum</SPAN></SPAN></P></TD>
    <TD=20
    style=3D"BORDER-RIGHT: medium none; PADDING-RIGHT: 5.4pt; =
BORDER-TOP: medium none; PADDING-LEFT: 5.4pt; PADDING-BOTTOM: 0cm; =
BORDER-LEFT: medium none; WIDTH: 138.1pt; PADDING-TOP: 0cm; =
BORDER-BOTTOM: medium none"=20
    vAlign=3Dtop width=3D184>
      <P class=3DMsoNormal><SPAN =
lang=3DEN-US>NC_002162</SPAN></P></TD></TR>
  <TR>
    <TD=20
    style=3D"BORDER-RIGHT: medium none; PADDING-RIGHT: 5.4pt; =
BORDER-TOP: medium none; PADDING-LEFT: 5.4pt; PADDING-BOTTOM: 0cm; =
BORDER-LEFT: medium none; WIDTH: 288pt; PADDING-TOP: 0cm; BORDER-BOTTOM: =
medium none"=20
    vAlign=3Dtop width=3D384>
      <P class=3DMsoNormal><SPAN class=3DSpellE><SPAN=20
      lang=3DEN-US>Vibrio</SPAN></SPAN><SPAN lang=3DEN-US> <SPAN=20
      class=3DSpellE>cholerae</SPAN></SPAN></P></TD>
    <TD=20
    style=3D"BORDER-RIGHT: medium none; PADDING-RIGHT: 5.4pt; =
BORDER-TOP: medium none; PADDING-LEFT: 5.4pt; PADDING-BOTTOM: 0cm; =
BORDER-LEFT: medium none; WIDTH: 138.1pt; PADDING-TOP: 0cm; =
BORDER-BOTTOM: medium none"=20
    vAlign=3Dtop width=3D184>
      <P class=3DMsoNormal><SPAN =
lang=3DEN-US>NC_002505,NC_002506</SPAN></P></TD></TR>
  <TR>
    <TD=20
    style=3D"BORDER-RIGHT: medium none; PADDING-RIGHT: 5.4pt; =
BORDER-TOP: medium none; PADDING-LEFT: 5.4pt; PADDING-BOTTOM: 0cm; =
BORDER-LEFT: medium none; WIDTH: 288pt; PADDING-TOP: 0cm; BORDER-BOTTOM: =
medium none"=20
    vAlign=3Dtop width=3D384>
      <P class=3DMsoNormal><SPAN class=3DSpellE><SPAN=20
      lang=3DEN-US>Wigglesworthia</SPAN></SPAN><SPAN lang=3DEN-US> <SPAN =

      class=3DSpellE>glossinidia</SPAN> <SPAN =
class=3DSpellE>endosymbiont</SPAN> of=20
      <SPAN class=3DSpellE>Glossina</SPAN> <SPAN=20
      class=3DSpellE>brevipalpis</SPAN></SPAN></P></TD>
    <TD=20
    style=3D"BORDER-RIGHT: medium none; PADDING-RIGHT: 5.4pt; =
BORDER-TOP: medium none; PADDING-LEFT: 5.4pt; PADDING-BOTTOM: 0cm; =
BORDER-LEFT: medium none; WIDTH: 138.1pt; PADDING-TOP: 0cm; =
BORDER-BOTTOM: medium none"=20
    vAlign=3Dtop width=3D184>
      <P class=3DMsoNormal><SPAN =
lang=3DEN-US>NC_004344</SPAN></P></TD></TR>
  <TR>
    <TD=20
    style=3D"BORDER-RIGHT: medium none; PADDING-RIGHT: 5.4pt; =
BORDER-TOP: medium none; PADDING-LEFT: 5.4pt; PADDING-BOTTOM: 0cm; =
BORDER-LEFT: medium none; WIDTH: 288pt; PADDING-TOP: 0cm; BORDER-BOTTOM: =
medium none"=20
    vAlign=3Dtop width=3D384>
      <P class=3DMsoNormal><SPAN class=3DSpellE><SPAN=20
      lang=3DEN-US>Xanthomonas</SPAN></SPAN><SPAN lang=3DEN-US> <SPAN=20
      class=3DSpellE>axonopodis</SPAN> <SPAN class=3DSpellE>pv</SPAN>. =
<SPAN=20
      class=3DSpellE>citri</SPAN> <SPAN class=3DSpellE>str</SPAN>. =
306</SPAN></P></TD>
    <TD=20
    style=3D"BORDER-RIGHT: medium none; PADDING-RIGHT: 5.4pt; =
BORDER-TOP: medium none; PADDING-LEFT: 5.4pt; PADDING-BOTTOM: 0cm; =
BORDER-LEFT: medium none; WIDTH: 138.1pt; PADDING-TOP: 0cm; =
BORDER-BOTTOM: medium none"=20
    vAlign=3Dtop width=3D184>
      <P class=3DMsoNormal><SPAN =
lang=3DEN-US>NC_003919</SPAN></P></TD></TR>
  <TR>
    <TD=20
    style=3D"BORDER-RIGHT: medium none; PADDING-RIGHT: 5.4pt; =
BORDER-TOP: medium none; PADDING-LEFT: 5.4pt; PADDING-BOTTOM: 0cm; =
BORDER-LEFT: medium none; WIDTH: 288pt; PADDING-TOP: 0cm; BORDER-BOTTOM: =
medium none"=20
    vAlign=3Dtop width=3D384>
      <P class=3DMsoNormal><SPAN class=3DSpellE><SPAN=20
      lang=3DEN-US>Xylella</SPAN></SPAN><SPAN lang=3DEN-US> <SPAN=20
      class=3DSpellE>fastidiosa</SPAN> Temecula1</SPAN></P></TD>
    <TD=20
    style=3D"BORDER-RIGHT: medium none; PADDING-RIGHT: 5.4pt; =
BORDER-TOP: medium none; PADDING-LEFT: 5.4pt; PADDING-BOTTOM: 0cm; =
BORDER-LEFT: medium none; WIDTH: 138.1pt; PADDING-TOP: 0cm; =
BORDER-BOTTOM: medium none"=20
    vAlign=3Dtop width=3D184>
      <P class=3DMsoNormal><SPAN =
lang=3DEN-US>NC_004556</SPAN></P></TD></TR>
  <TR style=3D"mso-yfti-lastrow: yes">
    <TD=20
    style=3D"BORDER-RIGHT: medium none; PADDING-RIGHT: 5.4pt; =
BORDER-TOP: medium none; PADDING-LEFT: 5.4pt; PADDING-BOTTOM: 0cm; =
BORDER-LEFT: medium none; WIDTH: 288pt; PADDING-TOP: 0cm; BORDER-BOTTOM: =
windowtext 1pt solid; mso-border-bottom-alt: solid windowtext .5pt"=20
    vAlign=3Dtop width=3D384>
      <P class=3DMsoNormal><SPAN class=3DSpellE><SPAN=20
      lang=3DEN-US>Yersinia</SPAN></SPAN><SPAN lang=3DEN-US> <SPAN=20
      class=3DSpellE>pestis</SPAN> strain CO92</SPAN></P></TD>
    <TD=20
    style=3D"BORDER-RIGHT: medium none; PADDING-RIGHT: 5.4pt; =
BORDER-TOP: medium none; PADDING-LEFT: 5.4pt; PADDING-BOTTOM: 0cm; =
BORDER-LEFT: medium none; WIDTH: 138.1pt; PADDING-TOP: 0cm; =
BORDER-BOTTOM: windowtext 1pt solid; mso-border-bottom-alt: solid =
windowtext .5pt"=20
    vAlign=3Dtop width=3D184>
      <P class=3DMsoNormal><SPAN=20
lang=3DEN-US>NC_003143</SPAN></P></TD></TR></TBODY></TABLE>
<P class=3DMsoNormal><B style=3D"mso-bidi-font-weight: normal"><SPAN =
lang=3DEN-US=20
style=3D"FONT-SIZE: 12pt">Results:<o:p></o:p></SPAN></B></P>
<P class=3DMsoNormal><SPAN lang=3DEN-US>The number, location and =
direction of 16S=20
rRNAs in 52 prediction results is completely same as data in GenBank, =
and some=20
variances found in other 7 bacteria. The variances and reasons listed as =

follow.</SPAN></P>
<DIV align=3Dcenter>
<TABLE class=3DMsoNormalTable=20
style=3D"BORDER-RIGHT: medium none; BORDER-TOP: medium none; =
MARGIN-LEFT: 0.1pt; BORDER-LEFT: medium none; BORDER-BOTTOM: medium =
none; BORDER-COLLAPSE: collapse; mso-yfti-tbllook: 480; mso-padding-alt: =
0cm 5.4pt 0cm 5.4pt; mso-border-alt: solid windowtext .5pt; =
mso-border-insideh: .5pt solid windowtext; mso-border-insidev: .5pt =
solid windowtext"=20
cellSpacing=3D0 cellPadding=3D0 border=3D1>
  <TBODY>
  <TR>
    <TD=20
    style=3D"BORDER-RIGHT: windowtext 1pt solid; PADDING-RIGHT: 5.4pt; =
BORDER-TOP: windowtext 1pt solid; PADDING-LEFT: 5.4pt; PADDING-BOTTOM: =
0cm; BORDER-LEFT: windowtext 1pt solid; PADDING-TOP: 0cm; BORDER-BOTTOM: =
windowtext 1pt solid; mso-border-alt: solid windowtext .5pt"=20
    vAlign=3Dtop>
      <P class=3DMsoNormal><B style=3D"mso-bidi-font-weight: normal"><I=20
      style=3D"mso-bidi-font-style: normal"><SPAN=20
      lang=3DEN-US>Num<o:p></o:p></SPAN></I></B></P></TD>
    <TD=20
    style=3D"BORDER-RIGHT: windowtext 1pt solid; PADDING-RIGHT: 5.4pt; =
BORDER-TOP: windowtext 1pt solid; PADDING-LEFT: 5.4pt; PADDING-BOTTOM: =
0cm; BORDER-LEFT: medium none; PADDING-TOP: 0cm; BORDER-BOTTOM: =
windowtext 1pt solid; mso-border-alt: solid windowtext .5pt; =
mso-border-left-alt: solid windowtext .5pt"=20
    vAlign=3Dtop>
      <P class=3DMsoNormal><B style=3D"mso-bidi-font-weight: normal"><I=20
      style=3D"mso-bidi-font-style: normal"><SPAN lang=3DEN-US>Bacteria=20
      Name<o:p></o:p></SPAN></I></B></P></TD>
    <TD=20
    style=3D"BORDER-RIGHT: windowtext 1pt solid; PADDING-RIGHT: 5.4pt; =
BORDER-TOP: windowtext 1pt solid; PADDING-LEFT: 5.4pt; BACKGROUND: =
#e6e6e6; PADDING-BOTTOM: 0cm; BORDER-LEFT: medium none; PADDING-TOP: =
0cm; BORDER-BOTTOM: windowtext 1pt solid; mso-border-alt: solid =
windowtext .5pt; mso-border-left-alt: solid windowtext .5pt"=20
    vAlign=3Dtop>
      <P class=3DMsoNormal><B style=3D"mso-bidi-font-weight: normal"><I=20
      style=3D"mso-bidi-font-style: normal"><SPAN=20
      lang=3DEN-US>SPCR<o:p></o:p></SPAN></I></B></P></TD>
    <TD=20
    style=3D"BORDER-RIGHT: windowtext 1pt solid; PADDING-RIGHT: 5.4pt; =
BORDER-TOP: windowtext 1pt solid; PADDING-LEFT: 5.4pt; BACKGROUND: =
#e6e6e6; PADDING-BOTTOM: 0cm; BORDER-LEFT: medium none; PADDING-TOP: =
0cm; BORDER-BOTTOM: windowtext 1pt solid; mso-border-alt: solid =
windowtext .5pt; mso-border-left-alt: solid windowtext .5pt"=20
    vAlign=3Dtop>
      <P class=3DMsoNormal><B style=3D"mso-bidi-font-weight: normal"><I=20
      style=3D"mso-bidi-font-style: normal"><SPAN=20
      lang=3DEN-US>Plus<o:p></o:p></SPAN></I></B></P></TD>
    <TD=20
    style=3D"BORDER-RIGHT: windowtext 1pt solid; PADDING-RIGHT: 5.4pt; =
BORDER-TOP: windowtext 1pt solid; PADDING-LEFT: 5.4pt; BACKGROUND: =
#e6e6e6; PADDING-BOTTOM: 0cm; BORDER-LEFT: medium none; PADDING-TOP: =
0cm; BORDER-BOTTOM: windowtext 1pt solid; mso-border-alt: solid =
windowtext .5pt; mso-border-left-alt: solid windowtext .5pt"=20
    vAlign=3Dtop>
      <P class=3DMsoNormal><B style=3D"mso-bidi-font-weight: normal"><I=20
      style=3D"mso-bidi-font-style: normal"><SPAN=20
      lang=3DEN-US>Minus<o:p></o:p></SPAN></I></B></P></TD>
    <TD=20
    style=3D"BORDER-RIGHT: windowtext 1pt solid; PADDING-RIGHT: 5.4pt; =
BORDER-TOP: windowtext 1pt solid; PADDING-LEFT: 5.4pt; BACKGROUND: =
#999999; PADDING-BOTTOM: 0cm; BORDER-LEFT: medium none; PADDING-TOP: =
0cm; BORDER-BOTTOM: windowtext 1pt solid; mso-border-alt: solid =
windowtext .5pt; mso-border-left-alt: solid windowtext .5pt"=20
    vAlign=3Dtop>
      <P class=3DMsoNormal><B style=3D"mso-bidi-font-weight: normal"><I=20
      style=3D"mso-bidi-font-style: normal"><SPAN=20
      lang=3DEN-US>GenBank<o:p></o:p></SPAN></I></B></P></TD>
    <TD=20
    style=3D"BORDER-RIGHT: windowtext 1pt solid; PADDING-RIGHT: 5.4pt; =
BORDER-TOP: windowtext 1pt solid; PADDING-LEFT: 5.4pt; BACKGROUND: =
#999999; PADDING-BOTTOM: 0cm; BORDER-LEFT: medium none; PADDING-TOP: =
0cm; BORDER-BOTTOM: windowtext 1pt solid; mso-border-alt: solid =
windowtext .5pt; mso-border-left-alt: solid windowtext .5pt"=20
    vAlign=3Dtop>
      <P class=3DMsoNormal><B style=3D"mso-bidi-font-weight: normal"><I=20
      style=3D"mso-bidi-font-style: normal"><SPAN=20
      lang=3DEN-US>Plus<o:p></o:p></SPAN></I></B></P></TD>
    <TD=20
    style=3D"BORDER-RIGHT: windowtext 1pt solid; PADDING-RIGHT: 5.4pt; =
BORDER-TOP: windowtext 1pt solid; PADDING-LEFT: 5.4pt; BACKGROUND: =
#999999; PADDING-BOTTOM: 0cm; BORDER-LEFT: medium none; PADDING-TOP: =
0cm; BORDER-BOTTOM: windowtext 1pt solid; mso-border-alt: solid =
windowtext .5pt; mso-border-left-alt: solid windowtext .5pt"=20
    vAlign=3Dtop>
      <P class=3DMsoNormal><B style=3D"mso-bidi-font-weight: normal"><I=20
      style=3D"mso-bidi-font-style: normal"><SPAN=20
      lang=3DEN-US>Minus<o:p></o:p></SPAN></I></B></P></TD></TR>
  <TR>
    <TD=20
    style=3D"BORDER-RIGHT: windowtext 1pt solid; PADDING-RIGHT: 5.4pt; =
BORDER-TOP: medium none; PADDING-LEFT: 5.4pt; PADDING-BOTTOM: 0cm; =
BORDER-LEFT: windowtext 1pt solid; PADDING-TOP: 0cm; BORDER-BOTTOM: =
windowtext 1pt solid; mso-border-top-alt: solid windowtext .5pt; =
mso-border-alt: solid windowtext .5pt"=20
    vAlign=3Dtop>
      <P class=3DMsoNormal><SPAN lang=3DEN-US>A</SPAN></P></TD>
    <TD=20
    style=3D"BORDER-RIGHT: windowtext 1pt solid; PADDING-RIGHT: 5.4pt; =
BORDER-TOP: medium none; PADDING-LEFT: 5.4pt; PADDING-BOTTOM: 0cm; =
BORDER-LEFT: medium none; PADDING-TOP: 0cm; BORDER-BOTTOM: windowtext =
1pt solid; mso-border-top-alt: solid windowtext .5pt; mso-border-alt: =
solid windowtext .5pt; mso-border-left-alt: solid windowtext .5pt"=20
    vAlign=3Dtop>
      <P class=3DMsoNormal><I style=3D"mso-bidi-font-style: =
normal"><SPAN=20
      lang=3DEN-US>BBUR <SPAN class=3DSpellE>Borrelia</SPAN> <SPAN=20
      class=3DSpellE>burgdorferi</SPAN><o:p></o:p></SPAN></I></P></TD>
    <TD=20
    style=3D"BORDER-RIGHT: windowtext 1pt solid; PADDING-RIGHT: 5.4pt; =
BORDER-TOP: medium none; PADDING-LEFT: 5.4pt; BACKGROUND: #e6e6e6; =
PADDING-BOTTOM: 0cm; BORDER-LEFT: medium none; PADDING-TOP: 0cm; =
BORDER-BOTTOM: windowtext 1pt solid; mso-border-top-alt: solid =
windowtext .5pt; mso-border-alt: solid windowtext .5pt; =
mso-border-left-alt: solid windowtext .5pt"=20
    vAlign=3Dtop>
      <P class=3DMsoNormal><SPAN lang=3DEN-US>1</SPAN></P></TD>
    <TD=20
    style=3D"BORDER-RIGHT: windowtext 1pt solid; PADDING-RIGHT: 5.4pt; =
BORDER-TOP: medium none; PADDING-LEFT: 5.4pt; BACKGROUND: #e6e6e6; =
PADDING-BOTTOM: 0cm; BORDER-LEFT: medium none; PADDING-TOP: 0cm; =
BORDER-BOTTOM: windowtext 1pt solid; mso-border-top-alt: solid =
windowtext .5pt; mso-border-alt: solid windowtext .5pt; =
mso-border-left-alt: solid windowtext .5pt"=20
    vAlign=3Dtop>
      <P class=3DMsoNormal><SPAN lang=3DEN-US>0</SPAN></P></TD>
    <TD=20
    style=3D"BORDER-RIGHT: windowtext 1pt solid; PADDING-RIGHT: 5.4pt; =
BORDER-TOP: medium none; PADDING-LEFT: 5.4pt; BACKGROUND: #e6e6e6; =
PADDING-BOTTOM: 0cm; BORDER-LEFT: medium none; PADDING-TOP: 0cm; =
BORDER-BOTTOM: windowtext 1pt solid; mso-border-top-alt: solid =
windowtext .5pt; mso-border-alt: solid windowtext .5pt; =
mso-border-left-alt: solid windowtext .5pt"=20
    vAlign=3Dtop>
      <P class=3DMsoNormal><SPAN lang=3DEN-US>1</SPAN></P></TD>
    <TD=20
    style=3D"BORDER-RIGHT: windowtext 1pt solid; PADDING-RIGHT: 5.4pt; =
BORDER-TOP: medium none; PADDING-LEFT: 5.4pt; BACKGROUND: #999999; =
PADDING-BOTTOM: 0cm; BORDER-LEFT: medium none; PADDING-TOP: 0cm; =
BORDER-BOTTOM: windowtext 1pt solid; mso-border-top-alt: solid =
windowtext .5pt; mso-border-alt: solid windowtext .5pt; =
mso-border-left-alt: solid windowtext .5pt"=20
    vAlign=3Dtop>
      <P class=3DMsoNormal><SPAN lang=3DEN-US>1</SPAN></P></TD>
    <TD=20
    style=3D"BORDER-RIGHT: windowtext 1pt solid; PADDING-RIGHT: 5.4pt; =
BORDER-TOP: medium none; PADDING-LEFT: 5.4pt; BACKGROUND: #999999; =
PADDING-BOTTOM: 0cm; BORDER-LEFT: medium none; PADDING-TOP: 0cm; =
BORDER-BOTTOM: windowtext 1pt solid; mso-border-top-alt: solid =
windowtext .5pt; mso-border-alt: solid windowtext .5pt; =
mso-border-left-alt: solid windowtext .5pt"=20
    vAlign=3Dtop>
      <P class=3DMsoNormal><SPAN lang=3DEN-US>1</SPAN></P></TD>
    <TD=20
    style=3D"BORDER-RIGHT: windowtext 1pt solid; PADDING-RIGHT: 5.4pt; =
BORDER-TOP: medium none; PADDING-LEFT: 5.4pt; BACKGROUND: #999999; =
PADDING-BOTTOM: 0cm; BORDER-LEFT: medium none; PADDING-TOP: 0cm; =
BORDER-BOTTOM: windowtext 1pt solid; mso-border-top-alt: solid =
windowtext .5pt; mso-border-alt: solid windowtext .5pt; =
mso-border-left-alt: solid windowtext .5pt"=20
    vAlign=3Dtop>
      <P class=3DMsoNormal><SPAN lang=3DEN-US>0</SPAN></P></TD></TR>
  <TR>
    <TD=20
    style=3D"BORDER-RIGHT: windowtext 1pt solid; PADDING-RIGHT: 5.4pt; =
BORDER-TOP: medium none; PADDING-LEFT: 5.4pt; PADDING-BOTTOM: 0cm; =
BORDER-LEFT: windowtext 1pt solid; PADDING-TOP: 0cm; BORDER-BOTTOM: =
windowtext 1pt solid; mso-border-top-alt: solid windowtext .5pt; =
mso-border-alt: solid windowtext .5pt"=20
    vAlign=3Dtop>
      <P class=3DMsoNormal><SPAN lang=3DEN-US>B</SPAN></P></TD>
    <TD=20
    style=3D"BORDER-RIGHT: windowtext 1pt solid; PADDING-RIGHT: 5.4pt; =
BORDER-TOP: medium none; PADDING-LEFT: 5.4pt; PADDING-BOTTOM: 0cm; =
BORDER-LEFT: medium none; PADDING-TOP: 0cm; BORDER-BOTTOM: windowtext =
1pt solid; mso-border-top-alt: solid windowtext .5pt; mso-border-alt: =
solid windowtext .5pt; mso-border-left-alt: solid windowtext .5pt"=20
    vAlign=3Dtop>
      <P class=3DMsoNormal><I style=3D"mso-bidi-font-style: =
normal"><SPAN=20
      lang=3DEN-US>Clostridium <SPAN class=3DSpellE>tetani</SPAN>=20
      E88<o:p></o:p></SPAN></I></P></TD>
    <TD=20
    style=3D"BORDER-RIGHT: windowtext 1pt solid; PADDING-RIGHT: 5.4pt; =
BORDER-TOP: medium none; PADDING-LEFT: 5.4pt; BACKGROUND: #e6e6e6; =
PADDING-BOTTOM: 0cm; BORDER-LEFT: medium none; PADDING-TOP: 0cm; =
BORDER-BOTTOM: windowtext 1pt solid; mso-border-top-alt: solid =
windowtext .5pt; mso-border-alt: solid windowtext .5pt; =
mso-border-left-alt: solid windowtext .5pt"=20
    vAlign=3Dtop>
      <P class=3DMsoNormal><SPAN lang=3DEN-US>6</SPAN></P></TD>
    <TD=20
    style=3D"BORDER-RIGHT: windowtext 1pt solid; PADDING-RIGHT: 5.4pt; =
BORDER-TOP: medium none; PADDING-LEFT: 5.4pt; BACKGROUND: #e6e6e6; =
PADDING-BOTTOM: 0cm; BORDER-LEFT: medium none; PADDING-TOP: 0cm; =
BORDER-BOTTOM: windowtext 1pt solid; mso-border-top-alt: solid =
windowtext .5pt; mso-border-alt: solid windowtext .5pt; =
mso-border-left-alt: solid windowtext .5pt"=20
    vAlign=3Dtop>
      <P class=3DMsoNormal><SPAN lang=3DEN-US>2</SPAN></P></TD>
    <TD=20
    style=3D"BORDER-RIGHT: windowtext 1pt solid; PADDING-RIGHT: 5.4pt; =
BORDER-TOP: medium none; PADDING-LEFT: 5.4pt; BACKGROUND: #e6e6e6; =
PADDING-BOTTOM: 0cm; BORDER-LEFT: medium none; PADDING-TOP: 0cm; =
BORDER-BOTTOM: windowtext 1pt solid; mso-border-top-alt: solid =
windowtext .5pt; mso-border-alt: solid windowtext .5pt; =
mso-border-left-alt: solid windowtext .5pt"=20
    vAlign=3Dtop>
      <P class=3DMsoNormal><SPAN lang=3DEN-US>4</SPAN></P></TD>
    <TD=20
    style=3D"BORDER-RIGHT: windowtext 1pt solid; PADDING-RIGHT: 5.4pt; =
BORDER-TOP: medium none; PADDING-LEFT: 5.4pt; BACKGROUND: #999999; =
PADDING-BOTTOM: 0cm; BORDER-LEFT: medium none; PADDING-TOP: 0cm; =
BORDER-BOTTOM: windowtext 1pt solid; mso-border-top-alt: solid =
windowtext .5pt; mso-border-alt: solid windowtext .5pt; =
mso-border-left-alt: solid windowtext .5pt"=20
    vAlign=3Dtop>
      <P class=3DMsoNormal><SPAN lang=3DEN-US>5</SPAN></P></TD>
    <TD=20
    style=3D"BORDER-RIGHT: windowtext 1pt solid; PADDING-RIGHT: 5.4pt; =
BORDER-TOP: medium none; PADDING-LEFT: 5.4pt; BACKGROUND: #999999; =
PADDING-BOTTOM: 0cm; BORDER-LEFT: medium none; PADDING-TOP: 0cm; =
BORDER-BOTTOM: windowtext 1pt solid; mso-border-top-alt: solid =
windowtext .5pt; mso-border-alt: solid windowtext .5pt; =
mso-border-left-alt: solid windowtext .5pt"=20
    vAlign=3Dtop>
      <P class=3DMsoNormal><SPAN lang=3DEN-US>2</SPAN></P></TD>
    <TD=20
    style=3D"BORDER-RIGHT: windowtext 1pt solid; PADDING-RIGHT: 5.4pt; =
BORDER-TOP: medium none; PADDING-LEFT: 5.4pt; BACKGROUND: #999999; =
PADDING-BOTTOM: 0cm; BORDER-LEFT: medium none; PADDING-TOP: 0cm; =
BORDER-BOTTOM: windowtext 1pt solid; mso-border-top-alt: solid =
windowtext .5pt; mso-border-alt: solid windowtext .5pt; =
mso-border-left-alt: solid windowtext .5pt"=20
    vAlign=3Dtop>
      <P class=3DMsoNormal><SPAN lang=3DEN-US>3</SPAN></P></TD></TR>
  <TR>
    <TD=20
    style=3D"BORDER-RIGHT: windowtext 1pt solid; PADDING-RIGHT: 5.4pt; =
BORDER-TOP: medium none; PADDING-LEFT: 5.4pt; PADDING-BOTTOM: 0cm; =
BORDER-LEFT: windowtext 1pt solid; PADDING-TOP: 0cm; BORDER-BOTTOM: =
windowtext 1pt solid; mso-border-top-alt: solid windowtext .5pt; =
mso-border-alt: solid windowtext .5pt"=20
    vAlign=3Dtop>
      <P class=3DMsoNormal><SPAN lang=3DEN-US>C</SPAN></P></TD>
    <TD=20
    style=3D"BORDER-RIGHT: windowtext 1pt solid; PADDING-RIGHT: 5.4pt; =
BORDER-TOP: medium none; PADDING-LEFT: 5.4pt; PADDING-BOTTOM: 0cm; =
BORDER-LEFT: medium none; PADDING-TOP: 0cm; BORDER-BOTTOM: windowtext =
1pt solid; mso-border-top-alt: solid windowtext .5pt; mso-border-alt: =
solid windowtext .5pt; mso-border-left-alt: solid windowtext .5pt"=20
    vAlign=3Dtop>
      <P class=3DMsoNormal><SPAN class=3DSpellE><I=20
      style=3D"mso-bidi-font-style: normal"><SPAN=20
      lang=3DEN-US>Lactococcus</SPAN></I></SPAN><I=20
      style=3D"mso-bidi-font-style: normal"><SPAN lang=3DEN-US> <SPAN=20
      class=3DSpellE>lactis</SPAN><o:p></o:p></SPAN></I></P></TD>
    <TD=20
    style=3D"BORDER-RIGHT: windowtext 1pt solid; PADDING-RIGHT: 5.4pt; =
BORDER-TOP: medium none; PADDING-LEFT: 5.4pt; BACKGROUND: #e6e6e6; =
PADDING-BOTTOM: 0cm; BORDER-LEFT: medium none; PADDING-TOP: 0cm; =
BORDER-BOTTOM: windowtext 1pt solid; mso-border-top-alt: solid =
windowtext .5pt; mso-border-alt: solid windowtext .5pt; =
mso-border-left-alt: solid windowtext .5pt"=20
    vAlign=3Dtop>
      <P class=3DMsoNormal><SPAN lang=3DEN-US>12</SPAN></P></TD>
    <TD=20
    style=3D"BORDER-RIGHT: windowtext 1pt solid; PADDING-RIGHT: 5.4pt; =
BORDER-TOP: medium none; PADDING-LEFT: 5.4pt; BACKGROUND: #e6e6e6; =
PADDING-BOTTOM: 0cm; BORDER-LEFT: medium none; PADDING-TOP: 0cm; =
BORDER-BOTTOM: windowtext 1pt solid; mso-border-top-alt: solid =
windowtext .5pt; mso-border-alt: solid windowtext .5pt; =
mso-border-left-alt: solid windowtext .5pt"=20
    vAlign=3Dtop>
      <P class=3DMsoNormal><SPAN lang=3DEN-US>2</SPAN></P></TD>
    <TD=20
    style=3D"BORDER-RIGHT: windowtext 1pt solid; PADDING-RIGHT: 5.4pt; =
BORDER-TOP: medium none; PADDING-LEFT: 5.4pt; BACKGROUND: #e6e6e6; =
PADDING-BOTTOM: 0cm; BORDER-LEFT: medium none; PADDING-TOP: 0cm; =
BORDER-BOTTOM: windowtext 1pt solid; mso-border-top-alt: solid =
windowtext .5pt; mso-border-alt: solid windowtext .5pt; =
mso-border-left-alt: solid windowtext .5pt"=20
    vAlign=3Dtop>
      <P class=3DMsoNormal><SPAN lang=3DEN-US>10</SPAN></P></TD>
    <TD=20
    style=3D"BORDER-RIGHT: windowtext 1pt solid; PADDING-RIGHT: 5.4pt; =
BORDER-TOP: medium none; PADDING-LEFT: 5.4pt; BACKGROUND: #999999; =
PADDING-BOTTOM: 0cm; BORDER-LEFT: medium none; PADDING-TOP: 0cm; =
BORDER-BOTTOM: windowtext 1pt solid; mso-border-top-alt: solid =
windowtext .5pt; mso-border-alt: solid windowtext .5pt; =
mso-border-left-alt: solid windowtext .5pt"=20
    vAlign=3Dtop>
      <P class=3DMsoNormal><SPAN lang=3DEN-US>6</SPAN></P></TD>
    <TD=20
    style=3D"BORDER-RIGHT: windowtext 1pt solid; PADDING-RIGHT: 5.4pt; =
BORDER-TOP: medium none; PADDING-LEFT: 5.4pt; BACKGROUND: #999999; =
PADDING-BOTTOM: 0cm; BORDER-LEFT: medium none; PADDING-TOP: 0cm; =
BORDER-BOTTOM: windowtext 1pt solid; mso-border-top-alt: solid =
windowtext .5pt; mso-border-alt: solid windowtext .5pt; =
mso-border-left-alt: solid windowtext .5pt"=20
    vAlign=3Dtop>
      <P class=3DMsoNormal><SPAN lang=3DEN-US>1</SPAN></P></TD>
    <TD=20
    style=3D"BORDER-RIGHT: windowtext 1pt solid; PADDING-RIGHT: 5.4pt; =
BORDER-TOP: medium none; PADDING-LEFT: 5.4pt; BACKGROUND: #999999; =
PADDING-BOTTOM: 0cm; BORDER-LEFT: medium none; PADDING-TOP: 0cm; =
BORDER-BOTTOM: windowtext 1pt solid; mso-border-top-alt: solid =
windowtext .5pt; mso-border-alt: solid windowtext .5pt; =
mso-border-left-alt: solid windowtext .5pt"=20
    vAlign=3Dtop>
      <P class=3DMsoNormal><SPAN lang=3DEN-US>5</SPAN></P></TD></TR>
  <TR>
    <TD=20
    style=3D"BORDER-RIGHT: windowtext 1pt solid; PADDING-RIGHT: 5.4pt; =
BORDER-TOP: medium none; PADDING-LEFT: 5.4pt; PADDING-BOTTOM: 0cm; =
BORDER-LEFT: windowtext 1pt solid; PADDING-TOP: 0cm; BORDER-BOTTOM: =
windowtext 1pt solid; mso-border-top-alt: solid windowtext .5pt; =
mso-border-alt: solid windowtext .5pt"=20
    vAlign=3Dtop>
      <P class=3DMsoNormal><SPAN lang=3DEN-US>D</SPAN></P></TD>
    <TD=20
    style=3D"BORDER-RIGHT: windowtext 1pt solid; PADDING-RIGHT: 5.4pt; =
BORDER-TOP: medium none; PADDING-LEFT: 5.4pt; PADDING-BOTTOM: 0cm; =
BORDER-LEFT: medium none; PADDING-TOP: 0cm; BORDER-BOTTOM: windowtext =
1pt solid; mso-border-top-alt: solid windowtext .5pt; mso-border-alt: =
solid windowtext .5pt; mso-border-left-alt: solid windowtext .5pt"=20
    vAlign=3Dtop>
      <P class=3DMsoNormal><I style=3D"mso-bidi-font-style: =
normal"><SPAN=20
      lang=3DEN-US>Salmonella <SPAN class=3DSpellE>enterica</SPAN> <SPAN =

      class=3DSpellE>subsp</SPAN>. <SPAN=20
      class=3DSpellE>Typhi</SPAN><o:p></o:p></SPAN></I></P></TD>
    <TD=20
    style=3D"BORDER-RIGHT: windowtext 1pt solid; PADDING-RIGHT: 5.4pt; =
BORDER-TOP: medium none; PADDING-LEFT: 5.4pt; BACKGROUND: #e6e6e6; =
PADDING-BOTTOM: 0cm; BORDER-LEFT: medium none; PADDING-TOP: 0cm; =
BORDER-BOTTOM: windowtext 1pt solid; mso-border-top-alt: solid =
windowtext .5pt; mso-border-alt: solid windowtext .5pt; =
mso-border-left-alt: solid windowtext .5pt"=20
    vAlign=3Dtop>
      <P class=3DMsoNormal><SPAN lang=3DEN-US>8</SPAN></P></TD>
    <TD=20
    style=3D"BORDER-RIGHT: windowtext 1pt solid; PADDING-RIGHT: 5.4pt; =
BORDER-TOP: medium none; PADDING-LEFT: 5.4pt; BACKGROUND: #e6e6e6; =
PADDING-BOTTOM: 0cm; BORDER-LEFT: medium none; PADDING-TOP: 0cm; =
BORDER-BOTTOM: windowtext 1pt solid; mso-border-top-alt: solid =
windowtext .5pt; mso-border-alt: solid windowtext .5pt; =
mso-border-left-alt: solid windowtext .5pt"=20
    vAlign=3Dtop>
      <P class=3DMsoNormal><SPAN lang=3DEN-US>2</SPAN></P></TD>
    <TD=20
    style=3D"BORDER-RIGHT: windowtext 1pt solid; PADDING-RIGHT: 5.4pt; =
BORDER-TOP: medium none; PADDING-LEFT: 5.4pt; BACKGROUND: #e6e6e6; =
PADDING-BOTTOM: 0cm; BORDER-LEFT: medium none; PADDING-TOP: 0cm; =
BORDER-BOTTOM: windowtext 1pt solid; mso-border-top-alt: solid =
windowtext .5pt; mso-border-alt: solid windowtext .5pt; =
mso-border-left-alt: solid windowtext .5pt"=20
    vAlign=3Dtop>
      <P class=3DMsoNormal><SPAN lang=3DEN-US>6</SPAN></P></TD>
    <TD=20
    style=3D"BORDER-RIGHT: windowtext 1pt solid; PADDING-RIGHT: 5.4pt; =
BORDER-TOP: medium none; PADDING-LEFT: 5.4pt; BACKGROUND: #999999; =
PADDING-BOTTOM: 0cm; BORDER-LEFT: medium none; PADDING-TOP: 0cm; =
BORDER-BOTTOM: windowtext 1pt solid; mso-border-top-alt: solid =
windowtext .5pt; mso-border-alt: solid windowtext .5pt; =
mso-border-left-alt: solid windowtext .5pt"=20
    vAlign=3Dtop>
      <P class=3DMsoNormal><SPAN lang=3DEN-US>7</SPAN></P></TD>
    <TD=20
    style=3D"BORDER-RIGHT: windowtext 1pt solid; PADDING-RIGHT: 5.4pt; =
BORDER-TOP: medium none; PADDING-LEFT: 5.4pt; BACKGROUND: #999999; =
PADDING-BOTTOM: 0cm; BORDER-LEFT: medium none; PADDING-TOP: 0cm; =
BORDER-BOTTOM: windowtext 1pt solid; mso-border-top-alt: solid =
windowtext .5pt; mso-border-alt: solid windowtext .5pt; =
mso-border-left-alt: solid windowtext .5pt"=20
    vAlign=3Dtop>
      <P class=3DMsoNormal><SPAN lang=3DEN-US>2</SPAN></P></TD>
    <TD=20
    style=3D"BORDER-RIGHT: windowtext 1pt solid; PADDING-RIGHT: 5.4pt; =
BORDER-TOP: medium none; PADDING-LEFT: 5.4pt; BACKGROUND: #999999; =
PADDING-BOTTOM: 0cm; BORDER-LEFT: medium none; PADDING-TOP: 0cm; =
BORDER-BOTTOM: windowtext 1pt solid; mso-border-top-alt: solid =
windowtext .5pt; mso-border-alt: solid windowtext .5pt; =
mso-border-left-alt: solid windowtext .5pt"=20
    vAlign=3Dtop>
      <P class=3DMsoNormal><SPAN lang=3DEN-US>5</SPAN></P></TD></TR>
  <TR>
    <TD=20
    style=3D"BORDER-RIGHT: windowtext 1pt solid; PADDING-RIGHT: 5.4pt; =
BORDER-TOP: medium none; PADDING-LEFT: 5.4pt; PADDING-BOTTOM: 0cm; =
BORDER-LEFT: windowtext 1pt solid; PADDING-TOP: 0cm; BORDER-BOTTOM: =
windowtext 1pt solid; mso-border-top-alt: solid windowtext .5pt; =
mso-border-alt: solid windowtext .5pt"=20
    vAlign=3Dtop>
      <P class=3DMsoNormal><SPAN lang=3DEN-US>E</SPAN></P></TD>
    <TD=20
    style=3D"BORDER-RIGHT: windowtext 1pt solid; PADDING-RIGHT: 5.4pt; =
BORDER-TOP: medium none; PADDING-LEFT: 5.4pt; PADDING-BOTTOM: 0cm; =
BORDER-LEFT: medium none; PADDING-TOP: 0cm; BORDER-BOTTOM: windowtext =
1pt solid; mso-border-top-alt: solid windowtext .5pt; mso-border-alt: =
solid windowtext .5pt; mso-border-left-alt: solid windowtext .5pt"=20
    vAlign=3Dtop>
      <P class=3DMsoNormal><SPAN class=3DSpellE><I=20
      style=3D"mso-bidi-font-style: normal"><SPAN=20
      lang=3DEN-US>Ureaplasma</SPAN></I></SPAN><I=20
      style=3D"mso-bidi-font-style: normal"><SPAN lang=3DEN-US> <SPAN=20
      class=3DSpellE>urealyticum</SPAN><o:p></o:p></SPAN></I></P></TD>
    <TD=20
    style=3D"BORDER-RIGHT: windowtext 1pt solid; PADDING-RIGHT: 5.4pt; =
BORDER-TOP: medium none; PADDING-LEFT: 5.4pt; BACKGROUND: #e6e6e6; =
PADDING-BOTTOM: 0cm; BORDER-LEFT: medium none; PADDING-TOP: 0cm; =
BORDER-BOTTOM: windowtext 1pt solid; mso-border-top-alt: solid =
windowtext .5pt; mso-border-alt: solid windowtext .5pt; =
mso-border-left-alt: solid windowtext .5pt"=20
    vAlign=3Dtop>
      <P class=3DMsoNormal><SPAN lang=3DEN-US>4</SPAN></P></TD>
    <TD=20
    style=3D"BORDER-RIGHT: windowtext 1pt solid; PADDING-RIGHT: 5.4pt; =
BORDER-TOP: medium none; PADDING-LEFT: 5.4pt; BACKGROUND: #e6e6e6; =
PADDING-BOTTOM: 0cm; BORDER-LEFT: medium none; PADDING-TOP: 0cm; =
BORDER-BOTTOM: windowtext 1pt solid; mso-border-top-alt: solid =
windowtext .5pt; mso-border-alt: solid windowtext .5pt; =
mso-border-left-alt: solid windowtext .5pt"=20
    vAlign=3Dtop>
      <P class=3DMsoNormal><SPAN lang=3DEN-US>4</SPAN></P></TD>
    <TD=20
    style=3D"BORDER-RIGHT: windowtext 1pt solid; PADDING-RIGHT: 5.4pt; =
BORDER-TOP: medium none; PADDING-LEFT: 5.4pt; BACKGROUND: #e6e6e6; =
PADDING-BOTTOM: 0cm; BORDER-LEFT: medium none; PADDING-TOP: 0cm; =
BORDER-BOTTOM: windowtext 1pt solid; mso-border-top-alt: solid =
windowtext .5pt; mso-border-alt: solid windowtext .5pt; =
mso-border-left-alt: solid windowtext .5pt"=20
    vAlign=3Dtop>
      <P class=3DMsoNormal><SPAN lang=3DEN-US>0</SPAN></P></TD>
    <TD=20
    style=3D"BORDER-RIGHT: windowtext 1pt solid; PADDING-RIGHT: 5.4pt; =
BORDER-TOP: medium none; PADDING-LEFT: 5.4pt; BACKGROUND: #999999; =
PADDING-BOTTOM: 0cm; BORDER-LEFT: medium none; PADDING-TOP: 0cm; =
BORDER-BOTTOM: windowtext 1pt solid; mso-border-top-alt: solid =
windowtext .5pt; mso-border-alt: solid windowtext .5pt; =
mso-border-left-alt: solid windowtext .5pt"=20
    vAlign=3Dtop>
      <P class=3DMsoNormal><SPAN lang=3DEN-US>2</SPAN></P></TD>
    <TD=20
    style=3D"BORDER-RIGHT: windowtext 1pt solid; PADDING-RIGHT: 5.4pt; =
BORDER-TOP: medium none; PADDING-LEFT: 5.4pt; BACKGROUND: #999999; =
PADDING-BOTTOM: 0cm; BORDER-LEFT: medium none; PADDING-TOP: 0cm; =
BORDER-BOTTOM: windowtext 1pt solid; mso-border-top-alt: solid =
windowtext .5pt; mso-border-alt: solid windowtext .5pt; =
mso-border-left-alt: solid windowtext .5pt"=20
    vAlign=3Dtop>
      <P class=3DMsoNormal><SPAN lang=3DEN-US>2</SPAN></P></TD>
    <TD=20
    style=3D"BORDER-RIGHT: windowtext 1pt solid; PADDING-RIGHT: 5.4pt; =
BORDER-TOP: medium none; PADDING-LEFT: 5.4pt; BACKGROUND: #999999; =
PADDING-BOTTOM: 0cm; BORDER-LEFT: medium none; PADDING-TOP: 0cm; =
BORDER-BOTTOM: windowtext 1pt solid; mso-border-top-alt: solid =
windowtext .5pt; mso-border-alt: solid windowtext .5pt; =
mso-border-left-alt: solid windowtext .5pt"=20
    vAlign=3Dtop>
      <P class=3DMsoNormal><SPAN lang=3DEN-US>0</SPAN></P></TD></TR>
  <TR>
    <TD=20
    style=3D"BORDER-RIGHT: windowtext 1pt solid; PADDING-RIGHT: 5.4pt; =
BORDER-TOP: medium none; PADDING-LEFT: 5.4pt; PADDING-BOTTOM: 0cm; =
BORDER-LEFT: windowtext 1pt solid; PADDING-TOP: 0cm; BORDER-BOTTOM: =
windowtext 1pt solid; mso-border-top-alt: solid windowtext .5pt; =
mso-border-alt: solid windowtext .5pt"=20
    vAlign=3Dtop>
      <P class=3DMsoNormal><SPAN lang=3DEN-US>F</SPAN></P></TD>
    <TD=20
    style=3D"BORDER-RIGHT: windowtext 1pt solid; PADDING-RIGHT: 5.4pt; =
BORDER-TOP: medium none; PADDING-LEFT: 5.4pt; PADDING-BOTTOM: 0cm; =
BORDER-LEFT: medium none; PADDING-TOP: 0cm; BORDER-BOTTOM: windowtext =
1pt solid; mso-border-top-alt: solid windowtext .5pt; mso-border-alt: =
solid windowtext .5pt; mso-border-left-alt: solid windowtext .5pt"=20
    vAlign=3Dtop>
      <P class=3DMsoNormal><SPAN class=3DSpellE><I=20
      style=3D"mso-bidi-font-style: normal"><SPAN=20
      lang=3DEN-US>Vibrio</SPAN></I></SPAN><I=20
      style=3D"mso-bidi-font-style: normal"><SPAN lang=3DEN-US> <SPAN=20
      class=3DSpellE>cholerae</SPAN><o:p></o:p></SPAN></I></P></TD>
    <TD=20
    style=3D"BORDER-RIGHT: windowtext 1pt solid; PADDING-RIGHT: 5.4pt; =
BORDER-TOP: medium none; PADDING-LEFT: 5.4pt; BACKGROUND: #e6e6e6; =
PADDING-BOTTOM: 0cm; BORDER-LEFT: medium none; PADDING-TOP: 0cm; =
BORDER-BOTTOM: windowtext 1pt solid; mso-border-top-alt: solid =
windowtext .5pt; mso-border-alt: solid windowtext .5pt; =
mso-border-left-alt: solid windowtext .5pt"=20
    vAlign=3Dtop>
      <P class=3DMsoNormal><SPAN lang=3DEN-US>8</SPAN></P></TD>
    <TD=20
    style=3D"BORDER-RIGHT: windowtext 1pt solid; PADDING-RIGHT: 5.4pt; =
BORDER-TOP: medium none; PADDING-LEFT: 5.4pt; BACKGROUND: #e6e6e6; =
PADDING-BOTTOM: 0cm; BORDER-LEFT: medium none; PADDING-TOP: 0cm; =
BORDER-BOTTOM: windowtext 1pt solid; mso-border-top-alt: solid =
windowtext .5pt; mso-border-alt: solid windowtext .5pt; =
mso-border-left-alt: solid windowtext .5pt"=20
    vAlign=3Dtop>
      <P class=3DMsoNormal><SPAN lang=3DEN-US>5</SPAN></P></TD>
    <TD=20
    style=3D"BORDER-RIGHT: windowtext 1pt solid; PADDING-RIGHT: 5.4pt; =
BORDER-TOP: medium none; PADDING-LEFT: 5.4pt; BACKGROUND: #e6e6e6; =
PADDING-BOTTOM: 0cm; BORDER-LEFT: medium none; PADDING-TOP: 0cm; =
BORDER-BOTTOM: windowtext 1pt solid; mso-border-top-alt: solid =
windowtext .5pt; mso-border-alt: solid windowtext .5pt; =
mso-border-left-alt: solid windowtext .5pt"=20
    vAlign=3Dtop>
      <P class=3DMsoNormal><SPAN lang=3DEN-US>3</SPAN></P></TD>
    <TD=20
    style=3D"BORDER-RIGHT: windowtext 1pt solid; PADDING-RIGHT: 5.4pt; =
BORDER-TOP: medium none; PADDING-LEFT: 5.4pt; BACKGROUND: #999999; =
PADDING-BOTTOM: 0cm; BORDER-LEFT: medium none; PADDING-TOP: 0cm; =
BORDER-BOTTOM: windowtext 1pt solid; mso-border-top-alt: solid =
windowtext .5pt; mso-border-alt: solid windowtext .5pt; =
mso-border-left-alt: solid windowtext .5pt"=20
    vAlign=3Dtop>
      <P class=3DMsoNormal><SPAN lang=3DEN-US>8</SPAN></P></TD>
    <TD=20
    style=3D"BORDER-RIGHT: windowtext 1pt solid; PADDING-RIGHT: 5.4pt; =
BORDER-TOP: medium none; PADDING-LEFT: 5.4pt; BACKGROUND: #999999; =
PADDING-BOTTOM: 0cm; BORDER-LEFT: medium none; PADDING-TOP: 0cm; =
BORDER-BOTTOM: windowtext 1pt solid; mso-border-top-alt: solid =
windowtext .5pt; mso-border-alt: solid windowtext .5pt; =
mso-border-left-alt: solid windowtext .5pt"=20
    vAlign=3Dtop>
      <P class=3DMsoNormal><SPAN lang=3DEN-US>7</SPAN></P></TD>
    <TD=20
    style=3D"BORDER-RIGHT: windowtext 1pt solid; PADDING-RIGHT: 5.4pt; =
BORDER-TOP: medium none; PADDING-LEFT: 5.4pt; BACKGROUND: #999999; =
PADDING-BOTTOM: 0cm; BORDER-LEFT: medium none; PADDING-TOP: 0cm; =
BORDER-BOTTOM: windowtext 1pt solid; mso-border-top-alt: solid =
windowtext .5pt; mso-border-alt: solid windowtext .5pt; =
mso-border-left-alt: solid windowtext .5pt"=20
    vAlign=3Dtop>
      <P class=3DMsoNormal><SPAN lang=3DEN-US>1</SPAN></P></TD></TR>
  <TR style=3D"mso-yfti-lastrow: yes">
    <TD=20
    style=3D"BORDER-RIGHT: windowtext 1pt solid; PADDING-RIGHT: 5.4pt; =
BORDER-TOP: medium none; PADDING-LEFT: 5.4pt; PADDING-BOTTOM: 0cm; =
BORDER-LEFT: windowtext 1pt solid; PADDING-TOP: 0cm; BORDER-BOTTOM: =
windowtext 1pt solid; mso-border-top-alt: solid windowtext .5pt; =
mso-border-alt: solid windowtext .5pt"=20
    vAlign=3Dtop>
      <P class=3DMsoNormal><SPAN lang=3DEN-US>G</SPAN></P></TD>
    <TD=20
    style=3D"BORDER-RIGHT: windowtext 1pt solid; PADDING-RIGHT: 5.4pt; =
BORDER-TOP: medium none; PADDING-LEFT: 5.4pt; PADDING-BOTTOM: 0cm; =
BORDER-LEFT: medium none; PADDING-TOP: 0cm; BORDER-BOTTOM: windowtext =
1pt solid; mso-border-top-alt: solid windowtext .5pt; mso-border-alt: =
solid windowtext .5pt; mso-border-left-alt: solid windowtext .5pt"=20
    vAlign=3Dtop>
      <P class=3DMsoNormal><SPAN class=3DSpellE><I=20
      style=3D"mso-bidi-font-style: normal"><SPAN=20
      lang=3DEN-US>Yersinia</SPAN></I></SPAN><I=20
      style=3D"mso-bidi-font-style: normal"><SPAN lang=3DEN-US> <SPAN=20
      class=3DSpellE>pestis</SPAN> strain =
CO92<o:p></o:p></SPAN></I></P></TD>
    <TD=20
    style=3D"BORDER-RIGHT: windowtext 1pt solid; PADDING-RIGHT: 5.4pt; =
BORDER-TOP: medium none; PADDING-LEFT: 5.4pt; BACKGROUND: #e6e6e6; =
PADDING-BOTTOM: 0cm; BORDER-LEFT: medium none; PADDING-TOP: 0cm; =
BORDER-BOTTOM: windowtext 1pt solid; mso-border-top-alt: solid =
windowtext .5pt; mso-border-alt: solid windowtext .5pt; =
mso-border-left-alt: solid windowtext .5pt"=20
    vAlign=3Dtop>
      <P class=3DMsoNormal><SPAN lang=3DEN-US>5</SPAN></P></TD>
    <TD=20
    style=3D"BORDER-RIGHT: windowtext 1pt solid; PADDING-RIGHT: 5.4pt; =
BORDER-TOP: medium none; PADDING-LEFT: 5.4pt; BACKGROUND: #e6e6e6; =
PADDING-BOTTOM: 0cm; BORDER-LEFT: medium none; PADDING-TOP: 0cm; =
BORDER-BOTTOM: windowtext 1pt solid; mso-border-top-alt: solid =
windowtext .5pt; mso-border-alt: solid windowtext .5pt; =
mso-border-left-alt: solid windowtext .5pt"=20
    vAlign=3Dtop>
      <P class=3DMsoNormal><SPAN lang=3DEN-US>2</SPAN></P></TD>
    <TD=20
    style=3D"BORDER-RIGHT: windowtext 1pt solid; PADDING-RIGHT: 5.4pt; =
BORDER-TOP: medium none; PADDING-LEFT: 5.4pt; BACKGROUND: #e6e6e6; =
PADDING-BOTTOM: 0cm; BORDER-LEFT: medium none; PADDING-TOP: 0cm; =
BORDER-BOTTOM: windowtext 1pt solid; mso-border-top-alt: solid =
windowtext .5pt; mso-border-alt: solid windowtext .5pt; =
mso-border-left-alt: solid windowtext .5pt"=20
    vAlign=3Dtop>
      <P class=3DMsoNormal><SPAN lang=3DEN-US>3</SPAN></P></TD>
    <TD=20
    style=3D"BORDER-RIGHT: windowtext 1pt solid; PADDING-RIGHT: 5.4pt; =
BORDER-TOP: medium none; PADDING-LEFT: 5.4pt; BACKGROUND: #999999; =
PADDING-BOTTOM: 0cm; BORDER-LEFT: medium none; PADDING-TOP: 0cm; =
BORDER-BOTTOM: windowtext 1pt solid; mso-border-top-alt: solid =
windowtext .5pt; mso-border-alt: solid windowtext .5pt; =
mso-border-left-alt: solid windowtext .5pt"=20
    vAlign=3Dtop>
      <P class=3DMsoNormal><SPAN lang=3DEN-US>6</SPAN></P></TD>
    <TD=20
    style=3D"BORDER-RIGHT: windowtext 1pt solid; PADDING-RIGHT: 5.4pt; =
BORDER-TOP: medium none; PADDING-LEFT: 5.4pt; BACKGROUND: #999999; =
PADDING-BOTTOM: 0cm; BORDER-LEFT: medium none; PADDING-TOP: 0cm; =
BORDER-BOTTOM: windowtext 1pt solid; mso-border-top-alt: solid =
windowtext .5pt; mso-border-alt: solid windowtext .5pt; =
mso-border-left-alt: solid windowtext .5pt"=20
    vAlign=3Dtop>
      <P class=3DMsoNormal><SPAN lang=3DEN-US>2</SPAN></P></TD>
    <TD=20
    style=3D"BORDER-RIGHT: windowtext 1pt solid; PADDING-RIGHT: 5.4pt; =
BORDER-TOP: medium none; PADDING-LEFT: 5.4pt; BACKGROUND: #999999; =
PADDING-BOTTOM: 0cm; BORDER-LEFT: medium none; PADDING-TOP: 0cm; =
BORDER-BOTTOM: windowtext 1pt solid; mso-border-top-alt: solid =
windowtext .5pt; mso-border-alt: solid windowtext .5pt; =
mso-border-left-alt: solid windowtext .5pt"=20
    vAlign=3Dtop>
      <P class=3DMsoNormal><SPAN =
lang=3DEN-US>4</SPAN></P></TD></TR></TBODY></TABLE></DIV>
<P class=3DMsoNormal><B style=3D"mso-bidi-font-weight: normal"><SPAN =
lang=3DEN-US=20
style=3D"FONT-SIZE: 12pt">Verification:<o:p></o:p></SPAN></B></P>
<P class=3DMsoNormal><SPAN lang=3DEN-US>We verified the 7 different =
results through=20
sequence alignment and BLAST, and found the reasons that caused those=20
variances.</SPAN></P>
<OL style=3D"MARGIN-TOP: 0cm" type=3DA>
  <LI class=3DMsoNormal=20
  style=3D"tab-stops: list 36.0pt; mso-list: l3 level1 lfo4"><B=20
  style=3D"mso-bidi-font-weight: normal"><I=20
  style=3D"mso-bidi-font-style: normal"><SPAN lang=3DEN-US>BBUR <SPAN=20
  class=3DSpellE>Borrelia</SPAN> <SPAN=20
  class=3DSpellE>burgdorferi</SPAN></SPAN></I><SPAN =
lang=3DEN-US>:</SPAN></B><SPAN=20
  lang=3DEN-US> Through alignment and BLAST analysis, the direction of =
the only=20
  one 16S rRNA gene was mislabeled in GenBank data. This 16S rRNA gene =
should be=20
  located in minus strand of genome, not in plus strand.</SPAN>=20
  <LI class=3DMsoNormal=20
  style=3D"tab-stops: list 36.0pt; mso-list: l3 level1 lfo4"><B=20
  style=3D"mso-bidi-font-weight: normal"><I=20
  style=3D"mso-bidi-font-style: normal"><SPAN lang=3DEN-US>Clostridium =
<SPAN=20
  class=3DSpellE>tetani</SPAN> E88</SPAN></I><SPAN =
lang=3DEN-US>:</SPAN></B><SPAN=20
  lang=3DEN-US> Through alignment analysis, one of 16S rRNA sequence was =

  mislabeled as 5S rRNA in GenBank data.</SPAN>=20
  <LI class=3DMsoNormal=20
  style=3D"tab-stops: list 36.0pt; mso-list: l3 level1 lfo4"><SPAN =
class=3DSpellE><B=20
  style=3D"mso-bidi-font-weight: normal"><I=20
  style=3D"mso-bidi-font-style: normal"><SPAN=20
  lang=3DEN-US>Lactococcus</SPAN></I></B></SPAN><B=20
  style=3D"mso-bidi-font-weight: normal"><I=20
  style=3D"mso-bidi-font-style: normal"><SPAN lang=3DEN-US> <SPAN=20
  class=3DSpellE>lactis</SPAN></SPAN></I><SPAN =
lang=3DEN-US>:</SPAN></B><SPAN=20
  lang=3DEN-US> The results are same as GenBank when change parameters =
to: <I=20
  style=3D"mso-bidi-font-style: normal">I<SUB>up</SUB></I>=3D0.9; <I=20
  style=3D"mso-bidi-font-style: normal">I<SUB>dn</SUB></I>=3D0.9;<I=20
  style=3D"mso-bidi-font-style: normal"> =
I<SUB>ave</SUB></I>=3D0.9</SPAN>=20
  <LI class=3DMsoNormal=20
  style=3D"tab-stops: list 36.0pt; mso-list: l3 level1 lfo4"><B=20
  style=3D"mso-bidi-font-weight: normal"><I=20
  style=3D"mso-bidi-font-style: normal"><SPAN lang=3DEN-US>Salmonella =
<SPAN=20
  class=3DSpellE>enterica</SPAN> <SPAN class=3DSpellE>subsp</SPAN>. =
<SPAN=20
  class=3DSpellE>Typhi</SPAN></SPAN></I><SPAN =
lang=3DEN-US>:</SPAN></B><SPAN=20
  lang=3DEN-US> Same as GenBank when change parameters to: <I=20
  style=3D"mso-bidi-font-style: normal">I<SUB>up</SUB></I>=3D0.9; <I=20
  style=3D"mso-bidi-font-style: normal">I<SUB>dn</SUB></I>=3D0.9; <I=20
  style=3D"mso-bidi-font-style: normal">I<SUB>ave</SUB></I>=3D0.9</SPAN> =

  <LI class=3DMsoNormal=20
  style=3D"tab-stops: list 36.0pt; mso-list: l3 level1 lfo4"><SPAN =
class=3DSpellE><B=20
  style=3D"mso-bidi-font-weight: normal"><I=20
  style=3D"mso-bidi-font-style: normal"><SPAN=20
  lang=3DEN-US>Ureaplasma</SPAN></I></B></SPAN><B=20
  style=3D"mso-bidi-font-weight: normal"><I=20
  style=3D"mso-bidi-font-style: normal"><SPAN lang=3DEN-US> <SPAN=20
  class=3DSpellE>urealyticum</SPAN></SPAN></I><SPAN =
lang=3DEN-US>:</SPAN></B><SPAN=20
  lang=3DEN-US> Same as GenBank when change parameters to: <I=20
  style=3D"mso-bidi-font-style: normal">I<SUB>up</SUB></I>=3D0.86; <I=20
  style=3D"mso-bidi-font-style: normal">I<SUB>dn</SUB></I>=3D0.86; <I=20
  style=3D"mso-bidi-font-style: =
normal">I<SUB>ave</SUB></I>=3D0.86</SPAN>=20
  <LI class=3DMsoNormal=20
  style=3D"tab-stops: list 36.0pt; mso-list: l3 level1 lfo4"><SPAN =
class=3DSpellE><B=20
  style=3D"mso-bidi-font-weight: normal"><I=20
  style=3D"mso-bidi-font-style: normal"><SPAN=20
  lang=3DEN-US>Vibrio</SPAN></I></B></SPAN><B=20
  style=3D"mso-bidi-font-weight: normal"><I=20
  style=3D"mso-bidi-font-style: normal"><SPAN lang=3DEN-US> <SPAN=20
  class=3DSpellE>cholerae</SPAN></SPAN></I><SPAN =
lang=3DEN-US>:</SPAN></B><SPAN=20
  lang=3DEN-US> Two minus strand 16S rRNAs were mislabeled as plus =
strand in=20
  GenBank data.</SPAN>=20
  <LI class=3DMsoNormal=20
  style=3D"tab-stops: list 36.0pt; mso-list: l3 level1 lfo4"><SPAN =
class=3DSpellE><B=20
  style=3D"mso-bidi-font-weight: normal"><I=20
  style=3D"mso-bidi-font-style: normal"><SPAN=20
  lang=3DEN-US>Yersinia</SPAN></I></B></SPAN><B=20
  style=3D"mso-bidi-font-weight: normal"><I=20
  style=3D"mso-bidi-font-style: normal"><SPAN lang=3DEN-US> <SPAN=20
  class=3DSpellE>pestis</SPAN> strain CO92</SPAN></I><SPAN=20
  lang=3DEN-US>:</SPAN></B><SPAN lang=3DEN-US> When reduce thresholds to =
0.78, we=20
  predicted 6 products, and their locations in genome is consensus with =
GenBank=20
  data, but the downstream primer of the last prediction product can not =
dock to=20
  template correctly, the coefficient is only 0.8, and the product =
length is=20
  2603bp. This is only one uncertain product that can not be corrected =
in this=20
  case.</SPAN> </LI></OL>
<P class=3DMsoNormal><SPAN lang=3DEN-US><o:p>&nbsp;</o:p></SPAN></P>
<P class=3DMsoNormal=20
style=3D"MARGIN-LEFT: 18pt; TEXT-INDENT: -18pt; tab-stops: list 18.0pt; =
mso-list: l6 level1 lfo1"><![if !supportLists]><B=20
style=3D"mso-bidi-font-weight: normal"><SPAN lang=3DEN-US=20
style=3D"FONT-SIZE: 14pt; mso-fareast-font-family: 'Times New =
Roman'"><SPAN=20
style=3D"mso-list: Ignore">2.<SPAN=20
style=3D"FONT: 7pt 'Times New Roman'">&nbsp;&nbsp;&nbsp;&nbsp;=20
</SPAN></SPAN></SPAN></B><![endif]><B style=3D"mso-bidi-font-weight: =
normal"><SPAN=20
lang=3DEN-US style=3D"FONT-SIZE: 14pt">Predict SOX gene family from <I=20
style=3D"mso-bidi-font-style: normal">homo sapiens</I>=20
genome<o:p></o:p></SPAN></B></P>
<P class=3DMsoNormal><B style=3D"mso-bidi-font-weight: normal"><SPAN =
lang=3DEN-US=20
style=3D"FONT-SIZE: 12pt">Primer sequences:<o:p></o:p></SPAN></B></P>
<P class=3Da style=3D"MARGIN: 0cm 10.5pt 0pt"><SPAN =
lang=3DEN-US>Primer1:=20
CCMATGAAYGCSTTYATSGTSTGG</SPAN></P>
<P class=3Da style=3D"MARGIN: 0cm 10.5pt 0pt"><SPAN =
lang=3DEN-US>Primer2:=20
GGYYKRTAYTTRTARTYSGG</SPAN></P>
<P class=3DMsoNormal><B style=3D"mso-bidi-font-weight: normal"><SPAN =
lang=3DEN-US=20
style=3D"FONT-SIZE: 12pt">Parameters:<o:p></o:p></SPAN></B></P>
<P class=3DMsoNormal><I><SPAN =
lang=3DEN-US>I<SUB>up</SUB></SPAN></I><SPAN=20
lang=3DEN-US>=3D0.9, <I>I<SUB>dn</SUB></I>=3D0.9, =
<I>P<SUB>a</SUB></I>=3D0.9, <SPAN=20
class=3DSpellE><I>L<SUB>max</SUB></I></SPAN>=3D800, <SPAN=20
class=3DSpellE><I>L<SUB>min</SUB></I></SPAN>=3D80</SPAN><B=20
style=3D"mso-bidi-font-weight: normal"><SPAN lang=3DEN-US=20
style=3D"FONT-SIZE: 12pt"><o:p></o:p></SPAN></B></P>
<P class=3DMsoNormal><B style=3D"mso-bidi-font-weight: normal"><SPAN =
lang=3DEN-US=20
style=3D"FONT-SIZE: 12pt">Templates:<o:p></o:p></SPAN></B></P>
<P class=3DMsoNormal><SPAN lang=3DEN-US>Homo sapiens whole genome (build =

25)</SPAN></P>
<P class=3DMsoNormal><B style=3D"mso-bidi-font-weight: normal"><SPAN =
lang=3DEN-US=20
style=3D"FONT-SIZE: 12pt">Results:<o:p></o:p></SPAN></B></P>
<DIV align=3Dcenter>
<TABLE class=3DMsoNormalTable=20
style=3D"BORDER-RIGHT: medium none; BORDER-TOP: medium none; =
BORDER-LEFT: medium none; BORDER-BOTTOM: medium none; BORDER-COLLAPSE: =
collapse; mso-border-top-alt: solid windowtext 1.5pt; =
mso-border-bottom-alt: solid windowtext 1.5pt; mso-yfti-tbllook: 480; =
mso-padding-alt: 0cm 5.4pt 0cm 5.4pt"=20
cellSpacing=3D0 cellPadding=3D0 border=3D1>
  <TBODY>
  <TR>
    <TD=20
    style=3D"BORDER-RIGHT: medium none; PADDING-RIGHT: 5.4pt; =
BORDER-TOP: windowtext 1.5pt solid; PADDING-LEFT: 5.4pt; PADDING-BOTTOM: =
0cm; BORDER-LEFT: medium none; PADDING-TOP: 0cm; BORDER-BOTTOM: =
windowtext 1pt solid; mso-border-top-alt: solid windowtext 1.5pt; =
mso-border-bottom-alt: solid windowtext .25pt"=20
    vAlign=3Dtop>
      <P class=3DMsoNormal><SPAN lang=3DEN-US=20
      style=3D"FONT-SIZE: 9pt">No.<o:p></o:p></SPAN></P></TD>
    <TD=20
    style=3D"BORDER-RIGHT: medium none; PADDING-RIGHT: 5.4pt; =
BORDER-TOP: windowtext 1.5pt solid; PADDING-LEFT: 5.4pt; PADDING-BOTTOM: =
0cm; BORDER-LEFT: medium none; PADDING-TOP: 0cm; BORDER-BOTTOM: =
windowtext 1pt solid; mso-border-top-alt: solid windowtext 1.5pt; =
mso-border-bottom-alt: solid windowtext .25pt"=20
    vAlign=3Dtop>
      <P class=3DMsoNormal><I style=3D"mso-bidi-font-style: =
normal"><SPAN lang=3DEN-US=20
      style=3D"FONT-SIZE: =
9pt">P<SUB>a</SUB><o:p></o:p></SPAN></I></P></TD>
    <TD=20
    style=3D"BORDER-RIGHT: medium none; PADDING-RIGHT: 5.4pt; =
BORDER-TOP: windowtext 1.5pt solid; PADDING-LEFT: 5.4pt; PADDING-BOTTOM: =
0cm; BORDER-LEFT: medium none; PADDING-TOP: 0cm; BORDER-BOTTOM: =
windowtext 1pt solid; mso-border-top-alt: solid windowtext 1.5pt; =
mso-border-bottom-alt: solid windowtext .25pt"=20
    vAlign=3Dtop>
      <P class=3DMsoNormal><SPAN lang=3DEN-US=20
      style=3D"FONT-SIZE: 9pt">Length<o:p></o:p></SPAN></P></TD>
    <TD=20
    style=3D"BORDER-RIGHT: medium none; PADDING-RIGHT: 5.4pt; =
BORDER-TOP: windowtext 1.5pt solid; PADDING-LEFT: 5.4pt; PADDING-BOTTOM: =
0cm; BORDER-LEFT: medium none; PADDING-TOP: 0cm; BORDER-BOTTOM: =
windowtext 1pt solid; mso-border-top-alt: solid windowtext 1.5pt; =
mso-border-bottom-alt: solid windowtext .25pt"=20
    vAlign=3Dtop>
      <P class=3DMsoNormal><SPAN lang=3DEN-US=20
      style=3D"FONT-SIZE: 9pt">Chromosome<o:p></o:p></SPAN></P></TD>
    <TD=20
    style=3D"BORDER-RIGHT: medium none; PADDING-RIGHT: 5.4pt; =
BORDER-TOP: windowtext 1.5pt solid; PADDING-LEFT: 5.4pt; PADDING-BOTTOM: =
0cm; BORDER-LEFT: medium none; PADDING-TOP: 0cm; BORDER-BOTTOM: =
windowtext 1pt solid; mso-border-top-alt: solid windowtext 1.5pt; =
mso-border-bottom-alt: solid windowtext .25pt"=20
    vAlign=3Dtop>
      <P class=3DMsoNormal><I style=3D"mso-bidi-font-style: =
normal"><SPAN lang=3DEN-US=20
      style=3D"FONT-SIZE: =
9pt">I<SUB>up</SUB><o:p></o:p></SPAN></I></P></TD>
    <TD=20
    style=3D"BORDER-RIGHT: medium none; PADDING-RIGHT: 5.4pt; =
BORDER-TOP: windowtext 1.5pt solid; PADDING-LEFT: 5.4pt; PADDING-BOTTOM: =
0cm; BORDER-LEFT: medium none; PADDING-TOP: 0cm; BORDER-BOTTOM: =
windowtext 1pt solid; mso-border-top-alt: solid windowtext 1.5pt; =
mso-border-bottom-alt: solid windowtext .25pt"=20
    vAlign=3Dtop>
      <P class=3DMsoNormal><I style=3D"mso-bidi-font-style: =
normal"><SPAN lang=3DEN-US=20
      style=3D"FONT-SIZE: =
9pt">I<SUB>dn</SUB><o:p></o:p></SPAN></I></P></TD>
    <TD=20
    style=3D"BORDER-RIGHT: medium none; PADDING-RIGHT: 5.4pt; =
BORDER-TOP: windowtext 1.5pt solid; PADDING-LEFT: 5.4pt; PADDING-BOTTOM: =
0cm; BORDER-LEFT: medium none; PADDING-TOP: 0cm; BORDER-BOTTOM: =
windowtext 1pt solid; mso-border-top-alt: solid windowtext 1.5pt; =
mso-border-bottom-alt: solid windowtext .25pt"=20
    vAlign=3Dtop>
      <P class=3DMsoNormal><SPAN lang=3DEN-US style=3D"FONT-SIZE: =
9pt">SOX=20
      genes<o:p></o:p></SPAN></P></TD></TR>
  <TR>
    <TD=20
    style=3D"BORDER-RIGHT: medium none; PADDING-RIGHT: 5.4pt; =
BORDER-TOP: medium none; PADDING-LEFT: 5.4pt; PADDING-BOTTOM: 0cm; =
BORDER-LEFT: medium none; PADDING-TOP: 0cm; BORDER-BOTTOM: medium none; =
mso-border-top-alt: solid windowtext .25pt"=20
    vAlign=3Dtop>
      <P class=3DMsoNormal><SPAN lang=3DEN-US=20
      style=3D"FONT-SIZE: 9pt">Spcr_seq1<o:p></o:p></SPAN></P></TD>
    <TD=20
    style=3D"BORDER-RIGHT: medium none; PADDING-RIGHT: 5.4pt; =
BORDER-TOP: medium none; PADDING-LEFT: 5.4pt; PADDING-BOTTOM: 0cm; =
BORDER-LEFT: medium none; PADDING-TOP: 0cm; BORDER-BOTTOM: medium none; =
mso-border-top-alt: solid windowtext .25pt"=20
    vAlign=3Dtop>
      <P class=3DMsoNormal><SPAN lang=3DEN-US=20
      style=3D"FONT-SIZE: 9pt">0.971468<o:p></o:p></SPAN></P></TD>
    <TD=20
    style=3D"BORDER-RIGHT: medium none; PADDING-RIGHT: 5.4pt; =
BORDER-TOP: medium none; PADDING-LEFT: 5.4pt; PADDING-BOTTOM: 0cm; =
BORDER-LEFT: medium none; PADDING-TOP: 0cm; BORDER-BOTTOM: medium none; =
mso-border-top-alt: solid windowtext .25pt"=20
    vAlign=3Dtop>
      <P class=3DMsoNormal><SPAN lang=3DEN-US=20
      style=3D"FONT-SIZE: 9pt">205<o:p></o:p></SPAN></P></TD>
    <TD=20
    style=3D"BORDER-RIGHT: medium none; PADDING-RIGHT: 5.4pt; =
BORDER-TOP: medium none; PADDING-LEFT: 5.4pt; PADDING-BOTTOM: 0cm; =
BORDER-LEFT: medium none; PADDING-TOP: 0cm; BORDER-BOTTOM: medium none; =
mso-border-top-alt: solid windowtext .25pt"=20
    vAlign=3Dtop>
      <P class=3DMsoNormal><SPAN lang=3DEN-US=20
      style=3D"FONT-SIZE: 9pt">13<o:p></o:p></SPAN></P></TD>
    <TD=20
    style=3D"BORDER-RIGHT: medium none; PADDING-RIGHT: 5.4pt; =
BORDER-TOP: medium none; PADDING-LEFT: 5.4pt; PADDING-BOTTOM: 0cm; =
BORDER-LEFT: medium none; PADDING-TOP: 0cm; BORDER-BOTTOM: medium none; =
mso-border-top-alt: solid windowtext .25pt"=20
    vAlign=3Dtop>
      <P class=3DMsoNormal><SPAN lang=3DEN-US=20
      style=3D"FONT-SIZE: 9pt">1.000000<o:p></o:p></SPAN></P></TD>
    <TD=20
    style=3D"BORDER-RIGHT: medium none; PADDING-RIGHT: 5.4pt; =
BORDER-TOP: medium none; PADDING-LEFT: 5.4pt; PADDING-BOTTOM: 0cm; =
BORDER-LEFT: medium none; PADDING-TOP: 0cm; BORDER-BOTTOM: medium none; =
mso-border-top-alt: solid windowtext .25pt"=20
    vAlign=3Dtop>
      <P class=3DMsoNormal><SPAN lang=3DEN-US=20
      style=3D"FONT-SIZE: 9pt">0.971468<o:p></o:p></SPAN></P></TD>
    <TD=20
    style=3D"BORDER-RIGHT: medium none; PADDING-RIGHT: 5.4pt; =
BORDER-TOP: medium none; PADDING-LEFT: 5.4pt; PADDING-BOTTOM: 0cm; =
BORDER-LEFT: medium none; PADDING-TOP: 0cm; BORDER-BOTTOM: medium none; =
mso-border-top-alt: solid windowtext .25pt"=20
    vAlign=3Dtop>
      <P class=3DMsoNormal><SPAN lang=3DEN-US=20
      style=3D"FONT-SIZE: 9pt">SOX21<o:p></o:p></SPAN></P></TD></TR>
  <TR>
    <TD=20
    style=3D"BORDER-RIGHT: medium none; PADDING-RIGHT: 5.4pt; =
BORDER-TOP: medium none; PADDING-LEFT: 5.4pt; PADDING-BOTTOM: 0cm; =
BORDER-LEFT: medium none; PADDING-TOP: 0cm; BORDER-BOTTOM: medium none"=20
    vAlign=3Dtop>
      <P class=3DMsoNormal><SPAN lang=3DEN-US=20
      style=3D"FONT-SIZE: 9pt">Spcr_seq2<o:p></o:p></SPAN></P></TD>
    <TD=20
    style=3D"BORDER-RIGHT: medium none; PADDING-RIGHT: 5.4pt; =
BORDER-TOP: medium none; PADDING-LEFT: 5.4pt; PADDING-BOTTOM: 0cm; =
BORDER-LEFT: medium none; PADDING-TOP: 0cm; BORDER-BOTTOM: medium none"=20
    vAlign=3Dtop>
      <P class=3DMsoNormal><SPAN lang=3DEN-US=20
      style=3D"FONT-SIZE: 9pt">0.947803<o:p></o:p></SPAN></P></TD>
    <TD=20
    style=3D"BORDER-RIGHT: medium none; PADDING-RIGHT: 5.4pt; =
BORDER-TOP: medium none; PADDING-LEFT: 5.4pt; PADDING-BOTTOM: 0cm; =
BORDER-LEFT: medium none; PADDING-TOP: 0cm; BORDER-BOTTOM: medium none"=20
    vAlign=3Dtop>
      <P class=3DMsoNormal><SPAN lang=3DEN-US=20
      style=3D"FONT-SIZE: 9pt">205<o:p></o:p></SPAN></P></TD>
    <TD=20
    style=3D"BORDER-RIGHT: medium none; PADDING-RIGHT: 5.4pt; =
BORDER-TOP: medium none; PADDING-LEFT: 5.4pt; PADDING-BOTTOM: 0cm; =
BORDER-LEFT: medium none; PADDING-TOP: 0cm; BORDER-BOTTOM: medium none"=20
    vAlign=3Dtop>
      <P class=3DMsoNormal><SPAN lang=3DEN-US=20
      style=3D"FONT-SIZE: 9pt">17<o:p></o:p></SPAN></P></TD>
    <TD=20
    style=3D"BORDER-RIGHT: medium none; PADDING-RIGHT: 5.4pt; =
BORDER-TOP: medium none; PADDING-LEFT: 5.4pt; PADDING-BOTTOM: 0cm; =
BORDER-LEFT: medium none; PADDING-TOP: 0cm; BORDER-BOTTOM: medium none"=20
    vAlign=3Dtop>
      <P class=3DMsoNormal><SPAN lang=3DEN-US=20
      style=3D"FONT-SIZE: 9pt">0.975639<o:p></o:p></SPAN></P></TD>
    <TD=20
    style=3D"BORDER-RIGHT: medium none; PADDING-RIGHT: 5.4pt; =
BORDER-TOP: medium none; PADDING-LEFT: 5.4pt; PADDING-BOTTOM: 0cm; =
BORDER-LEFT: medium none; PADDING-TOP: 0cm; BORDER-BOTTOM: medium none"=20
    vAlign=3Dtop>
      <P class=3DMsoNormal><SPAN lang=3DEN-US=20
      style=3D"FONT-SIZE: 9pt">0.971468<o:p></o:p></SPAN></P></TD>
    <TD=20
    style=3D"BORDER-RIGHT: medium none; PADDING-RIGHT: 5.4pt; =
BORDER-TOP: medium none; PADDING-LEFT: 5.4pt; PADDING-BOTTOM: 0cm; =
BORDER-LEFT: medium none; PADDING-TOP: 0cm; BORDER-BOTTOM: medium none"=20
    vAlign=3Dtop>
      <P class=3DMsoNormal><SPAN lang=3DEN-US=20
      style=3D"FONT-SIZE: 9pt">SOX20<o:p></o:p></SPAN></P></TD></TR>
  <TR>
    <TD=20
    style=3D"BORDER-RIGHT: medium none; PADDING-RIGHT: 5.4pt; =
BORDER-TOP: medium none; PADDING-LEFT: 5.4pt; PADDING-BOTTOM: 0cm; =
BORDER-LEFT: medium none; PADDING-TOP: 0cm; BORDER-BOTTOM: medium none"=20
    vAlign=3Dtop>
      <P class=3DMsoNormal><SPAN lang=3DEN-US=20
      style=3D"FONT-SIZE: 9pt">Spcr_seq3<o:p></o:p></SPAN></P></TD>
    <TD=20
    style=3D"BORDER-RIGHT: medium none; PADDING-RIGHT: 5.4pt; =
BORDER-TOP: medium none; PADDING-LEFT: 5.4pt; PADDING-BOTTOM: 0cm; =
BORDER-LEFT: medium none; PADDING-TOP: 0cm; BORDER-BOTTOM: medium none"=20
    vAlign=3Dtop>
      <P class=3DMsoNormal><SPAN lang=3DEN-US=20
      style=3D"FONT-SIZE: 9pt">0.925834<o:p></o:p></SPAN></P></TD>
    <TD=20
    style=3D"BORDER-RIGHT: medium none; PADDING-RIGHT: 5.4pt; =
BORDER-TOP: medium none; PADDING-LEFT: 5.4pt; PADDING-BOTTOM: 0cm; =
BORDER-LEFT: medium none; PADDING-TOP: 0cm; BORDER-BOTTOM: medium none"=20
    vAlign=3Dtop>
      <P class=3DMsoNormal><SPAN lang=3DEN-US=20
      style=3D"FONT-SIZE: 9pt">205<o:p></o:p></SPAN></P></TD>
    <TD=20
    style=3D"BORDER-RIGHT: medium none; PADDING-RIGHT: 5.4pt; =
BORDER-TOP: medium none; PADDING-LEFT: 5.4pt; PADDING-BOTTOM: 0cm; =
BORDER-LEFT: medium none; PADDING-TOP: 0cm; BORDER-BOTTOM: medium none"=20
    vAlign=3Dtop>
      <P class=3DMsoNormal><SPAN lang=3DEN-US=20
      style=3D"FONT-SIZE: 9pt">13<o:p></o:p></SPAN></P></TD>
    <TD=20
    style=3D"BORDER-RIGHT: medium none; PADDING-RIGHT: 5.4pt; =
BORDER-TOP: medium none; PADDING-LEFT: 5.4pt; PADDING-BOTTOM: 0cm; =
BORDER-LEFT: medium none; PADDING-TOP: 0cm; BORDER-BOTTOM: medium none"=20
    vAlign=3Dtop>
      <P class=3DMsoNormal><SPAN lang=3DEN-US=20
      style=3D"FONT-SIZE: 9pt">1.000000<o:p></o:p></SPAN></P></TD>
    <TD=20
    style=3D"BORDER-RIGHT: medium none; PADDING-RIGHT: 5.4pt; =
BORDER-TOP: medium none; PADDING-LEFT: 5.4pt; PADDING-BOTTOM: 0cm; =
BORDER-LEFT: medium none; PADDING-TOP: 0cm; BORDER-BOTTOM: medium none"=20
    vAlign=3Dtop>
      <P class=3DMsoNormal><SPAN lang=3DEN-US=20
      style=3D"FONT-SIZE: 9pt">0.925834<o:p></o:p></SPAN></P></TD>
    <TD=20
    style=3D"BORDER-RIGHT: medium none; PADDING-RIGHT: 5.4pt; =
BORDER-TOP: medium none; PADDING-LEFT: 5.4pt; PADDING-BOTTOM: 0cm; =
BORDER-LEFT: medium none; PADDING-TOP: 0cm; BORDER-BOTTOM: medium none"=20
    vAlign=3Dtop>
      <P class=3DMsoNormal><SPAN lang=3DEN-US=20
      style=3D"FONT-SIZE: 9pt">SOX1<o:p></o:p></SPAN></P></TD></TR>
  <TR>
    <TD=20
    style=3D"BORDER-RIGHT: medium none; PADDING-RIGHT: 5.4pt; =
BORDER-TOP: medium none; PADDING-LEFT: 5.4pt; PADDING-BOTTOM: 0cm; =
BORDER-LEFT: medium none; PADDING-TOP: 0cm; BORDER-BOTTOM: medium none"=20
    vAlign=3Dtop>
      <P class=3DMsoNormal><SPAN lang=3DEN-US=20
      style=3D"FONT-SIZE: 9pt">Spcr_seq4<o:p></o:p></SPAN></P></TD>
    <TD=20
    style=3D"BORDER-RIGHT: medium none; PADDING-RIGHT: 5.4pt; =
BORDER-TOP: medium none; PADDING-LEFT: 5.4pt; PADDING-BOTTOM: 0cm; =
BORDER-LEFT: medium none; PADDING-TOP: 0cm; BORDER-BOTTOM: medium none"=20
    vAlign=3Dtop>
      <P class=3DMsoNormal><SPAN lang=3DEN-US=20
      style=3D"FONT-SIZE: 9pt">0.931180<o:p></o:p></SPAN></P></TD>
    <TD=20
    style=3D"BORDER-RIGHT: medium none; PADDING-RIGHT: 5.4pt; =
BORDER-TOP: medium none; PADDING-LEFT: 5.4pt; PADDING-BOTTOM: 0cm; =
BORDER-LEFT: medium none; PADDING-TOP: 0cm; BORDER-BOTTOM: medium none"=20
    vAlign=3Dtop>
      <P class=3DMsoNormal><SPAN lang=3DEN-US=20
      style=3D"FONT-SIZE: 9pt">205<o:p></o:p></SPAN></P></TD>
    <TD=20
    style=3D"BORDER-RIGHT: medium none; PADDING-RIGHT: 5.4pt; =
BORDER-TOP: medium none; PADDING-LEFT: 5.4pt; PADDING-BOTTOM: 0cm; =
BORDER-LEFT: medium none; PADDING-TOP: 0cm; BORDER-BOTTOM: medium none"=20
    vAlign=3Dtop>
      <P class=3DMsoNormal><SPAN lang=3DEN-US=20
      style=3D"FONT-SIZE: 9pt">20<o:p></o:p></SPAN></P></TD>
    <TD=20
    style=3D"BORDER-RIGHT: medium none; PADDING-RIGHT: 5.4pt; =
BORDER-TOP: medium none; PADDING-LEFT: 5.4pt; PADDING-BOTTOM: 0cm; =
BORDER-LEFT: medium none; PADDING-TOP: 0cm; BORDER-BOTTOM: medium none"=20
    vAlign=3Dtop>
      <P class=3DMsoNormal><SPAN lang=3DEN-US=20
      style=3D"FONT-SIZE: 9pt">0.958528<o:p></o:p></SPAN></P></TD>
    <TD=20
    style=3D"BORDER-RIGHT: medium none; PADDING-RIGHT: 5.4pt; =
BORDER-TOP: medium none; PADDING-LEFT: 5.4pt; PADDING-BOTTOM: 0cm; =
BORDER-LEFT: medium none; PADDING-TOP: 0cm; BORDER-BOTTOM: medium none"=20
    vAlign=3Dtop>
      <P class=3DMsoNormal><SPAN lang=3DEN-US=20
      style=3D"FONT-SIZE: 9pt">0.971468<o:p></o:p></SPAN></P></TD>
    <TD=20
    style=3D"BORDER-RIGHT: medium none; PADDING-RIGHT: 5.4pt; =
BORDER-TOP: medium none; PADDING-LEFT: 5.4pt; PADDING-BOTTOM: 0cm; =
BORDER-LEFT: medium none; PADDING-TOP: 0cm; BORDER-BOTTOM: medium none"=20
    vAlign=3Dtop>
      <P class=3DMsoNormal><SPAN lang=3DEN-US=20
      style=3D"FONT-SIZE: 9pt">SOX22<o:p></o:p></SPAN></P></TD></TR>
  <TR>
    <TD=20
    style=3D"BORDER-RIGHT: medium none; PADDING-RIGHT: 5.4pt; =
BORDER-TOP: medium none; PADDING-LEFT: 5.4pt; PADDING-BOTTOM: 0cm; =
BORDER-LEFT: medium none; PADDING-TOP: 0cm; BORDER-BOTTOM: medium none"=20
    vAlign=3Dtop>
      <P class=3DMsoNormal><SPAN lang=3DEN-US=20
      style=3D"FONT-SIZE: 9pt">Spcr_seq5<o:p></o:p></SPAN></P></TD>
    <TD=20
    style=3D"BORDER-RIGHT: medium none; PADDING-RIGHT: 5.4pt; =
BORDER-TOP: medium none; PADDING-LEFT: 5.4pt; PADDING-BOTTOM: 0cm; =
BORDER-LEFT: medium none; PADDING-TOP: 0cm; BORDER-BOTTOM: medium none"=20
    vAlign=3Dtop>
      <P class=3DMsoNormal><SPAN lang=3DEN-US=20
      style=3D"FONT-SIZE: 9pt">0.925834<o:p></o:p></SPAN></P></TD>
    <TD=20
    style=3D"BORDER-RIGHT: medium none; PADDING-RIGHT: 5.4pt; =
BORDER-TOP: medium none; PADDING-LEFT: 5.4pt; PADDING-BOTTOM: 0cm; =
BORDER-LEFT: medium none; PADDING-TOP: 0cm; BORDER-BOTTOM: medium none"=20
    vAlign=3Dtop>
      <P class=3DMsoNormal><SPAN lang=3DEN-US=20
      style=3D"FONT-SIZE: 9pt">401<o:p></o:p></SPAN></P></TD>
    <TD=20
    style=3D"BORDER-RIGHT: medium none; PADDING-RIGHT: 5.4pt; =
BORDER-TOP: medium none; PADDING-LEFT: 5.4pt; PADDING-BOTTOM: 0cm; =
BORDER-LEFT: medium none; PADDING-TOP: 0cm; BORDER-BOTTOM: medium none"=20
    vAlign=3Dtop>
      <P class=3DMsoNormal><SPAN lang=3DEN-US=20
      style=3D"FONT-SIZE: 9pt">20<o:p></o:p></SPAN></P></TD>
    <TD=20
    style=3D"BORDER-RIGHT: medium none; PADDING-RIGHT: 5.4pt; =
BORDER-TOP: medium none; PADDING-LEFT: 5.4pt; PADDING-BOTTOM: 0cm; =
BORDER-LEFT: medium none; PADDING-TOP: 0cm; BORDER-BOTTOM: medium none"=20
    vAlign=3Dtop>
      <P class=3DMsoNormal><SPAN lang=3DEN-US=20
      style=3D"FONT-SIZE: 9pt">1.000000<o:p></o:p></SPAN></P></TD>
    <TD=20
    style=3D"BORDER-RIGHT: medium none; PADDING-RIGHT: 5.4pt; =
BORDER-TOP: medium none; PADDING-LEFT: 5.4pt; PADDING-BOTTOM: 0cm; =
BORDER-LEFT: medium none; PADDING-TOP: 0cm; BORDER-BOTTOM: medium none"=20
    vAlign=3Dtop>
      <P class=3DMsoNormal><SPAN lang=3DEN-US=20
      style=3D"FONT-SIZE: 9pt">0.925834<o:p></o:p></SPAN></P></TD>
    <TD=20
    style=3D"BORDER-RIGHT: medium none; PADDING-RIGHT: 5.4pt; =
BORDER-TOP: medium none; PADDING-LEFT: 5.4pt; PADDING-BOTTOM: 0cm; =
BORDER-LEFT: medium none; PADDING-TOP: 0cm; BORDER-BOTTOM: medium none"=20
    vAlign=3Dtop>
      <P class=3DMsoNormal><SPAN lang=3DEN-US=20
      style=3D"FONT-SIZE: 9pt">SOX18<o:p></o:p></SPAN></P></TD></TR>
  <TR>
    <TD=20
    style=3D"BORDER-RIGHT: medium none; PADDING-RIGHT: 5.4pt; =
BORDER-TOP: medium none; PADDING-LEFT: 5.4pt; PADDING-BOTTOM: 0cm; =
BORDER-LEFT: medium none; PADDING-TOP: 0cm; BORDER-BOTTOM: medium none"=20
    vAlign=3Dtop>
      <P class=3DMsoNormal><SPAN lang=3DEN-US=20
      style=3D"FONT-SIZE: 9pt">Spcr_seq6<o:p></o:p></SPAN></P></TD>
    <TD=20
    style=3D"BORDER-RIGHT: medium none; PADDING-RIGHT: 5.4pt; =
BORDER-TOP: medium none; PADDING-LEFT: 5.4pt; PADDING-BOTTOM: 0cm; =
BORDER-LEFT: medium none; PADDING-TOP: 0cm; BORDER-BOTTOM: medium none"=20
    vAlign=3Dtop>
      <P class=3DMsoNormal><SPAN lang=3DEN-US=20
      style=3D"FONT-SIZE: 9pt">0.983530<o:p></o:p></SPAN></P></TD>
    <TD=20
    style=3D"BORDER-RIGHT: medium none; PADDING-RIGHT: 5.4pt; =
BORDER-TOP: medium none; PADDING-LEFT: 5.4pt; PADDING-BOTTOM: 0cm; =
BORDER-LEFT: medium none; PADDING-TOP: 0cm; BORDER-BOTTOM: medium none"=20
    vAlign=3Dtop>
      <P class=3DMsoNormal><SPAN lang=3DEN-US=20
      style=3D"FONT-SIZE: 9pt">205<o:p></o:p></SPAN></P></TD>
    <TD=20
    style=3D"BORDER-RIGHT: medium none; PADDING-RIGHT: 5.4pt; =
BORDER-TOP: medium none; PADDING-LEFT: 5.4pt; PADDING-BOTTOM: 0cm; =
BORDER-LEFT: medium none; PADDING-TOP: 0cm; BORDER-BOTTOM: medium none"=20
    vAlign=3Dtop>
      <P class=3DMsoNormal><SPAN lang=3DEN-US=20
      style=3D"FONT-SIZE: 9pt">3<o:p></o:p></SPAN></P></TD>
    <TD=20
    style=3D"BORDER-RIGHT: medium none; PADDING-RIGHT: 5.4pt; =
BORDER-TOP: medium none; PADDING-LEFT: 5.4pt; PADDING-BOTTOM: 0cm; =
BORDER-LEFT: medium none; PADDING-TOP: 0cm; BORDER-BOTTOM: medium none"=20
    vAlign=3Dtop>
      <P class=3DMsoNormal><SPAN lang=3DEN-US=20
      style=3D"FONT-SIZE: 9pt">0.983530<o:p></o:p></SPAN></P></TD>
    <TD=20
    style=3D"BORDER-RIGHT: medium none; PADDING-RIGHT: 5.4pt; =
BORDER-TOP: medium none; PADDING-LEFT: 5.4pt; PADDING-BOTTOM: 0cm; =
BORDER-LEFT: medium none; PADDING-TOP: 0cm; BORDER-BOTTOM: medium none"=20
    vAlign=3Dtop>
      <P class=3DMsoNormal><SPAN lang=3DEN-US=20
      style=3D"FONT-SIZE: 9pt">1.000000<o:p></o:p></SPAN></P></TD>
    <TD=20
    style=3D"BORDER-RIGHT: medium none; PADDING-RIGHT: 5.4pt; =
BORDER-TOP: medium none; PADDING-LEFT: 5.4pt; PADDING-BOTTOM: 0cm; =
BORDER-LEFT: medium none; PADDING-TOP: 0cm; BORDER-BOTTOM: medium none"=20
    vAlign=3Dtop>
      <P class=3DMsoNormal><SPAN lang=3DEN-US=20
      style=3D"FONT-SIZE: 9pt">SOX14<o:p></o:p></SPAN></P></TD></TR>
  <TR>
    <TD=20
    style=3D"BORDER-RIGHT: medium none; PADDING-RIGHT: 5.4pt; =
BORDER-TOP: medium none; PADDING-LEFT: 5.4pt; PADDING-BOTTOM: 0cm; =
BORDER-LEFT: medium none; PADDING-TOP: 0cm; BORDER-BOTTOM: medium none"=20
    vAlign=3Dtop>
      <P class=3DMsoNormal><SPAN lang=3DEN-US=20
      style=3D"FONT-SIZE: 9pt">Spcr_seq7<o:p></o:p></SPAN></P></TD>
    <TD=20
    style=3D"BORDER-RIGHT: medium none; PADDING-RIGHT: 5.4pt; =
BORDER-TOP: medium none; PADDING-LEFT: 5.4pt; PADDING-BOTTOM: 0cm; =
BORDER-LEFT: medium none; PADDING-TOP: 0cm; BORDER-BOTTOM: medium none"=20
    vAlign=3Dtop>
      <P class=3DMsoNormal><SPAN lang=3DEN-US=20
      style=3D"FONT-SIZE: 9pt">0.971468<o:p></o:p></SPAN></P></TD>
    <TD=20
    style=3D"BORDER-RIGHT: medium none; PADDING-RIGHT: 5.4pt; =
BORDER-TOP: medium none; PADDING-LEFT: 5.4pt; PADDING-BOTTOM: 0cm; =
BORDER-LEFT: medium none; PADDING-TOP: 0cm; BORDER-BOTTOM: medium none"=20
    vAlign=3Dtop>
      <P class=3DMsoNormal><SPAN lang=3DEN-US=20
      style=3D"FONT-SIZE: 9pt">205<o:p></o:p></SPAN></P></TD>
    <TD=20
    style=3D"BORDER-RIGHT: medium none; PADDING-RIGHT: 5.4pt; =
BORDER-TOP: medium none; PADDING-LEFT: 5.4pt; PADDING-BOTTOM: 0cm; =
BORDER-LEFT: medium none; PADDING-TOP: 0cm; BORDER-BOTTOM: medium none"=20
    vAlign=3Dtop>
      <P class=3DMsoNormal><SPAN lang=3DEN-US=20
      style=3D"FONT-SIZE: 9pt">6<o:p></o:p></SPAN></P></TD>
    <TD=20
    style=3D"BORDER-RIGHT: medium none; PADDING-RIGHT: 5.4pt; =
BORDER-TOP: medium none; PADDING-LEFT: 5.4pt; PADDING-BOTTOM: 0cm; =
BORDER-LEFT: medium none; PADDING-TOP: 0cm; BORDER-BOTTOM: medium none"=20
    vAlign=3Dtop>
      <P class=3DMsoNormal><SPAN lang=3DEN-US=20
      style=3D"FONT-SIZE: 9pt">1.000000<o:p></o:p></SPAN></P></TD>
    <TD=20
    style=3D"BORDER-RIGHT: medium none; PADDING-RIGHT: 5.4pt; =
BORDER-TOP: medium none; PADDING-LEFT: 5.4pt; PADDING-BOTTOM: 0cm; =
BORDER-LEFT: medium none; PADDING-TOP: 0cm; BORDER-BOTTOM: medium none"=20
    vAlign=3Dtop>
      <P class=3DMsoNormal><SPAN lang=3DEN-US=20
      style=3D"FONT-SIZE: 9pt">0.971468<o:p></o:p></SPAN></P></TD>
    <TD=20
    style=3D"BORDER-RIGHT: medium none; PADDING-RIGHT: 5.4pt; =
BORDER-TOP: medium none; PADDING-LEFT: 5.4pt; PADDING-BOTTOM: 0cm; =
BORDER-LEFT: medium none; PADDING-TOP: 0cm; BORDER-BOTTOM: medium none"=20
    vAlign=3Dtop>
      <P class=3DMsoNormal><SPAN lang=3DEN-US=20
      style=3D"FONT-SIZE: 9pt">SOX4<o:p></o:p></SPAN></P></TD></TR>
  <TR>
    <TD=20
    style=3D"BORDER-RIGHT: medium none; PADDING-RIGHT: 5.4pt; =
BORDER-TOP: medium none; PADDING-LEFT: 5.4pt; PADDING-BOTTOM: 0cm; =
BORDER-LEFT: medium none; PADDING-TOP: 0cm; BORDER-BOTTOM: medium none"=20
    vAlign=3Dtop>
      <P class=3DMsoNormal><SPAN lang=3DEN-US=20
      style=3D"FONT-SIZE: 9pt">Spcr_seq8<o:p></o:p></SPAN></P></TD>
    <TD=20
    style=3D"BORDER-RIGHT: medium none; PADDING-RIGHT: 5.4pt; =
BORDER-TOP: medium none; PADDING-LEFT: 5.4pt; PADDING-BOTTOM: 0cm; =
BORDER-LEFT: medium none; PADDING-TOP: 0cm; BORDER-BOTTOM: medium none"=20
    vAlign=3Dtop>
      <P class=3DMsoNormal><SPAN lang=3DEN-US=20
      style=3D"FONT-SIZE: 9pt">0.912196<o:p></o:p></SPAN></P></TD>
    <TD=20
    style=3D"BORDER-RIGHT: medium none; PADDING-RIGHT: 5.4pt; =
BORDER-TOP: medium none; PADDING-LEFT: 5.4pt; PADDING-BOTTOM: 0cm; =
BORDER-LEFT: medium none; PADDING-TOP: 0cm; BORDER-BOTTOM: medium none"=20
    vAlign=3Dtop>
      <P class=3DMsoNormal><SPAN lang=3DEN-US=20
      style=3D"FONT-SIZE: 9pt">203<o:p></o:p></SPAN></P></TD>
    <TD=20
    style=3D"BORDER-RIGHT: medium none; PADDING-RIGHT: 5.4pt; =
BORDER-TOP: medium none; PADDING-LEFT: 5.4pt; PADDING-BOTTOM: 0cm; =
BORDER-LEFT: medium none; PADDING-TOP: 0cm; BORDER-BOTTOM: medium none"=20
    vAlign=3Dtop>
      <P class=3DMsoNormal><SPAN lang=3DEN-US=20
      style=3D"FONT-SIZE: 9pt">8<o:p></o:p></SPAN></P></TD>
    <TD=20
    style=3D"BORDER-RIGHT: medium none; PADDING-RIGHT: 5.4pt; =
BORDER-TOP: medium none; PADDING-LEFT: 5.4pt; PADDING-BOTTOM: 0cm; =
BORDER-LEFT: medium none; PADDING-TOP: 0cm; BORDER-BOTTOM: medium none"=20
    vAlign=3Dtop>
      <P class=3DMsoNormal><SPAN lang=3DEN-US=20
      style=3D"FONT-SIZE: 9pt">0.940659<o:p></o:p></SPAN></P></TD>
    <TD=20
    style=3D"BORDER-RIGHT: medium none; PADDING-RIGHT: 5.4pt; =
BORDER-TOP: medium none; PADDING-LEFT: 5.4pt; PADDING-BOTTOM: 0cm; =
BORDER-LEFT: medium none; PADDING-TOP: 0cm; BORDER-BOTTOM: medium none"=20
    vAlign=3Dtop>
      <P class=3DMsoNormal><SPAN lang=3DEN-US=20
      style=3D"FONT-SIZE: 9pt">0.969741<o:p></o:p></SPAN></P></TD>
    <TD=20
    style=3D"BORDER-RIGHT: medium none; PADDING-RIGHT: 5.4pt; =
BORDER-TOP: medium none; PADDING-LEFT: 5.4pt; PADDING-BOTTOM: 0cm; =
BORDER-LEFT: medium none; PADDING-TOP: 0cm; BORDER-BOTTOM: medium none"=20
    vAlign=3Dtop>
      <P class=3DMsoNormal><SPAN lang=3DEN-US=20
      style=3D"FONT-SIZE: 9pt">SOX29<o:p></o:p></SPAN></P></TD></TR>
  <TR>
    <TD=20
    style=3D"BORDER-RIGHT: medium none; PADDING-RIGHT: 5.4pt; =
BORDER-TOP: medium none; PADDING-LEFT: 5.4pt; PADDING-BOTTOM: 0cm; =
BORDER-LEFT: medium none; PADDING-TOP: 0cm; BORDER-BOTTOM: medium none"=20
    vAlign=3Dtop>
      <P class=3DMsoNormal><SPAN lang=3DEN-US=20
      style=3D"FONT-SIZE: 9pt">Spcr_seq9<o:p></o:p></SPAN></P></TD>
    <TD=20
    style=3D"BORDER-RIGHT: medium none; PADDING-RIGHT: 5.4pt; =
BORDER-TOP: medium none; PADDING-LEFT: 5.4pt; PADDING-BOTTOM: 0cm; =
BORDER-LEFT: medium none; PADDING-TOP: 0cm; BORDER-BOTTOM: medium none"=20
    vAlign=3Dtop>
      <P class=3DMsoNormal><SPAN lang=3DEN-US=20
      style=3D"FONT-SIZE: 9pt">0.954924<o:p></o:p></SPAN></P></TD>
    <TD=20
    style=3D"BORDER-RIGHT: medium none; PADDING-RIGHT: 5.4pt; =
BORDER-TOP: medium none; PADDING-LEFT: 5.4pt; PADDING-BOTTOM: 0cm; =
BORDER-LEFT: medium none; PADDING-TOP: 0cm; BORDER-BOTTOM: medium none"=20
    vAlign=3Dtop>
      <P class=3DMsoNormal><SPAN lang=3DEN-US=20
      style=3D"FONT-SIZE: 9pt">205<o:p></o:p></SPAN></P></TD>
    <TD=20
    style=3D"BORDER-RIGHT: medium none; PADDING-RIGHT: 5.4pt; =
BORDER-TOP: medium none; PADDING-LEFT: 5.4pt; PADDING-BOTTOM: 0cm; =
BORDER-LEFT: medium none; PADDING-TOP: 0cm; BORDER-BOTTOM: medium none"=20
    vAlign=3Dtop>
      <P class=3DMsoNormal><SPAN lang=3DEN-US=20
      style=3D"FONT-SIZE: 9pt">X<o:p></o:p></SPAN></P></TD>
    <TD=20
    style=3D"BORDER-RIGHT: medium none; PADDING-RIGHT: 5.4pt; =
BORDER-TOP: medium none; PADDING-LEFT: 5.4pt; PADDING-BOTTOM: 0cm; =
BORDER-LEFT: medium none; PADDING-TOP: 0cm; BORDER-BOTTOM: medium none"=20
    vAlign=3Dtop>
      <P class=3DMsoNormal><SPAN lang=3DEN-US=20
      style=3D"FONT-SIZE: 9pt">0.983530<o:p></o:p></SPAN></P></TD>
    <TD=20
    style=3D"BORDER-RIGHT: medium none; PADDING-RIGHT: 5.4pt; =
BORDER-TOP: medium none; PADDING-LEFT: 5.4pt; PADDING-BOTTOM: 0cm; =
BORDER-LEFT: medium none; PADDING-TOP: 0cm; BORDER-BOTTOM: medium none"=20
    vAlign=3Dtop>
      <P class=3DMsoNormal><SPAN lang=3DEN-US=20
      style=3D"FONT-SIZE: 9pt">0.970915<o:p></o:p></SPAN></P></TD>
    <TD=20
    style=3D"BORDER-RIGHT: medium none; PADDING-RIGHT: 5.4pt; =
BORDER-TOP: medium none; PADDING-LEFT: 5.4pt; PADDING-BOTTOM: 0cm; =
BORDER-LEFT: medium none; PADDING-TOP: 0cm; BORDER-BOTTOM: medium none"=20
    vAlign=3Dtop>
      <P class=3DMsoNormal><SPAN lang=3DEN-US=20
      style=3D"FONT-SIZE: 9pt">SOX3<o:p></o:p></SPAN></P></TD></TR>
  <TR style=3D"mso-yfti-lastrow: yes">
    <TD=20
    style=3D"BORDER-RIGHT: medium none; PADDING-RIGHT: 5.4pt; =
BORDER-TOP: medium none; PADDING-LEFT: 5.4pt; PADDING-BOTTOM: 0cm; =
BORDER-LEFT: medium none; PADDING-TOP: 0cm; BORDER-BOTTOM: windowtext =
1.5pt solid"=20
    vAlign=3Dtop>
      <P class=3DMsoNormal><SPAN lang=3DEN-US=20
      style=3D"FONT-SIZE: 9pt">Spcr_seq10<o:p></o:p></SPAN></P></TD>
    <TD=20
    style=3D"BORDER-RIGHT: medium none; PADDING-RIGHT: 5.4pt; =
BORDER-TOP: medium none; PADDING-LEFT: 5.4pt; PADDING-BOTTOM: 0cm; =
BORDER-LEFT: medium none; PADDING-TOP: 0cm; BORDER-BOTTOM: windowtext =
1.5pt solid"=20
    vAlign=3Dtop>
      <P class=3DMsoNormal><SPAN lang=3DEN-US=20
      style=3D"FONT-SIZE: 9pt">0.952519<o:p></o:p></SPAN></P></TD>
    <TD=20
    style=3D"BORDER-RIGHT: medium none; PADDING-RIGHT: 5.4pt; =
BORDER-TOP: medium none; PADDING-LEFT: 5.4pt; PADDING-BOTTOM: 0cm; =
BORDER-LEFT: medium none; PADDING-TOP: 0cm; BORDER-BOTTOM: windowtext =
1.5pt solid"=20
    vAlign=3Dtop>
      <P class=3DMsoNormal><SPAN lang=3DEN-US=20
      style=3D"FONT-SIZE: 9pt">205<o:p></o:p></SPAN></P></TD>
    <TD=20
    style=3D"BORDER-RIGHT: medium none; PADDING-RIGHT: 5.4pt; =
BORDER-TOP: medium none; PADDING-LEFT: 5.4pt; PADDING-BOTTOM: 0cm; =
BORDER-LEFT: medium none; PADDING-TOP: 0cm; BORDER-BOTTOM: windowtext =
1.5pt solid"=20
    vAlign=3Dtop>
      <P class=3DMsoNormal><SPAN lang=3DEN-US=20
      style=3D"FONT-SIZE: 9pt">Y<o:p></o:p></SPAN></P></TD>
    <TD=20
    style=3D"BORDER-RIGHT: medium none; PADDING-RIGHT: 5.4pt; =
BORDER-TOP: medium none; PADDING-LEFT: 5.4pt; PADDING-BOTTOM: 0cm; =
BORDER-LEFT: medium none; PADDING-TOP: 0cm; BORDER-BOTTOM: windowtext =
1.5pt solid"=20
    vAlign=3Dtop>
      <P class=3DMsoNormal><SPAN lang=3DEN-US=20
      style=3D"FONT-SIZE: 9pt">0.983530<o:p></o:p></SPAN></P></TD>
    <TD=20
    style=3D"BORDER-RIGHT: medium none; PADDING-RIGHT: 5.4pt; =
BORDER-TOP: medium none; PADDING-LEFT: 5.4pt; PADDING-BOTTOM: 0cm; =
BORDER-LEFT: medium none; PADDING-TOP: 0cm; BORDER-BOTTOM: windowtext =
1.5pt solid"=20
    vAlign=3Dtop>
      <P class=3DMsoNormal><SPAN lang=3DEN-US=20
      style=3D"FONT-SIZE: 9pt">0.968469<o:p></o:p></SPAN></P></TD>
    <TD=20
    style=3D"BORDER-RIGHT: medium none; PADDING-RIGHT: 5.4pt; =
BORDER-TOP: medium none; PADDING-LEFT: 5.4pt; PADDING-BOTTOM: 0cm; =
BORDER-LEFT: medium none; PADDING-TOP: 0cm; BORDER-BOTTOM: windowtext =
1.5pt solid"=20
    vAlign=3Dtop>
      <P class=3DMsoNormal><SPAN lang=3DEN-US=20
      style=3D"FONT-SIZE: =
9pt">SRY<o:p></o:p></SPAN></P></TD></TR></TBODY></TABLE></DIV>
<P class=3DMsoNormal><B style=3D"mso-bidi-font-weight: normal"><SPAN =
lang=3DEN-US=20
style=3D"FONT-SIZE: 12pt">Verification:<o:p></o:p></SPAN></B></P>
<P class=3DMsoNormal><SPAN lang=3DEN-US>Through sequence alignment with =
SOX gene=20
family and BLAST analysis, each of SPCR products can found their =
counterpart in=20
SOX gene family. But the number of SOX gene in human genome seems more =
than 10,=20
so we decreased the value of parameters group to =
<I>I<SUB>up</SUB></I>=3D0.85,=20
<I>I<SUB>dn</SUB></I>=3D0.85, <I>P<SUB>a</SUB></I>=3D0.85, <SPAN=20
class=3DSpellE><I>L<SUB>max</SUB></I></SPAN>=3D800, <SPAN=20
class=3DSpellE><I>L<SUB>min</SUB></I></SPAN>=3D80, but we get only 2 =
more SOX=20
homologous gene and other 29 unrelated products.</SPAN></P>
<P class=3DMsoNormal><SPAN lang=3DEN-US><o:p>&nbsp;</o:p></SPAN></P>
<P class=3DMsoNormal=20
style=3D"MARGIN-LEFT: 18pt; TEXT-INDENT: -18pt; tab-stops: list 18.0pt; =
mso-list: l6 level1 lfo1"><![if !supportLists]><B=20
style=3D"mso-bidi-font-weight: normal"><SPAN lang=3DEN-US=20
style=3D"FONT-SIZE: 14pt; mso-fareast-font-family: 'Times New =
Roman'"><SPAN=20
style=3D"mso-list: Ignore">3.<SPAN=20
style=3D"FONT: 7pt 'Times New Roman'">&nbsp;&nbsp;&nbsp;&nbsp;=20
</SPAN></SPAN></SPAN></B><![endif]><B style=3D"mso-bidi-font-weight: =
normal"><SPAN=20
lang=3DEN-US style=3D"FONT-SIZE: 14pt">Predict ARR5, ARR7 and GEN12, =
GEN13 gene=20
family (VPCR)<o:p></o:p></SPAN></B></P>
<P class=3DMsoNormal><SPAN lang=3DEN-US style=3D"mso-bidi-font-size: =
10.5pt">We=20
repeated the experiments used in VPCR paper with our SPCR program, the =
results=20
are much better than VPCR.<o:p></o:p></SPAN></P>
<P class=3DMsoNormal><B style=3D"mso-bidi-font-weight: normal"><SPAN =
lang=3DEN-US=20
style=3D"FONT-SIZE: 12pt">Primer sequences:<o:p></o:p></SPAN></B></P>
<P class=3DMsoNormal><I style=3D"mso-bidi-font-style: normal"><SPAN =
lang=3DEN-US=20
style=3D"mso-bidi-font-size: 10.5pt">ARR5:<o:p></o:p></SPAN></I></P>
<P class=3Da style=3D"MARGIN: 0cm 10.5pt 0pt"><SPAN =
lang=3DEN-US>ARR<st1:chmetcnv=20
w:st=3D"on" TCSC=3D"0" NumberType=3D"1" Negative=3D"False" =
HasSpace=3D"False"=20
SourceValue=3D"5" UnitName=3D"a">5a</st1:chmetcnv> =3D=20
GTTGATTCTCTCTATCTCTCTCACG</SPAN></P>
<P class=3Da style=3D"MARGIN: 0cm 10.5pt 0pt"><SPAN lang=3DEN-US>ARR5b =
=3D=20
CACACCACCATTTTACATATCTC</SPAN><SPAN lang=3DEN-US=20
style=3D"mso-fareast-font-family: =CB=CE=CC=E5"><o:p></o:p></SPAN></P>
<P class=3DMsoNormal><I style=3D"mso-bidi-font-style: normal"><SPAN =
lang=3DEN-US=20
style=3D"mso-bidi-font-size: 10.5pt">ARR7:<o:p></o:p></SPAN></I></P>
<P class=3Da style=3D"MARGIN: 0cm 10.5pt 0pt"><SPAN =
lang=3DEN-US>ARR<st1:chmetcnv=20
w:st=3D"on" TCSC=3D"0" NumberType=3D"1" Negative=3D"False" =
HasSpace=3D"False"=20
SourceValue=3D"7" UnitName=3D"a">7a</st1:chmetcnv> =3D=20
GTTGGTGAGGTCATGAGGATGGAGATTC</SPAN></P>
<P class=3Da style=3D"MARGIN: 0cm 10.5pt 0pt"><SPAN lang=3DEN-US>ARR7b =
=3D=20
GTTTTGCTAAGGTCTTGGCCTCTATACAT</SPAN><SPAN lang=3DEN-US=20
style=3D"mso-fareast-font-family: =CB=CE=CC=E5"><o:p></o:p></SPAN></P>
<P class=3DMsoNormal><I style=3D"mso-bidi-font-style: normal"><SPAN =
lang=3DEN-US=20
style=3D"mso-bidi-font-size: 10.5pt">GEN12:<o:p></o:p></SPAN></I></P>
<P class=3Da style=3D"MARGIN: 0cm 10.5pt 0pt"><SPAN lang=3DEN-US>GEN1 =
=3D=20
CATGTTCTTGCYGTYGATGAYAGT</SPAN></P>
<P class=3Da style=3D"MARGIN: 0cm 10.5pt 0pt"><SPAN lang=3DEN-US>GEN2 =
=3D=20
CCAGTCATKCCAGGCATWSAG</SPAN><SPAN lang=3DEN-US=20
style=3D"mso-fareast-font-family: =CB=CE=CC=E5"><o:p></o:p></SPAN></P>
<P class=3DMsoNormal><I style=3D"mso-bidi-font-style: normal"><SPAN =
lang=3DEN-US=20
style=3D"mso-bidi-font-size: 10.5pt">GEN13:<o:p></o:p></SPAN></I></P>
<P class=3Da style=3D"MARGIN: 0cm 10.5pt 0pt"><SPAN lang=3DEN-US>GEN1 =
=3D=20
CATGTTCTTGCYGTYGATGAYAGT</SPAN></P>
<P class=3Da style=3D"MARGIN: 0cm 10.5pt 0pt"><SPAN lang=3DEN-US>GEN3 =
=3D=20
ATAARAAATCYTCAGCWCCTTC</SPAN></P>
<P class=3DMsoNormal><B style=3D"mso-bidi-font-weight: normal"><SPAN =
lang=3DEN-US=20
style=3D"FONT-SIZE: 12pt">Parameters:<o:p></o:p></SPAN></B></P>
<P class=3DMsoNormal><SPAN lang=3DEN-US style=3D"mso-bidi-font-size: =
10.5pt">ARR5 and=20
ARR7: </SPAN><I><SPAN lang=3DEN-US>I<SUB>up</SUB></SPAN></I><SPAN=20
lang=3DEN-US>=3D0.90</SPAN><SPAN=20
style=3D"FONT-FAMILY: =CB=CE=CC=E5; mso-hansi-font-family: 'Times New =
Roman'; mso-ascii-font-family: 'Times New Roman'">=A3=AC</SPAN><I><SPAN=20
lang=3DEN-US>I<SUB>dn</SUB></SPAN></I><SPAN =
lang=3DEN-US>=3D0.90</SPAN><SPAN=20
style=3D"FONT-FAMILY: =CB=CE=CC=E5; mso-hansi-font-family: 'Times New =
Roman'; mso-ascii-font-family: 'Times New Roman'">=A3=AC</SPAN><I><SPAN=20
lang=3DEN-US>P<SUB>a</SUB></SPAN></I><SPAN =
lang=3DEN-US>=3D0.90</SPAN><SPAN=20
style=3D"FONT-FAMILY: =CB=CE=CC=E5; mso-hansi-font-family: 'Times New =
Roman'; mso-ascii-font-family: 'Times New Roman'">=A3=AC</SPAN><SPAN=20
class=3DSpellE><I><SPAN =
lang=3DEN-US>L<SUB>max</SUB></SPAN></I></SPAN><SPAN=20
lang=3DEN-US>=3D3200bp</SPAN><SPAN=20
style=3D"FONT-FAMILY: =CB=CE=CC=E5; mso-hansi-font-family: 'Times New =
Roman'; mso-ascii-font-family: 'Times New Roman'">=A3=AC</SPAN><SPAN=20
class=3DSpellE><I><SPAN =
lang=3DEN-US>L<SUB>min</SUB></SPAN></I></SPAN><SPAN=20
lang=3DEN-US>=3D200bp</SPAN></P>
<P class=3DMsoNormal><SPAN lang=3DEN-US style=3D"mso-bidi-font-size: =
10.5pt">GEN12 and=20
GEN13: </SPAN><I><SPAN lang=3DEN-US>I<SUB>up</SUB></SPAN></I><SPAN=20
lang=3DEN-US>=3D0.85</SPAN><SPAN=20
style=3D"FONT-FAMILY: =CB=CE=CC=E5; mso-hansi-font-family: 'Times New =
Roman'; mso-ascii-font-family: 'Times New Roman'">=A3=AC</SPAN><I><SPAN=20
lang=3DEN-US>I<SUB>dn</SUB></SPAN></I><SPAN =
lang=3DEN-US>=3D0.85</SPAN><SPAN=20
style=3D"FONT-FAMILY: =CB=CE=CC=E5; mso-hansi-font-family: 'Times New =
Roman'; mso-ascii-font-family: 'Times New Roman'">=A3=AC</SPAN><I><SPAN=20
lang=3DEN-US>P<SUB>a</SUB></SPAN></I><SPAN =
lang=3DEN-US>=3D0.85</SPAN><SPAN=20
style=3D"FONT-FAMILY: =CB=CE=CC=E5; mso-hansi-font-family: 'Times New =
Roman'; mso-ascii-font-family: 'Times New Roman'">=A3=AC</SPAN><SPAN=20
class=3DSpellE><I><SPAN =
lang=3DEN-US>L<SUB>max</SUB></SPAN></I></SPAN><SPAN=20
lang=3DEN-US>=3D3200bp</SPAN><SPAN=20
style=3D"FONT-FAMILY: =CB=CE=CC=E5; mso-hansi-font-family: 'Times New =
Roman'; mso-ascii-font-family: 'Times New Roman'">=A3=AC</SPAN><SPAN=20
class=3DSpellE><I><SPAN =
lang=3DEN-US>L<SUB>min</SUB></SPAN></I></SPAN><SPAN=20
lang=3DEN-US>=3D200bp</SPAN><SPAN lang=3DEN-US=20
style=3D"mso-bidi-font-size: 10.5pt"><o:p></o:p></SPAN></P>
<P class=3DMsoNormal><B style=3D"mso-bidi-font-weight: normal"><SPAN =
lang=3DEN-US=20
style=3D"FONT-SIZE: 12pt">Templates:<o:p></o:p></SPAN></B></P>
<P class=3DMsoNormal><I style=3D"mso-bidi-font-style: normal"><SPAN =
lang=3DEN-US=20
style=3D"mso-bidi-font-size: 10.5pt">Arabidopsis =
thaliana</SPAN></I><SPAN=20
lang=3DEN-US style=3D"mso-bidi-font-size: 10.5pt"> genome=20
sequences<o:p></o:p></SPAN></P>
<P class=3DMsoNormal><B style=3D"mso-bidi-font-weight: normal"><SPAN =
lang=3DEN-US=20
style=3D"FONT-SIZE: 12pt">Results:<o:p></o:p></SPAN></B></P>
<P class=3DMsoNormal style=3D"TEXT-ALIGN: center" align=3Dcenter><SPAN =
lang=3DEN-US=20
style=3D"mso-bidi-font-size: 10.5pt">Prediction of ARR5 and=20
ARR7<o:p></o:p></SPAN></P>
<DIV align=3Dcenter>
<TABLE class=3DMsoNormalTable=20
style=3D"BORDER-RIGHT: medium none; BORDER-TOP: medium none; =
BORDER-LEFT: medium none; BORDER-BOTTOM: medium none; BORDER-COLLAPSE: =
collapse; mso-border-top-alt: solid black 1.5pt; mso-border-bottom-alt: =
solid black 1.5pt; mso-yfti-tbllook: 448; mso-padding-alt: 0cm 5.4pt 0cm =
5.4pt; mso-border-insideh: .25pt solid black"=20
cellSpacing=3D0 cellPadding=3D0 border=3D1>
  <TBODY>
  <TR>
    <TD=20
    style=3D"BORDER-RIGHT: medium none; PADDING-RIGHT: 5.4pt; =
BORDER-TOP: black 1.5pt solid; PADDING-LEFT: 5.4pt; PADDING-BOTTOM: 0cm; =
BORDER-LEFT: medium none; PADDING-TOP: 0cm; BORDER-BOTTOM: black 1pt =
solid; mso-border-top-alt: solid black 1.5pt; mso-border-bottom-alt: =
solid black .75pt"=20
    vAlign=3Dtop>
      <P class=3DMsoNormal style=3D"TEXT-ALIGN: center" =
align=3Dcenter><SPAN=20
      lang=3DEN-US=20
style=3D"mso-bidi-font-size: 10.5pt">Gene<o:p></o:p></SPAN></P></TD>
    <TD=20
    style=3D"BORDER-RIGHT: medium none; PADDING-RIGHT: 5.4pt; =
BORDER-TOP: black 1.5pt solid; PADDING-LEFT: 5.4pt; PADDING-BOTTOM: 0cm; =
BORDER-LEFT: medium none; PADDING-TOP: 0cm; BORDER-BOTTOM: black 1pt =
solid; mso-border-top-alt: solid black 1.5pt; mso-border-bottom-alt: =
solid black .75pt"=20
    vAlign=3Dtop>
      <P class=3DMsoNormal style=3D"TEXT-ALIGN: center" =
align=3Dcenter><I><SPAN=20
      lang=3DEN-US=20
      style=3D"mso-bidi-font-size: =
10.5pt">P<SUB>a<o:p></o:p></SUB></SPAN></I></P></TD>
    <TD=20
    style=3D"BORDER-RIGHT: medium none; PADDING-RIGHT: 5.4pt; =
BORDER-TOP: black 1.5pt solid; PADDING-LEFT: 5.4pt; PADDING-BOTTOM: 0cm; =
BORDER-LEFT: medium none; PADDING-TOP: 0cm; BORDER-BOTTOM: black 1pt =
solid; mso-border-top-alt: solid black 1.5pt; mso-border-bottom-alt: =
solid black .75pt"=20
    vAlign=3Dtop>
      <P class=3DMsoNormal style=3D"TEXT-ALIGN: center" =
align=3Dcenter><SPAN=20
      lang=3DEN-US=20
    style=3D"mso-bidi-font-size: =
10.5pt">Length<o:p></o:p></SPAN></P></TD>
    <TD=20
    style=3D"BORDER-RIGHT: medium none; PADDING-RIGHT: 5.4pt; =
BORDER-TOP: black 1.5pt solid; PADDING-LEFT: 5.4pt; PADDING-BOTTOM: 0cm; =
BORDER-LEFT: medium none; PADDING-TOP: 0cm; BORDER-BOTTOM: black 1pt =
solid; mso-border-top-alt: solid black 1.5pt; mso-border-bottom-alt: =
solid black .75pt"=20
    vAlign=3Dtop>
      <P class=3DMsoNormal style=3D"TEXT-ALIGN: center" =
align=3Dcenter><SPAN=20
      lang=3DEN-US=20
      style=3D"mso-bidi-font-size: =
10.5pt">Chromosome<o:p></o:p></SPAN></P></TD>
    <TD=20
    style=3D"BORDER-RIGHT: medium none; PADDING-RIGHT: 5.4pt; =
BORDER-TOP: black 1.5pt solid; PADDING-LEFT: 5.4pt; PADDING-BOTTOM: 0cm; =
BORDER-LEFT: medium none; PADDING-TOP: 0cm; BORDER-BOTTOM: black 1pt =
solid; mso-border-top-alt: solid black 1.5pt; mso-border-bottom-alt: =
solid black .75pt"=20
    vAlign=3Dtop>
      <P class=3DMsoNormal style=3D"TEXT-ALIGN: center" =
align=3Dcenter><SPAN=20
      lang=3DEN-US=20
    style=3D"mso-bidi-font-size: =
10.5pt">Start<o:p></o:p></SPAN></P></TD>
    <TD=20
    style=3D"BORDER-RIGHT: medium none; PADDING-RIGHT: 5.4pt; =
BORDER-TOP: black 1.5pt solid; PADDING-LEFT: 5.4pt; PADDING-BOTTOM: 0cm; =
BORDER-LEFT: medium none; PADDING-TOP: 0cm; BORDER-BOTTOM: black 1pt =
solid; mso-border-top-alt: solid black 1.5pt; mso-border-bottom-alt: =
solid black .75pt"=20
    vAlign=3Dtop>
      <P class=3DMsoNormal style=3D"TEXT-ALIGN: center" =
align=3Dcenter><SPAN=20
      lang=3DEN-US style=3D"mso-bidi-font-size: =
10.5pt">End<o:p></o:p></SPAN></P></TD>
    <TD=20
    style=3D"BORDER-RIGHT: medium none; PADDING-RIGHT: 5.4pt; =
BORDER-TOP: black 1.5pt solid; PADDING-LEFT: 5.4pt; PADDING-BOTTOM: 0cm; =
BORDER-LEFT: medium none; PADDING-TOP: 0cm; BORDER-BOTTOM: black 1pt =
solid; mso-border-top-alt: solid black 1.5pt; mso-border-bottom-alt: =
solid black .75pt"=20
    vAlign=3Dtop>
      <P class=3DMsoNormal style=3D"TEXT-ALIGN: center" =
align=3Dcenter><I><SPAN=20
      lang=3DEN-US=20
      style=3D"mso-bidi-font-size: =
10.5pt">I<SUB>up<o:p></o:p></SUB></SPAN></I></P></TD>
    <TD=20
    style=3D"BORDER-RIGHT: medium none; PADDING-RIGHT: 5.4pt; =
BORDER-TOP: black 1.5pt solid; PADDING-LEFT: 5.4pt; PADDING-BOTTOM: 0cm; =
BORDER-LEFT: medium none; PADDING-TOP: 0cm; BORDER-BOTTOM: black 1pt =
solid; mso-border-top-alt: solid black 1.5pt; mso-border-bottom-alt: =
solid black .75pt"=20
    vAlign=3Dtop>
      <P class=3DMsoNormal style=3D"TEXT-ALIGN: center" =
align=3Dcenter><I><SPAN=20
      lang=3DEN-US=20
      style=3D"mso-bidi-font-size: =
10.5pt">I<SUB>dn<o:p></o:p></SUB></SPAN></I></P></TD></TR>
  <TR>
    <TD=20
    style=3D"BORDER-RIGHT: medium none; PADDING-RIGHT: 5.4pt; =
BORDER-TOP: medium none; PADDING-LEFT: 5.4pt; PADDING-BOTTOM: 0cm; =
BORDER-LEFT: medium none; PADDING-TOP: 0cm; BORDER-BOTTOM: medium none; =
mso-border-top-alt: solid black .75pt"=20
    vAlign=3Dtop>
      <P class=3DMsoNormal style=3D"TEXT-ALIGN: center" =
align=3Dcenter><SPAN=20
      lang=3DEN-US=20
style=3D"mso-bidi-font-size: 10.5pt">ARR5<o:p></o:p></SPAN></P></TD>
    <TD=20
    style=3D"BORDER-RIGHT: medium none; PADDING-RIGHT: 5.4pt; =
BORDER-TOP: medium none; PADDING-LEFT: 5.4pt; PADDING-BOTTOM: 0cm; =
BORDER-LEFT: medium none; PADDING-TOP: 0cm; BORDER-BOTTOM: medium none; =
mso-border-top-alt: solid black .75pt"=20
    vAlign=3Dtop>
      <P class=3DMsoNormal style=3D"TEXT-ALIGN: center" =
align=3Dcenter><SPAN=20
      lang=3DEN-US style=3D"mso-bidi-font-size: =
10.5pt">1.0<o:p></o:p></SPAN></P></TD>
    <TD=20
    style=3D"BORDER-RIGHT: medium none; PADDING-RIGHT: 5.4pt; =
BORDER-TOP: medium none; PADDING-LEFT: 5.4pt; PADDING-BOTTOM: 0cm; =
BORDER-LEFT: medium none; PADDING-TOP: 0cm; BORDER-BOTTOM: medium none; =
mso-border-top-alt: solid black .75pt"=20
    vAlign=3Dtop>
      <P class=3DMsoNormal style=3D"TEXT-ALIGN: center" =
align=3Dcenter><SPAN=20
      lang=3DEN-US=20
style=3D"mso-bidi-font-size: 10.5pt">1929<o:p></o:p></SPAN></P></TD>
    <TD=20
    style=3D"BORDER-RIGHT: medium none; PADDING-RIGHT: 5.4pt; =
BORDER-TOP: medium none; PADDING-LEFT: 5.4pt; PADDING-BOTTOM: 0cm; =
BORDER-LEFT: medium none; PADDING-TOP: 0cm; BORDER-BOTTOM: medium none; =
mso-border-top-alt: solid black .75pt"=20
    vAlign=3Dtop>
      <P class=3DMsoNormal style=3D"TEXT-ALIGN: center" =
align=3Dcenter><SPAN=20
      lang=3DEN-US style=3D"mso-bidi-font-size: =
10.5pt">3<o:p></o:p></SPAN></P></TD>
    <TD=20
    style=3D"BORDER-RIGHT: medium none; PADDING-RIGHT: 5.4pt; =
BORDER-TOP: medium none; PADDING-LEFT: 5.4pt; PADDING-BOTTOM: 0cm; =
BORDER-LEFT: medium none; PADDING-TOP: 0cm; BORDER-BOTTOM: medium none; =
mso-border-top-alt: solid black .75pt"=20
    vAlign=3Dtop>
      <P class=3DMsoNormal style=3D"TEXT-ALIGN: center" =
align=3Dcenter><SPAN=20
      lang=3DEN-US=20
      style=3D"mso-bidi-font-size: =
10.5pt">17635890<o:p></o:p></SPAN></P></TD>
    <TD=20
    style=3D"BORDER-RIGHT: medium none; PADDING-RIGHT: 5.4pt; =
BORDER-TOP: medium none; PADDING-LEFT: 5.4pt; PADDING-BOTTOM: 0cm; =
BORDER-LEFT: medium none; PADDING-TOP: 0cm; BORDER-BOTTOM: medium none; =
mso-border-top-alt: solid black .75pt"=20
    vAlign=3Dtop>
      <P class=3DMsoNormal style=3D"TEXT-ALIGN: center" =
align=3Dcenter><SPAN=20
      lang=3DEN-US=20
      style=3D"mso-bidi-font-size: =
10.5pt">17637819<o:p></o:p></SPAN></P></TD>
    <TD=20
    style=3D"BORDER-RIGHT: medium none; PADDING-RIGHT: 5.4pt; =
BORDER-TOP: medium none; PADDING-LEFT: 5.4pt; PADDING-BOTTOM: 0cm; =
BORDER-LEFT: medium none; PADDING-TOP: 0cm; BORDER-BOTTOM: medium none; =
mso-border-top-alt: solid black .75pt"=20
    vAlign=3Dtop>
      <P class=3DMsoNormal style=3D"TEXT-ALIGN: center" =
align=3Dcenter><SPAN=20
      lang=3DEN-US style=3D"mso-bidi-font-size: =
10.5pt">1.0<o:p></o:p></SPAN></P></TD>
    <TD=20
    style=3D"BORDER-RIGHT: medium none; PADDING-RIGHT: 5.4pt; =
BORDER-TOP: medium none; PADDING-LEFT: 5.4pt; PADDING-BOTTOM: 0cm; =
BORDER-LEFT: medium none; PADDING-TOP: 0cm; BORDER-BOTTOM: medium none; =
mso-border-top-alt: solid black .75pt"=20
    vAlign=3Dtop>
      <P class=3DMsoNormal style=3D"TEXT-ALIGN: center" =
align=3Dcenter><SPAN=20
      lang=3DEN-US=20
  style=3D"mso-bidi-font-size: =
10.5pt">1.0<o:p></o:p></SPAN></P></TD></TR>
  <TR style=3D"mso-yfti-lastrow: yes">
    <TD=20
    style=3D"BORDER-RIGHT: medium none; PADDING-RIGHT: 5.4pt; =
BORDER-TOP: medium none; PADDING-LEFT: 5.4pt; PADDING-BOTTOM: 0cm; =
BORDER-LEFT: medium none; PADDING-TOP: 0cm; BORDER-BOTTOM: black 1.5pt =
solid"=20
    vAlign=3Dtop>
      <P class=3DMsoNormal style=3D"TEXT-ALIGN: center" =
align=3Dcenter><SPAN=20
      lang=3DEN-US=20
style=3D"mso-bidi-font-size: 10.5pt">ARR7<o:p></o:p></SPAN></P></TD>
    <TD=20
    style=3D"BORDER-RIGHT: medium none; PADDING-RIGHT: 5.4pt; =
BORDER-TOP: medium none; PADDING-LEFT: 5.4pt; PADDING-BOTTOM: 0cm; =
BORDER-LEFT: medium none; PADDING-TOP: 0cm; BORDER-BOTTOM: black 1.5pt =
solid"=20
    vAlign=3Dtop>
      <P class=3DMsoNormal style=3D"TEXT-ALIGN: center" =
align=3Dcenter><SPAN=20
      lang=3DEN-US style=3D"mso-bidi-font-size: =
10.5pt">1.0<o:p></o:p></SPAN></P></TD>
    <TD=20
    style=3D"BORDER-RIGHT: medium none; PADDING-RIGHT: 5.4pt; =
BORDER-TOP: medium none; PADDING-LEFT: 5.4pt; PADDING-BOTTOM: 0cm; =
BORDER-LEFT: medium none; PADDING-TOP: 0cm; BORDER-BOTTOM: black 1.5pt =
solid"=20
    vAlign=3Dtop>
      <P class=3DMsoNormal style=3D"TEXT-ALIGN: center" =
align=3Dcenter><SPAN=20
      lang=3DEN-US=20
style=3D"mso-bidi-font-size: 10.5pt">1187<o:p></o:p></SPAN></P></TD>
    <TD=20
    style=3D"BORDER-RIGHT: medium none; PADDING-RIGHT: 5.4pt; =
BORDER-TOP: medium none; PADDING-LEFT: 5.4pt; PADDING-BOTTOM: 0cm; =
BORDER-LEFT: medium none; PADDING-TOP: 0cm; BORDER-BOTTOM: black 1.5pt =
solid"=20
    vAlign=3Dtop>
      <P class=3DMsoNormal style=3D"TEXT-ALIGN: center" =
align=3Dcenter><SPAN=20
      lang=3DEN-US style=3D"mso-bidi-font-size: =
10.5pt">1<o:p></o:p></SPAN></P></TD>
    <TD=20
    style=3D"BORDER-RIGHT: medium none; PADDING-RIGHT: 5.4pt; =
BORDER-TOP: medium none; PADDING-LEFT: 5.4pt; PADDING-BOTTOM: 0cm; =
BORDER-LEFT: medium none; PADDING-TOP: 0cm; BORDER-BOTTOM: black 1.5pt =
solid"=20
    vAlign=3Dtop>
      <P class=3DMsoNormal style=3D"TEXT-ALIGN: center" =
align=3Dcenter><SPAN=20
      lang=3DEN-US=20
    style=3D"mso-bidi-font-size: =
10.5pt">6577884<o:p></o:p></SPAN></P></TD>
    <TD=20
    style=3D"BORDER-RIGHT: medium none; PADDING-RIGHT: 5.4pt; =
BORDER-TOP: medium none; PADDING-LEFT: 5.4pt; PADDING-BOTTOM: 0cm; =
BORDER-LEFT: medium none; PADDING-TOP: 0cm; BORDER-BOTTOM: black 1.5pt =
solid"=20
    vAlign=3Dtop>
      <P class=3DMsoNormal style=3D"TEXT-ALIGN: center" =
align=3Dcenter><SPAN=20
      lang=3DEN-US=20
    style=3D"mso-bidi-font-size: =
10.5pt">6579071<o:p></o:p></SPAN></P></TD>
    <TD=20
    style=3D"BORDER-RIGHT: medium none; PADDING-RIGHT: 5.4pt; =
BORDER-TOP: medium none; PADDING-LEFT: 5.4pt; PADDING-BOTTOM: 0cm; =
BORDER-LEFT: medium none; PADDING-TOP: 0cm; BORDER-BOTTOM: black 1.5pt =
solid"=20
    vAlign=3Dtop>
      <P class=3DMsoNormal style=3D"TEXT-ALIGN: center" =
align=3Dcenter><SPAN=20
      lang=3DEN-US style=3D"mso-bidi-font-size: =
10.5pt">1.0<o:p></o:p></SPAN></P></TD>
    <TD=20
    style=3D"BORDER-RIGHT: medium none; PADDING-RIGHT: 5.4pt; =
BORDER-TOP: medium none; PADDING-LEFT: 5.4pt; PADDING-BOTTOM: 0cm; =
BORDER-LEFT: medium none; PADDING-TOP: 0cm; BORDER-BOTTOM: black 1.5pt =
solid"=20
    vAlign=3Dtop>
      <P class=3DMsoNormal style=3D"TEXT-ALIGN: center" =
align=3Dcenter><SPAN=20
      lang=3DEN-US=20
  style=3D"mso-bidi-font-size: =
10.5pt">1.0<o:p></o:p></SPAN></P></TD></TR></TBODY></TABLE></DIV>
<P class=3DMsoNormal style=3D"TEXT-ALIGN: center" align=3Dcenter><SPAN =
lang=3DEN-US=20
style=3D"mso-bidi-font-size: 10.5pt">Prediction of =
GEN12<o:p></o:p></SPAN></P>
<DIV align=3Dcenter>
<TABLE class=3DMsoNormalTable=20
style=3D"BORDER-RIGHT: medium none; BORDER-TOP: medium none; =
MARGIN-LEFT: 17.65pt; BORDER-LEFT: medium none; BORDER-BOTTOM: medium =
none; BORDER-COLLAPSE: collapse; mso-border-top-alt: solid windowtext =
1.5pt; mso-border-bottom-alt: solid windowtext 1.5pt; mso-padding-alt: =
0cm 5.4pt 0cm 5.4pt; mso-border-insideh: .5pt solid windowtext"=20
cellSpacing=3D0 cellPadding=3D0 border=3D1>
  <TBODY>
  <TR style=3D"HEIGHT: 12.75pt">
    <TD=20
    style=3D"BORDER-RIGHT: medium none; PADDING-RIGHT: 5.4pt; =
BORDER-TOP: windowtext 1.5pt solid; PADDING-LEFT: 5.4pt; PADDING-BOTTOM: =
0cm; BORDER-LEFT: medium none; PADDING-TOP: 0cm; BORDER-BOTTOM: =
windowtext 1pt solid; HEIGHT: 12.75pt; mso-border-top-alt: solid =
windowtext 1.5pt; mso-border-bottom-alt: solid windowtext .5pt"=20
    vAlign=3Dbottom noWrap>
      <P class=3DMsoNormal style=3D"TEXT-ALIGN: right" align=3Dright><I=20
      style=3D"mso-bidi-font-style: normal"><SPAN lang=3DEN-US=20
      style=3D"FONT-SIZE: 10pt; mso-bidi-font-size: =
12.0pt">P<SUB>a</SUB><o:p></o:p></SPAN></I></P></TD>
    <TD=20
    style=3D"BORDER-RIGHT: medium none; PADDING-RIGHT: 5.4pt; =
BORDER-TOP: windowtext 1.5pt solid; PADDING-LEFT: 5.4pt; PADDING-BOTTOM: =
0cm; BORDER-LEFT: medium none; PADDING-TOP: 0cm; BORDER-BOTTOM: =
windowtext 1pt solid; HEIGHT: 12.75pt; mso-border-top-alt: solid =
windowtext 1.5pt; mso-border-bottom-alt: solid windowtext .5pt"=20
    vAlign=3Dbottom noWrap>
      <P class=3DMsoNormal style=3D"WORD-BREAK: break-all; TEXT-ALIGN: =
right"=20
      align=3Dright><SPAN lang=3DEN-US=20
      style=3D"FONT-SIZE: 10pt; mso-bidi-font-size: 12.0pt">Product=20
      Length<o:p></o:p></SPAN></P></TD>
    <TD=20
    style=3D"BORDER-RIGHT: medium none; PADDING-RIGHT: 5.4pt; =
BORDER-TOP: windowtext 1.5pt solid; PADDING-LEFT: 5.4pt; PADDING-BOTTOM: =
0cm; BORDER-LEFT: medium none; PADDING-TOP: 0cm; BORDER-BOTTOM: =
windowtext 1pt solid; HEIGHT: 12.75pt; mso-border-top-alt: solid =
windowtext 1.5pt; mso-border-bottom-alt: solid windowtext .5pt"=20
    vAlign=3Dbottom noWrap>
      <P class=3DMsoNormal style=3D"TEXT-ALIGN: right" =
align=3Dright><SPAN lang=3DEN-US=20
      style=3D"FONT-SIZE: 10pt; mso-bidi-font-size: =
12.0pt">Chromosome<o:p></o:p></SPAN></P></TD>
    <TD=20
    style=3D"BORDER-RIGHT: medium none; PADDING-RIGHT: 5.4pt; =
BORDER-TOP: windowtext 1.5pt solid; PADDING-LEFT: 5.4pt; PADDING-BOTTOM: =
0cm; BORDER-LEFT: medium none; PADDING-TOP: 0cm; BORDER-BOTTOM: =
windowtext 1pt solid; HEIGHT: 12.75pt; mso-border-top-alt: solid =
windowtext 1.5pt; mso-border-bottom-alt: solid windowtext .5pt"=20
    vAlign=3Dbottom noWrap>
      <P class=3DMsoNormal style=3D"TEXT-ALIGN: right" =
align=3Dright><SPAN lang=3DEN-US=20
      style=3D"FONT-SIZE: 10pt; mso-bidi-font-size: =
12.0pt">Start<o:p></o:p></SPAN></P></TD>
    <TD=20
    style=3D"BORDER-RIGHT: medium none; PADDING-RIGHT: 5.4pt; =
BORDER-TOP: windowtext 1.5pt solid; PADDING-LEFT: 5.4pt; PADDING-BOTTOM: =
0cm; BORDER-LEFT: medium none; PADDING-TOP: 0cm; BORDER-BOTTOM: =
windowtext 1pt solid; HEIGHT: 12.75pt; mso-border-top-alt: solid =
windowtext 1.5pt; mso-border-bottom-alt: solid windowtext .5pt"=20
    vAlign=3Dbottom noWrap>
      <P class=3DMsoNormal style=3D"TEXT-ALIGN: right" =
align=3Dright><SPAN lang=3DEN-US=20
      style=3D"FONT-SIZE: 10pt; mso-bidi-font-size: =
12.0pt">End<o:p></o:p></SPAN></P></TD>
    <TD=20
    style=3D"BORDER-RIGHT: medium none; PADDING-RIGHT: 5.4pt; =
BORDER-TOP: windowtext 1.5pt solid; PADDING-LEFT: 5.4pt; PADDING-BOTTOM: =
0cm; BORDER-LEFT: medium none; PADDING-TOP: 0cm; BORDER-BOTTOM: =
windowtext 1pt solid; HEIGHT: 12.75pt; mso-border-top-alt: solid =
windowtext 1.5pt; mso-border-bottom-alt: solid windowtext .5pt"=20
    vAlign=3Dbottom noWrap>
      <P class=3DMsoNormal style=3D"TEXT-ALIGN: right" =
align=3Dright><I><SPAN=20
      lang=3DEN-US>I<SUB>up</SUB></SPAN></I><SPAN lang=3DEN-US=20
      style=3D"FONT-SIZE: 10pt; mso-bidi-font-size: =
12.0pt"><o:p></o:p></SPAN></P></TD>
    <TD=20
    style=3D"BORDER-RIGHT: medium none; PADDING-RIGHT: 5.4pt; =
BORDER-TOP: windowtext 1.5pt solid; PADDING-LEFT: 5.4pt; PADDING-BOTTOM: =
0cm; BORDER-LEFT: medium none; PADDING-TOP: 0cm; BORDER-BOTTOM: =
windowtext 1pt solid; HEIGHT: 12.75pt; mso-border-top-alt: solid =
windowtext 1.5pt; mso-border-bottom-alt: solid windowtext .5pt"=20
    vAlign=3Dbottom noWrap>
      <P class=3DMsoNormal style=3D"TEXT-ALIGN: right" =
align=3Dright><I><SPAN=20
      lang=3DEN-US>I<SUB>dn</SUB></SPAN></I><SPAN lang=3DEN-US=20
      style=3D"FONT-SIZE: 10pt; mso-bidi-font-size: =
12.0pt"><o:p></o:p></SPAN></P></TD></TR>
  <TR style=3D"HEIGHT: 12.75pt">
    <TD=20
    style=3D"BORDER-RIGHT: medium none; PADDING-RIGHT: 5.4pt; =
BORDER-TOP: medium none; PADDING-LEFT: 5.4pt; PADDING-BOTTOM: 0cm; =
BORDER-LEFT: medium none; PADDING-TOP: 0cm; BORDER-BOTTOM: medium none; =
HEIGHT: 12.75pt; mso-border-top-alt: solid windowtext .5pt"=20
    vAlign=3Dbottom noWrap>
      <P class=3DMsoNormal style=3D"TEXT-ALIGN: right" =
align=3Dright><SPAN lang=3DEN-US=20
      style=3D"FONT-SIZE: 10pt; mso-bidi-font-size: =
12.0pt">0.972001<o:p></o:p></SPAN></P></TD>
    <TD=20
    style=3D"BORDER-RIGHT: medium none; PADDING-RIGHT: 5.4pt; =
BORDER-TOP: medium none; PADDING-LEFT: 5.4pt; PADDING-BOTTOM: 0cm; =
BORDER-LEFT: medium none; PADDING-TOP: 0cm; BORDER-BOTTOM: medium none; =
HEIGHT: 12.75pt; mso-border-top-alt: solid windowtext .5pt"=20
    vAlign=3Dbottom noWrap>
      <P class=3DMsoNormal style=3D"TEXT-ALIGN: right" =
align=3Dright><SPAN lang=3DEN-US=20
      style=3D"FONT-SIZE: 10pt; mso-bidi-font-size: =
12.0pt">405<o:p></o:p></SPAN></P></TD>
    <TD=20
    style=3D"BORDER-RIGHT: medium none; PADDING-RIGHT: 5.4pt; =
BORDER-TOP: medium none; PADDING-LEFT: 5.4pt; PADDING-BOTTOM: 0cm; =
BORDER-LEFT: medium none; PADDING-TOP: 0cm; BORDER-BOTTOM: medium none; =
HEIGHT: 12.75pt; mso-border-top-alt: solid windowtext .5pt"=20
    vAlign=3Dbottom noWrap>
      <P class=3DMsoNormal style=3D"TEXT-ALIGN: right" =
align=3Dright><SPAN lang=3DEN-US=20
      style=3D"FONT-SIZE: 10pt; mso-bidi-font-size: =
12.0pt">3<o:p></o:p></SPAN></P></TD>
    <TD=20
    style=3D"BORDER-RIGHT: medium none; PADDING-RIGHT: 5.4pt; =
BORDER-TOP: medium none; PADDING-LEFT: 5.4pt; PADDING-BOTTOM: 0cm; =
BORDER-LEFT: medium none; PADDING-TOP: 0cm; BORDER-BOTTOM: medium none; =
HEIGHT: 12.75pt; mso-border-top-alt: solid windowtext .5pt"=20
    vAlign=3Dbottom noWrap>
      <P class=3DMsoNormal style=3D"TEXT-ALIGN: right" =
align=3Dright><SPAN lang=3DEN-US=20
      style=3D"FONT-SIZE: 10pt; mso-bidi-font-size: =
12.0pt">17637290<o:p></o:p></SPAN></P></TD>
    <TD=20
    style=3D"BORDER-RIGHT: medium none; PADDING-RIGHT: 5.4pt; =
BORDER-TOP: medium none; PADDING-LEFT: 5.4pt; PADDING-BOTTOM: 0cm; =
BORDER-LEFT: medium none; PADDING-TOP: 0cm; BORDER-BOTTOM: medium none; =
HEIGHT: 12.75pt; mso-border-top-alt: solid windowtext .5pt"=20
    vAlign=3Dbottom noWrap>
      <P class=3DMsoNormal style=3D"TEXT-ALIGN: right" =
align=3Dright><SPAN lang=3DEN-US=20
      style=3D"FONT-SIZE: 10pt; mso-bidi-font-size: =
12.0pt">17637695<o:p></o:p></SPAN></P></TD>
    <TD=20
    style=3D"BORDER-RIGHT: medium none; PADDING-RIGHT: 5.4pt; =
BORDER-TOP: medium none; PADDING-LEFT: 5.4pt; PADDING-BOTTOM: 0cm; =
BORDER-LEFT: medium none; PADDING-TOP: 0cm; BORDER-BOTTOM: medium none; =
HEIGHT: 12.75pt; mso-border-top-alt: solid windowtext .5pt"=20
    vAlign=3Dbottom noWrap>
      <P class=3DMsoNormal style=3D"TEXT-ALIGN: right" =
align=3Dright><SPAN lang=3DEN-US=20
      style=3D"FONT-SIZE: 10pt; mso-bidi-font-size: 12.0pt">0.972001=20
      <o:p></o:p></SPAN></P></TD>
    <TD=20
    style=3D"BORDER-RIGHT: medium none; PADDING-RIGHT: 5.4pt; =
BORDER-TOP: medium none; PADDING-LEFT: 5.4pt; PADDING-BOTTOM: 0cm; =
BORDER-LEFT: medium none; PADDING-TOP: 0cm; BORDER-BOTTOM: medium none; =
HEIGHT: 12.75pt; mso-border-top-alt: solid windowtext .5pt"=20
    vAlign=3Dbottom noWrap>
      <P class=3DMsoNormal style=3D"TEXT-ALIGN: right" =
align=3Dright><SPAN lang=3DEN-US=20
      style=3D"FONT-SIZE: 10pt; mso-bidi-font-size: 12.0pt">1.000000=20
      <o:p></o:p></SPAN></P></TD></TR>
  <TR style=3D"HEIGHT: 12.75pt">
    <TD=20
    style=3D"BORDER-RIGHT: medium none; PADDING-RIGHT: 5.4pt; =
BORDER-TOP: medium none; PADDING-LEFT: 5.4pt; PADDING-BOTTOM: 0cm; =
BORDER-LEFT: medium none; PADDING-TOP: 0cm; BORDER-BOTTOM: medium none; =
HEIGHT: 12.75pt"=20
    vAlign=3Dbottom noWrap>
      <P class=3DMsoNormal style=3D"TEXT-ALIGN: right" =
align=3Dright><SPAN lang=3DEN-US=20
      style=3D"FONT-SIZE: 10pt; mso-bidi-font-size: =
12.0pt">0.939634<o:p></o:p></SPAN></P></TD>
    <TD=20
    style=3D"BORDER-RIGHT: medium none; PADDING-RIGHT: 5.4pt; =
BORDER-TOP: medium none; PADDING-LEFT: 5.4pt; PADDING-BOTTOM: 0cm; =
BORDER-LEFT: medium none; PADDING-TOP: 0cm; BORDER-BOTTOM: medium none; =
HEIGHT: 12.75pt"=20
    vAlign=3Dbottom noWrap>
      <P class=3DMsoNormal style=3D"TEXT-ALIGN: right" =
align=3Dright><SPAN lang=3DEN-US=20
      style=3D"FONT-SIZE: 10pt; mso-bidi-font-size: =
12.0pt">380<o:p></o:p></SPAN></P></TD>
    <TD=20
    style=3D"BORDER-RIGHT: medium none; PADDING-RIGHT: 5.4pt; =
BORDER-TOP: medium none; PADDING-LEFT: 5.4pt; PADDING-BOTTOM: 0cm; =
BORDER-LEFT: medium none; PADDING-TOP: 0cm; BORDER-BOTTOM: medium none; =
HEIGHT: 12.75pt"=20
    vAlign=3Dbottom noWrap>
      <P class=3DMsoNormal style=3D"TEXT-ALIGN: right" =
align=3Dright><SPAN lang=3DEN-US=20
      style=3D"FONT-SIZE: 10pt; mso-bidi-font-size: =
12.0pt">1<o:p></o:p></SPAN></P></TD>
    <TD=20
    style=3D"BORDER-RIGHT: medium none; PADDING-RIGHT: 5.4pt; =
BORDER-TOP: medium none; PADDING-LEFT: 5.4pt; PADDING-BOTTOM: 0cm; =
BORDER-LEFT: medium none; PADDING-TOP: 0cm; BORDER-BOTTOM: medium none; =
HEIGHT: 12.75pt"=20
    vAlign=3Dbottom noWrap>
      <P class=3DMsoNormal style=3D"TEXT-ALIGN: right" =
align=3Dright><SPAN lang=3DEN-US=20
      style=3D"FONT-SIZE: 10pt; mso-bidi-font-size: =
12.0pt">3443279<o:p></o:p></SPAN></P></TD>
    <TD=20
    style=3D"BORDER-RIGHT: medium none; PADDING-RIGHT: 5.4pt; =
BORDER-TOP: medium none; PADDING-LEFT: 5.4pt; PADDING-BOTTOM: 0cm; =
BORDER-LEFT: medium none; PADDING-TOP: 0cm; BORDER-BOTTOM: medium none; =
HEIGHT: 12.75pt"=20
    vAlign=3Dbottom noWrap>
      <P class=3DMsoNormal style=3D"TEXT-ALIGN: right" =
align=3Dright><SPAN lang=3DEN-US=20
      style=3D"FONT-SIZE: 10pt; mso-bidi-font-size: =
12.0pt">3443659<o:p></o:p></SPAN></P></TD>
    <TD=20
    style=3D"BORDER-RIGHT: medium none; PADDING-RIGHT: 5.4pt; =
BORDER-TOP: medium none; PADDING-LEFT: 5.4pt; PADDING-BOTTOM: 0cm; =
BORDER-LEFT: medium none; PADDING-TOP: 0cm; BORDER-BOTTOM: medium none; =
HEIGHT: 12.75pt"=20
    vAlign=3Dbottom noWrap>
      <P class=3DMsoNormal style=3D"TEXT-ALIGN: right" =
align=3Dright><SPAN lang=3DEN-US=20
      style=3D"FONT-SIZE: 10pt; mso-bidi-font-size: 12.0pt">1.000000=20
      <o:p></o:p></SPAN></P></TD>
    <TD=20
    style=3D"BORDER-RIGHT: medium none; PADDING-RIGHT: 5.4pt; =
BORDER-TOP: medium none; PADDING-LEFT: 5.4pt; PADDING-BOTTOM: 0cm; =
BORDER-LEFT: medium none; PADDING-TOP: 0cm; BORDER-BOTTOM: medium none; =
HEIGHT: 12.75pt"=20
    vAlign=3Dbottom noWrap>
      <P class=3DMsoNormal style=3D"TEXT-ALIGN: right" =
align=3Dright><SPAN lang=3DEN-US=20
      style=3D"FONT-SIZE: 10pt; mso-bidi-font-size: 12.0pt">0.939634=20
      <o:p></o:p></SPAN></P></TD></TR>
  <TR style=3D"HEIGHT: 12.75pt">
    <TD=20
    style=3D"BORDER-RIGHT: medium none; PADDING-RIGHT: 5.4pt; =
BORDER-TOP: medium none; PADDING-LEFT: 5.4pt; PADDING-BOTTOM: 0cm; =
BORDER-LEFT: medium none; PADDING-TOP: 0cm; BORDER-BOTTOM: medium none; =
HEIGHT: 12.75pt"=20
    vAlign=3Dbottom noWrap>
      <P class=3DMsoNormal style=3D"TEXT-ALIGN: right" =
align=3Dright><SPAN lang=3DEN-US=20
      style=3D"FONT-SIZE: 10pt; mso-bidi-font-size: =
12.0pt">0.929476<o:p></o:p></SPAN></P></TD>
    <TD=20
    style=3D"BORDER-RIGHT: medium none; PADDING-RIGHT: 5.4pt; =
BORDER-TOP: medium none; PADDING-LEFT: 5.4pt; PADDING-BOTTOM: 0cm; =
BORDER-LEFT: medium none; PADDING-TOP: 0cm; BORDER-BOTTOM: medium none; =
HEIGHT: 12.75pt"=20
    vAlign=3Dbottom noWrap>
      <P class=3DMsoNormal style=3D"TEXT-ALIGN: right" =
align=3Dright><SPAN lang=3DEN-US=20
      style=3D"FONT-SIZE: 10pt; mso-bidi-font-size: =
12.0pt">367<o:p></o:p></SPAN></P></TD>
    <TD=20
    style=3D"BORDER-RIGHT: medium none; PADDING-RIGHT: 5.4pt; =
BORDER-TOP: medium none; PADDING-LEFT: 5.4pt; PADDING-BOTTOM: 0cm; =
BORDER-LEFT: medium none; PADDING-TOP: 0cm; BORDER-BOTTOM: medium none; =
HEIGHT: 12.75pt"=20
    vAlign=3Dbottom noWrap>
      <P class=3DMsoNormal style=3D"TEXT-ALIGN: right" =
align=3Dright><SPAN lang=3DEN-US=20
      style=3D"FONT-SIZE: 10pt; mso-bidi-font-size: =
12.0pt">5<o:p></o:p></SPAN></P></TD>
    <TD=20
    style=3D"BORDER-RIGHT: medium none; PADDING-RIGHT: 5.4pt; =
BORDER-TOP: medium none; PADDING-LEFT: 5.4pt; PADDING-BOTTOM: 0cm; =
BORDER-LEFT: medium none; PADDING-TOP: 0cm; BORDER-BOTTOM: medium none; =
HEIGHT: 12.75pt"=20
    vAlign=3Dbottom noWrap>
      <P class=3DMsoNormal style=3D"TEXT-ALIGN: right" =
align=3Dright><SPAN lang=3DEN-US=20
      style=3D"FONT-SIZE: 10pt; mso-bidi-font-size: =
12.0pt">24547541<o:p></o:p></SPAN></P></TD>
    <TD=20
    style=3D"BORDER-RIGHT: medium none; PADDING-RIGHT: 5.4pt; =
BORDER-TOP: medium none; PADDING-LEFT: 5.4pt; PADDING-BOTTOM: 0cm; =
BORDER-LEFT: medium none; PADDING-TOP: 0cm; BORDER-BOTTOM: medium none; =
HEIGHT: 12.75pt"=20
    vAlign=3Dbottom noWrap>
      <P class=3DMsoNormal style=3D"TEXT-ALIGN: right" =
align=3Dright><SPAN lang=3DEN-US=20
      style=3D"FONT-SIZE: 10pt; mso-bidi-font-size: =
12.0pt">24547908<o:p></o:p></SPAN></P></TD>
    <TD=20
    style=3D"BORDER-RIGHT: medium none; PADDING-RIGHT: 5.4pt; =
BORDER-TOP: medium none; PADDING-LEFT: 5.4pt; PADDING-BOTTOM: 0cm; =
BORDER-LEFT: medium none; PADDING-TOP: 0cm; BORDER-BOTTOM: medium none; =
HEIGHT: 12.75pt"=20
    vAlign=3Dbottom noWrap>
      <P class=3DMsoNormal style=3D"TEXT-ALIGN: right" =
align=3Dright><SPAN lang=3DEN-US=20
      style=3D"FONT-SIZE: 10pt; mso-bidi-font-size: 12.0pt">0.953077=20
      <o:p></o:p></SPAN></P></TD>
    <TD=20
    style=3D"BORDER-RIGHT: medium none; PADDING-RIGHT: 5.4pt; =
BORDER-TOP: medium none; PADDING-LEFT: 5.4pt; PADDING-BOTTOM: 0cm; =
BORDER-LEFT: medium none; PADDING-TOP: 0cm; BORDER-BOTTOM: medium none; =
HEIGHT: 12.75pt"=20
    vAlign=3Dbottom noWrap>
      <P class=3DMsoNormal style=3D"TEXT-ALIGN: right" =
align=3Dright><SPAN lang=3DEN-US=20
      style=3D"FONT-SIZE: 10pt; mso-bidi-font-size: 12.0pt">0.975237=20
      <o:p></o:p></SPAN></P></TD></TR>
  <TR style=3D"HEIGHT: 12.75pt">
    <TD=20
    style=3D"BORDER-RIGHT: medium none; PADDING-RIGHT: 5.4pt; =
BORDER-TOP: medium none; PADDING-LEFT: 5.4pt; PADDING-BOTTOM: 0cm; =
BORDER-LEFT: medium none; PADDING-TOP: 0cm; BORDER-BOTTOM: medium none; =
HEIGHT: 12.75pt"=20
    vAlign=3Dbottom noWrap>
      <P class=3DMsoNormal style=3D"TEXT-ALIGN: right" =
align=3Dright><SPAN lang=3DEN-US=20
      style=3D"FONT-SIZE: 10pt; mso-bidi-font-size: =
12.0pt">0.918687<o:p></o:p></SPAN></P></TD>
    <TD=20
    style=3D"BORDER-RIGHT: medium none; PADDING-RIGHT: 5.4pt; =
BORDER-TOP: medium none; PADDING-LEFT: 5.4pt; PADDING-BOTTOM: 0cm; =
BORDER-LEFT: medium none; PADDING-TOP: 0cm; BORDER-BOTTOM: medium none; =
HEIGHT: 12.75pt"=20
    vAlign=3Dbottom noWrap>
      <P class=3DMsoNormal style=3D"TEXT-ALIGN: right" =
align=3Dright><SPAN lang=3DEN-US=20
      style=3D"FONT-SIZE: 10pt; mso-bidi-font-size: =
12.0pt">440<o:p></o:p></SPAN></P></TD>
    <TD=20
    style=3D"BORDER-RIGHT: medium none; PADDING-RIGHT: 5.4pt; =
BORDER-TOP: medium none; PADDING-LEFT: 5.4pt; PADDING-BOTTOM: 0cm; =
BORDER-LEFT: medium none; PADDING-TOP: 0cm; BORDER-BOTTOM: medium none; =
HEIGHT: 12.75pt"=20
    vAlign=3Dbottom noWrap>
      <P class=3DMsoNormal style=3D"TEXT-ALIGN: right" =
align=3Dright><SPAN lang=3DEN-US=20
      style=3D"FONT-SIZE: 10pt; mso-bidi-font-size: =
12.0pt">2<o:p></o:p></SPAN></P></TD>
    <TD=20
    style=3D"BORDER-RIGHT: medium none; PADDING-RIGHT: 5.4pt; =
BORDER-TOP: medium none; PADDING-LEFT: 5.4pt; PADDING-BOTTOM: 0cm; =
BORDER-LEFT: medium none; PADDING-TOP: 0cm; BORDER-BOTTOM: medium none; =
HEIGHT: 12.75pt"=20
    vAlign=3Dbottom noWrap>
      <P class=3DMsoNormal style=3D"TEXT-ALIGN: right" =
align=3Dright><SPAN lang=3DEN-US=20
      style=3D"FONT-SIZE: 10pt; mso-bidi-font-size: =
12.0pt">17170848<o:p></o:p></SPAN></P></TD>
    <TD=20
    style=3D"BORDER-RIGHT: medium none; PADDING-RIGHT: 5.4pt; =
BORDER-TOP: medium none; PADDING-LEFT: 5.4pt; PADDING-BOTTOM: 0cm; =
BORDER-LEFT: medium none; PADDING-TOP: 0cm; BORDER-BOTTOM: medium none; =
HEIGHT: 12.75pt"=20
    vAlign=3Dbottom noWrap>
      <P class=3DMsoNormal style=3D"TEXT-ALIGN: right" =
align=3Dright><SPAN lang=3DEN-US=20
      style=3D"FONT-SIZE: 10pt; mso-bidi-font-size: =
12.0pt">17171288<o:p></o:p></SPAN></P></TD>
    <TD=20
    style=3D"BORDER-RIGHT: medium none; PADDING-RIGHT: 5.4pt; =
BORDER-TOP: medium none; PADDING-LEFT: 5.4pt; PADDING-BOTTOM: 0cm; =
BORDER-LEFT: medium none; PADDING-TOP: 0cm; BORDER-BOTTOM: medium none; =
HEIGHT: 12.75pt"=20
    vAlign=3Dbottom noWrap>
      <P class=3DMsoNormal style=3D"TEXT-ALIGN: right" =
align=3Dright><SPAN lang=3DEN-US=20
      style=3D"FONT-SIZE: 10pt; mso-bidi-font-size: 12.0pt">0.963917=20
      <o:p></o:p></SPAN></P></TD>
    <TD=20
    style=3D"BORDER-RIGHT: medium none; PADDING-RIGHT: 5.4pt; =
BORDER-TOP: medium none; PADDING-LEFT: 5.4pt; PADDING-BOTTOM: 0cm; =
BORDER-LEFT: medium none; PADDING-TOP: 0cm; BORDER-BOTTOM: medium none; =
HEIGHT: 12.75pt"=20
    vAlign=3Dbottom noWrap>
      <P class=3DMsoNormal style=3D"TEXT-ALIGN: right" =
align=3Dright><SPAN lang=3DEN-US=20
      style=3D"FONT-SIZE: 10pt; mso-bidi-font-size: 12.0pt">0.953077=20
      <o:p></o:p></SPAN></P></TD></TR>
  <TR style=3D"HEIGHT: 12.75pt">
    <TD=20
    style=3D"BORDER-RIGHT: medium none; PADDING-RIGHT: 5.4pt; =
BORDER-TOP: medium none; PADDING-LEFT: 5.4pt; PADDING-BOTTOM: 0cm; =
BORDER-LEFT: medium none; PADDING-TOP: 0cm; BORDER-BOTTOM: medium none; =
HEIGHT: 12.75pt"=20
    vAlign=3Dbottom noWrap>
      <P class=3DMsoNormal style=3D"TEXT-ALIGN: right" =
align=3Dright><SPAN lang=3DEN-US=20
      style=3D"FONT-SIZE: 10pt; mso-bidi-font-size: =
12.0pt">0.892865<o:p></o:p></SPAN></P></TD>
    <TD=20
    style=3D"BORDER-RIGHT: medium none; PADDING-RIGHT: 5.4pt; =
BORDER-TOP: medium none; PADDING-LEFT: 5.4pt; PADDING-BOTTOM: 0cm; =
BORDER-LEFT: medium none; PADDING-TOP: 0cm; BORDER-BOTTOM: medium none; =
HEIGHT: 12.75pt"=20
    vAlign=3Dbottom noWrap>
      <P class=3DMsoNormal style=3D"TEXT-ALIGN: right" =
align=3Dright><SPAN lang=3DEN-US=20
      style=3D"FONT-SIZE: 10pt; mso-bidi-font-size: =
12.0pt">554<o:p></o:p></SPAN></P></TD>
    <TD=20
    style=3D"BORDER-RIGHT: medium none; PADDING-RIGHT: 5.4pt; =
BORDER-TOP: medium none; PADDING-LEFT: 5.4pt; PADDING-BOTTOM: 0cm; =
BORDER-LEFT: medium none; PADDING-TOP: 0cm; BORDER-BOTTOM: medium none; =
HEIGHT: 12.75pt"=20
    vAlign=3Dbottom noWrap>
      <P class=3DMsoNormal style=3D"TEXT-ALIGN: right" =
align=3Dright><SPAN lang=3DEN-US=20
      style=3D"FONT-SIZE: 10pt; mso-bidi-font-size: =
12.0pt">1<o:p></o:p></SPAN></P></TD>
    <TD=20
    style=3D"BORDER-RIGHT: medium none; PADDING-RIGHT: 5.4pt; =
BORDER-TOP: medium none; PADDING-LEFT: 5.4pt; PADDING-BOTTOM: 0cm; =
BORDER-LEFT: medium none; PADDING-TOP: 0cm; BORDER-BOTTOM: medium none; =
HEIGHT: 12.75pt"=20
    vAlign=3Dbottom noWrap>
      <P class=3DMsoNormal style=3D"TEXT-ALIGN: right" =
align=3Dright><SPAN lang=3DEN-US=20
      style=3D"FONT-SIZE: 10pt; mso-bidi-font-size: =
12.0pt">6578451<o:p></o:p></SPAN></P></TD>
    <TD=20
    style=3D"BORDER-RIGHT: medium none; PADDING-RIGHT: 5.4pt; =
BORDER-TOP: medium none; PADDING-LEFT: 5.4pt; PADDING-BOTTOM: 0cm; =
BORDER-LEFT: medium none; PADDING-TOP: 0cm; BORDER-BOTTOM: medium none; =
HEIGHT: 12.75pt"=20
    vAlign=3Dbottom noWrap>
      <P class=3DMsoNormal style=3D"TEXT-ALIGN: right" =
align=3Dright><SPAN lang=3DEN-US=20
      style=3D"FONT-SIZE: 10pt; mso-bidi-font-size: =
12.0pt">6579005<o:p></o:p></SPAN></P></TD>
    <TD=20
    style=3D"BORDER-RIGHT: medium none; PADDING-RIGHT: 5.4pt; =
BORDER-TOP: medium none; PADDING-LEFT: 5.4pt; PADDING-BOTTOM: 0cm; =
BORDER-LEFT: medium none; PADDING-TOP: 0cm; BORDER-BOTTOM: medium none; =
HEIGHT: 12.75pt"=20
    vAlign=3Dbottom noWrap>
      <P class=3DMsoNormal style=3D"TEXT-ALIGN: right" =
align=3Dright><SPAN lang=3DEN-US=20
      style=3D"FONT-SIZE: 10pt; mso-bidi-font-size: 12.0pt">0.892865=20
      <o:p></o:p></SPAN></P></TD>
    <TD=20
    style=3D"BORDER-RIGHT: medium none; PADDING-RIGHT: 5.4pt; =
BORDER-TOP: medium none; PADDING-LEFT: 5.4pt; PADDING-BOTTOM: 0cm; =
BORDER-LEFT: medium none; PADDING-TOP: 0cm; BORDER-BOTTOM: medium none; =
HEIGHT: 12.75pt"=20
    vAlign=3Dbottom noWrap>
      <P class=3DMsoNormal style=3D"TEXT-ALIGN: right" =
align=3Dright><SPAN lang=3DEN-US=20
      style=3D"FONT-SIZE: 10pt; mso-bidi-font-size: 12.0pt">1.000000=20
      <o:p></o:p></SPAN></P></TD></TR>
  <TR style=3D"HEIGHT: 12.75pt; mso-yfti-lastrow: yes">
    <TD=20
    style=3D"BORDER-RIGHT: medium none; PADDING-RIGHT: 5.4pt; =
BORDER-TOP: medium none; PADDING-LEFT: 5.4pt; PADDING-BOTTOM: 0cm; =
BORDER-LEFT: medium none; PADDING-TOP: 0cm; BORDER-BOTTOM: windowtext =
1.5pt solid; HEIGHT: 12.75pt"=20
    vAlign=3Dbottom noWrap>
      <P class=3DMsoNormal style=3D"TEXT-ALIGN: right" =
align=3Dright><SPAN lang=3DEN-US=20
      style=3D"FONT-SIZE: 10pt; mso-bidi-font-size: =
12.0pt">0.863344<o:p></o:p></SPAN></P></TD>
    <TD=20
    style=3D"BORDER-RIGHT: medium none; PADDING-RIGHT: 5.4pt; =
BORDER-TOP: medium none; PADDING-LEFT: 5.4pt; PADDING-BOTTOM: 0cm; =
BORDER-LEFT: medium none; PADDING-TOP: 0cm; BORDER-BOTTOM: windowtext =
1.5pt solid; HEIGHT: 12.75pt"=20
    vAlign=3Dbottom noWrap>
      <P class=3DMsoNormal style=3D"TEXT-ALIGN: right" =
align=3Dright><SPAN lang=3DEN-US=20
      style=3D"FONT-SIZE: 10pt; mso-bidi-font-size: =
12.0pt">392<o:p></o:p></SPAN></P></TD>
    <TD=20
    style=3D"BORDER-RIGHT: medium none; PADDING-RIGHT: 5.4pt; =
BORDER-TOP: medium none; PADDING-LEFT: 5.4pt; PADDING-BOTTOM: 0cm; =
BORDER-LEFT: medium none; PADDING-TOP: 0cm; BORDER-BOTTOM: windowtext =
1.5pt solid; HEIGHT: 12.75pt"=20
    vAlign=3Dbottom noWrap>
      <P class=3DMsoNormal style=3D"TEXT-ALIGN: right" =
align=3Dright><SPAN lang=3DEN-US=20
      style=3D"FONT-SIZE: 10pt; mso-bidi-font-size: =
12.0pt">2<o:p></o:p></SPAN></P></TD>
    <TD=20
    style=3D"BORDER-RIGHT: medium none; PADDING-RIGHT: 5.4pt; =
BORDER-TOP: medium none; PADDING-LEFT: 5.4pt; PADDING-BOTTOM: 0cm; =
BORDER-LEFT: medium none; PADDING-TOP: 0cm; BORDER-BOTTOM: windowtext =
1.5pt solid; HEIGHT: 12.75pt"=20
    vAlign=3Dbottom noWrap>
      <P class=3DMsoNormal style=3D"TEXT-ALIGN: right" =
align=3Dright><SPAN lang=3DEN-US=20
      style=3D"FONT-SIZE: 10pt; mso-bidi-font-size: =
12.0pt">16918887<o:p></o:p></SPAN></P></TD>
    <TD=20
    style=3D"BORDER-RIGHT: medium none; PADDING-RIGHT: 5.4pt; =
BORDER-TOP: medium none; PADDING-LEFT: 5.4pt; PADDING-BOTTOM: 0cm; =
BORDER-LEFT: medium none; PADDING-TOP: 0cm; BORDER-BOTTOM: windowtext =
1.5pt solid; HEIGHT: 12.75pt"=20
    vAlign=3Dbottom noWrap>
      <P class=3DMsoNormal style=3D"TEXT-ALIGN: right" =
align=3Dright><SPAN lang=3DEN-US=20
      style=3D"FONT-SIZE: 10pt; mso-bidi-font-size: =
12.0pt">16919279<o:p></o:p></SPAN></P></TD>
    <TD=20
    style=3D"BORDER-RIGHT: medium none; PADDING-RIGHT: 5.4pt; =
BORDER-TOP: medium none; PADDING-LEFT: 5.4pt; PADDING-BOTTOM: 0cm; =
BORDER-LEFT: medium none; PADDING-TOP: 0cm; BORDER-BOTTOM: windowtext =
1.5pt solid; HEIGHT: 12.75pt"=20
    vAlign=3Dbottom noWrap>
      <P class=3DMsoNormal style=3D"TEXT-ALIGN: right" =
align=3Dright><SPAN lang=3DEN-US=20
      style=3D"FONT-SIZE: 10pt; mso-bidi-font-size: 12.0pt">0.925680=20
      <o:p></o:p></SPAN></P></TD>
    <TD=20
    style=3D"BORDER-RIGHT: medium none; PADDING-RIGHT: 5.4pt; =
BORDER-TOP: medium none; PADDING-LEFT: 5.4pt; PADDING-BOTTOM: 0cm; =
BORDER-LEFT: medium none; PADDING-TOP: 0cm; BORDER-BOTTOM: windowtext =
1.5pt solid; HEIGHT: 12.75pt"=20
    vAlign=3Dbottom noWrap>
      <P class=3DMsoNormal style=3D"TEXT-ALIGN: right" =
align=3Dright><SPAN lang=3DEN-US=20
      style=3D"FONT-SIZE: 10pt; mso-bidi-font-size: 12.0pt">0.932659=20
      <o:p></o:p></SPAN></P></TD></TR></TBODY></TABLE></DIV>
<P class=3DMsoNormal style=3D"TEXT-ALIGN: center" align=3Dcenter><SPAN =
lang=3DEN-US=20
style=3D"mso-bidi-font-size: 10.5pt">Prediction of =
GEN13<o:p></o:p></SPAN></P>
<DIV align=3Dcenter>
<TABLE class=3DMsoNormalTable=20
style=3D"BORDER-RIGHT: medium none; BORDER-TOP: medium none; =
MARGIN-LEFT: 4.75pt; BORDER-LEFT: medium none; BORDER-BOTTOM: medium =
none; BORDER-COLLAPSE: collapse; mso-border-top-alt: solid black 1.5pt; =
mso-border-bottom-alt: solid black 1.5pt; mso-padding-alt: 0cm 5.4pt 0cm =
5.4pt; mso-border-insideh: .25pt solid black"=20
cellSpacing=3D0 cellPadding=3D0 border=3D1>
  <TBODY>
  <TR style=3D"HEIGHT: 12.75pt">
    <TD=20
    style=3D"BORDER-RIGHT: medium none; PADDING-RIGHT: 5.4pt; =
BORDER-TOP: black 1.5pt solid; PADDING-LEFT: 5.4pt; PADDING-BOTTOM: 0cm; =
BORDER-LEFT: medium none; PADDING-TOP: 0cm; BORDER-BOTTOM: black 1pt =
solid; HEIGHT: 12.75pt; mso-border-top-alt: solid black 1.5pt; =
mso-border-bottom-alt: solid black .5pt"=20
    vAlign=3Dbottom noWrap>
      <P class=3DMsoNormal style=3D"TEXT-ALIGN: right" align=3Dright><I=20
      style=3D"mso-bidi-font-style: normal"><SPAN lang=3DEN-US=20
      style=3D"FONT-SIZE: 10pt; mso-bidi-font-size: =
12.0pt">P<SUB>a</SUB><o:p></o:p></SPAN></I></P></TD>
    <TD=20
    style=3D"BORDER-RIGHT: medium none; PADDING-RIGHT: 5.4pt; =
BORDER-TOP: black 1.5pt solid; PADDING-LEFT: 5.4pt; PADDING-BOTTOM: 0cm; =
BORDER-LEFT: medium none; PADDING-TOP: 0cm; BORDER-BOTTOM: black 1pt =
solid; HEIGHT: 12.75pt; mso-border-top-alt: solid black 1.5pt; =
mso-border-bottom-alt: solid black .5pt"=20
    vAlign=3Dbottom noWrap>
      <P class=3DMsoNormal style=3D"WORD-BREAK: break-all; TEXT-ALIGN: =
right"=20
      align=3Dright><SPAN lang=3DEN-US=20
      style=3D"FONT-SIZE: 10pt; mso-bidi-font-size: 12.0pt">Product=20
      Length<o:p></o:p></SPAN></P></TD>
    <TD=20
    style=3D"BORDER-RIGHT: medium none; PADDING-RIGHT: 5.4pt; =
BORDER-TOP: black 1.5pt solid; PADDING-LEFT: 5.4pt; PADDING-BOTTOM: 0cm; =
BORDER-LEFT: medium none; PADDING-TOP: 0cm; BORDER-BOTTOM: black 1pt =
solid; HEIGHT: 12.75pt; mso-border-top-alt: solid black 1.5pt; =
mso-border-bottom-alt: solid black .5pt"=20
    vAlign=3Dbottom noWrap>
      <P class=3DMsoNormal style=3D"TEXT-ALIGN: right" =
align=3Dright><SPAN lang=3DEN-US=20
      style=3D"FONT-SIZE: 10pt; mso-bidi-font-size: =
12.0pt">Chromosome<o:p></o:p></SPAN></P></TD>
    <TD=20
    style=3D"BORDER-RIGHT: medium none; PADDING-RIGHT: 5.4pt; =
BORDER-TOP: black 1.5pt solid; PADDING-LEFT: 5.4pt; PADDING-BOTTOM: 0cm; =
BORDER-LEFT: medium none; PADDING-TOP: 0cm; BORDER-BOTTOM: black 1pt =
solid; HEIGHT: 12.75pt; mso-border-top-alt: solid black 1.5pt; =
mso-border-bottom-alt: solid black .5pt"=20
    vAlign=3Dbottom noWrap>
      <P class=3DMsoNormal style=3D"TEXT-ALIGN: right" =
align=3Dright><SPAN lang=3DEN-US=20
      style=3D"FONT-SIZE: 10pt; mso-bidi-font-size: =
12.0pt">Start<o:p></o:p></SPAN></P></TD>
    <TD=20
    style=3D"BORDER-RIGHT: medium none; PADDING-RIGHT: 5.4pt; =
BORDER-TOP: black 1.5pt solid; PADDING-LEFT: 5.4pt; PADDING-BOTTOM: 0cm; =
BORDER-LEFT: medium none; PADDING-TOP: 0cm; BORDER-BOTTOM: black 1pt =
solid; HEIGHT: 12.75pt; mso-border-top-alt: solid black 1.5pt; =
mso-border-bottom-alt: solid black .5pt"=20
    vAlign=3Dbottom noWrap>
      <P class=3DMsoNormal style=3D"TEXT-ALIGN: right" =
align=3Dright><SPAN lang=3DEN-US=20
      style=3D"FONT-SIZE: 10pt; mso-bidi-font-size: =
12.0pt">End<o:p></o:p></SPAN></P></TD>
    <TD=20
    style=3D"BORDER-RIGHT: medium none; PADDING-RIGHT: 5.4pt; =
BORDER-TOP: black 1.5pt solid; PADDING-LEFT: 5.4pt; PADDING-BOTTOM: 0cm; =
BORDER-LEFT: medium none; PADDING-TOP: 0cm; BORDER-BOTTOM: black 1pt =
solid; HEIGHT: 12.75pt; mso-border-top-alt: solid black 1.5pt; =
mso-border-bottom-alt: solid black .5pt"=20
    vAlign=3Dbottom noWrap>
      <P class=3DMsoNormal style=3D"TEXT-ALIGN: right" =
align=3Dright><I><SPAN=20
      lang=3DEN-US>I<SUB>up</SUB></SPAN></I><SPAN lang=3DEN-US=20
      style=3D"FONT-SIZE: 10pt; mso-bidi-font-size: =
12.0pt"><o:p></o:p></SPAN></P></TD>
    <TD=20
    style=3D"BORDER-RIGHT: medium none; PADDING-RIGHT: 5.4pt; =
BORDER-TOP: black 1.5pt solid; PADDING-LEFT: 5.4pt; PADDING-BOTTOM: 0cm; =
BORDER-LEFT: medium none; PADDING-TOP: 0cm; BORDER-BOTTOM: black 1pt =
solid; HEIGHT: 12.75pt; mso-border-top-alt: solid black 1.5pt; =
mso-border-bottom-alt: solid black .5pt"=20
    vAlign=3Dbottom noWrap>
      <P class=3DMsoNormal style=3D"TEXT-ALIGN: right" =
align=3Dright><I><SPAN=20
      lang=3DEN-US>I<SUB>dn</SUB></SPAN></I><SPAN lang=3DEN-US=20
      style=3D"FONT-SIZE: 10pt; mso-bidi-font-size: =
12.0pt"><o:p></o:p></SPAN></P></TD></TR>
  <TR style=3D"HEIGHT: 12.75pt">
    <TD=20
    style=3D"BORDER-RIGHT: medium none; PADDING-RIGHT: 5.4pt; =
BORDER-TOP: medium none; PADDING-LEFT: 5.4pt; PADDING-BOTTOM: 0cm; =
BORDER-LEFT: medium none; PADDING-TOP: 0cm; BORDER-BOTTOM: medium none; =
HEIGHT: 12.75pt; mso-border-top-alt: solid black .5pt"=20
    vAlign=3Dbottom noWrap>
      <P class=3DMsoNormal style=3D"TEXT-ALIGN: right" =
align=3Dright><SPAN lang=3DEN-US=20
      style=3D"FONT-SIZE: 10pt; mso-bidi-font-size: =
12.0pt">1.000000<o:p></o:p></SPAN></P></TD>
    <TD=20
    style=3D"BORDER-RIGHT: medium none; PADDING-RIGHT: 5.4pt; =
BORDER-TOP: medium none; PADDING-LEFT: 5.4pt; PADDING-BOTTOM: 0cm; =
BORDER-LEFT: medium none; PADDING-TOP: 0cm; BORDER-BOTTOM: medium none; =
HEIGHT: 12.75pt; mso-border-top-alt: solid black .5pt"=20
    vAlign=3Dbottom noWrap>
      <P class=3DMsoNormal style=3D"TEXT-ALIGN: right" =
align=3Dright><SPAN lang=3DEN-US=20
      style=3D"FONT-SIZE: 10pt; mso-bidi-font-size: =
12.0pt">1410<o:p></o:p></SPAN></P></TD>
    <TD=20
    style=3D"BORDER-RIGHT: medium none; PADDING-RIGHT: 5.4pt; =
BORDER-TOP: medium none; PADDING-LEFT: 5.4pt; PADDING-BOTTOM: 0cm; =
BORDER-LEFT: medium none; PADDING-TOP: 0cm; BORDER-BOTTOM: medium none; =
HEIGHT: 12.75pt; mso-border-top-alt: solid black .5pt"=20
    vAlign=3Dbottom noWrap>
      <P class=3DMsoNormal style=3D"TEXT-ALIGN: right" =
align=3Dright><SPAN lang=3DEN-US=20
      style=3D"FONT-SIZE: 10pt; mso-bidi-font-size: =
12.0pt">3<o:p></o:p></SPAN></P></TD>
    <TD=20
    style=3D"BORDER-RIGHT: medium none; PADDING-RIGHT: 5.4pt; =
BORDER-TOP: medium none; PADDING-LEFT: 5.4pt; PADDING-BOTTOM: 0cm; =
BORDER-LEFT: medium none; PADDING-TOP: 0cm; BORDER-BOTTOM: medium none; =
HEIGHT: 12.75pt; mso-border-top-alt: solid black .5pt"=20
    vAlign=3Dbottom noWrap>
      <P class=3DMsoNormal style=3D"TEXT-ALIGN: right" =
align=3Dright><SPAN lang=3DEN-US=20
      style=3D"FONT-SIZE: 10pt; mso-bidi-font-size: =
12.0pt">17636285<o:p></o:p></SPAN></P></TD>
    <TD=20
    style=3D"BORDER-RIGHT: medium none; PADDING-RIGHT: 5.4pt; =
BORDER-TOP: medium none; PADDING-LEFT: 5.4pt; PADDING-BOTTOM: 0cm; =
BORDER-LEFT: medium none; PADDING-TOP: 0cm; BORDER-BOTTOM: medium none; =
HEIGHT: 12.75pt; mso-border-top-alt: solid black .5pt"=20
    vAlign=3Dbottom noWrap>
      <P class=3DMsoNormal style=3D"TEXT-ALIGN: right" =
align=3Dright><SPAN lang=3DEN-US=20
      style=3D"FONT-SIZE: 10pt; mso-bidi-font-size: =
12.0pt">17637695<o:p></o:p></SPAN></P></TD>
    <TD=20
    style=3D"BORDER-RIGHT: medium none; PADDING-RIGHT: 5.4pt; =
BORDER-TOP: medium none; PADDING-LEFT: 5.4pt; PADDING-BOTTOM: 0cm; =
BORDER-LEFT: medium none; PADDING-TOP: 0cm; BORDER-BOTTOM: medium none; =
HEIGHT: 12.75pt; mso-border-top-alt: solid black .5pt"=20
    vAlign=3Dbottom noWrap>
      <P class=3DMsoNormal style=3D"TEXT-ALIGN: right" =
align=3Dright><SPAN lang=3DEN-US=20
      style=3D"FONT-SIZE: 10pt; mso-bidi-font-size: =
12.0pt">1.000000<o:p></o:p></SPAN></P></TD>
    <TD=20
    style=3D"BORDER-RIGHT: medium none; PADDING-RIGHT: 5.4pt; =
BORDER-TOP: medium none; PADDING-LEFT: 5.4pt; PADDING-BOTTOM: 0cm; =
BORDER-LEFT: medium none; PADDING-TOP: 0cm; BORDER-BOTTOM: medium none; =
HEIGHT: 12.75pt; mso-border-top-alt: solid black .5pt"=20
    vAlign=3Dbottom noWrap>
      <P class=3DMsoNormal style=3D"TEXT-ALIGN: right" =
align=3Dright><SPAN lang=3DEN-US=20
      style=3D"FONT-SIZE: 10pt; mso-bidi-font-size: =
12.0pt">1.000000<o:p></o:p></SPAN></P></TD></TR>
  <TR style=3D"HEIGHT: 12.75pt">
    <TD=20
    style=3D"BORDER-RIGHT: medium none; PADDING-RIGHT: 5.4pt; =
BORDER-TOP: medium none; PADDING-LEFT: 5.4pt; PADDING-BOTTOM: 0cm; =
BORDER-LEFT: medium none; PADDING-TOP: 0cm; BORDER-BOTTOM: medium none; =
HEIGHT: 12.75pt"=20
    vAlign=3Dbottom noWrap>
      <P class=3DMsoNormal style=3D"TEXT-ALIGN: right" =
align=3Dright><SPAN lang=3DEN-US=20
      style=3D"FONT-SIZE: 10pt; mso-bidi-font-size: 12.0pt">0.933932=20
      <o:p></o:p></SPAN></P></TD>
    <TD=20
    style=3D"BORDER-RIGHT: medium none; PADDING-RIGHT: 5.4pt; =
BORDER-TOP: medium none; PADDING-LEFT: 5.4pt; PADDING-BOTTOM: 0cm; =
BORDER-LEFT: medium none; PADDING-TOP: 0cm; BORDER-BOTTOM: medium none; =
HEIGHT: 12.75pt"=20
    vAlign=3Dbottom noWrap>
      <P class=3DMsoNormal style=3D"TEXT-ALIGN: right" =
align=3Dright><SPAN lang=3DEN-US=20
      style=3D"FONT-SIZE: 10pt; mso-bidi-font-size: =
12.0pt">872<o:p></o:p></SPAN></P></TD>
    <TD=20
    style=3D"BORDER-RIGHT: medium none; PADDING-RIGHT: 5.4pt; =
BORDER-TOP: medium none; PADDING-LEFT: 5.4pt; PADDING-BOTTOM: 0cm; =
BORDER-LEFT: medium none; PADDING-TOP: 0cm; BORDER-BOTTOM: medium none; =
HEIGHT: 12.75pt"=20
    vAlign=3Dbottom noWrap>
      <P class=3DMsoNormal style=3D"TEXT-ALIGN: right" =
align=3Dright><SPAN lang=3DEN-US=20
      style=3D"FONT-SIZE: 10pt; mso-bidi-font-size: =
12.0pt">1<o:p></o:p></SPAN></P></TD>
    <TD=20
    style=3D"BORDER-RIGHT: medium none; PADDING-RIGHT: 5.4pt; =
BORDER-TOP: medium none; PADDING-LEFT: 5.4pt; PADDING-BOTTOM: 0cm; =
BORDER-LEFT: medium none; PADDING-TOP: 0cm; BORDER-BOTTOM: medium none; =
HEIGHT: 12.75pt"=20
    vAlign=3Dbottom noWrap>
      <P class=3DMsoNormal style=3D"TEXT-ALIGN: right" =
align=3Dright><SPAN lang=3DEN-US=20
      style=3D"FONT-SIZE: 10pt; mso-bidi-font-size: =
12.0pt">6578133<o:p></o:p></SPAN></P></TD>
    <TD=20
    style=3D"BORDER-RIGHT: medium none; PADDING-RIGHT: 5.4pt; =
BORDER-TOP: medium none; PADDING-LEFT: 5.4pt; PADDING-BOTTOM: 0cm; =
BORDER-LEFT: medium none; PADDING-TOP: 0cm; BORDER-BOTTOM: medium none; =
HEIGHT: 12.75pt"=20
    vAlign=3Dbottom noWrap>
      <P class=3DMsoNormal style=3D"TEXT-ALIGN: right" =
align=3Dright><SPAN lang=3DEN-US=20
      style=3D"FONT-SIZE: 10pt; mso-bidi-font-size: =
12.0pt">6579005<o:p></o:p></SPAN></P></TD>
    <TD=20
    style=3D"BORDER-RIGHT: medium none; PADDING-RIGHT: 5.4pt; =
BORDER-TOP: medium none; PADDING-LEFT: 5.4pt; PADDING-BOTTOM: 0cm; =
BORDER-LEFT: medium none; PADDING-TOP: 0cm; BORDER-BOTTOM: medium none; =
HEIGHT: 12.75pt"=20
    vAlign=3Dbottom noWrap>
      <P class=3DMsoNormal style=3D"TEXT-ALIGN: right" =
align=3Dright><SPAN lang=3DEN-US=20
      style=3D"FONT-SIZE: 10pt; mso-bidi-font-size: 12.0pt">0.933932=20
      <o:p></o:p></SPAN></P></TD>
    <TD=20
    style=3D"BORDER-RIGHT: medium none; PADDING-RIGHT: 5.4pt; =
BORDER-TOP: medium none; PADDING-LEFT: 5.4pt; PADDING-BOTTOM: 0cm; =
BORDER-LEFT: medium none; PADDING-TOP: 0cm; BORDER-BOTTOM: medium none; =
HEIGHT: 12.75pt"=20
    vAlign=3Dbottom noWrap>
      <P class=3DMsoNormal style=3D"TEXT-ALIGN: right" =
align=3Dright><SPAN lang=3DEN-US=20
      style=3D"FONT-SIZE: 10pt; mso-bidi-font-size: 12.0pt">1.000000=20
      <o:p></o:p></SPAN></P></TD></TR>
  <TR style=3D"HEIGHT: 12.75pt">
    <TD=20
    style=3D"BORDER-RIGHT: medium none; PADDING-RIGHT: 5.4pt; =
BORDER-TOP: medium none; PADDING-LEFT: 5.4pt; PADDING-BOTTOM: 0cm; =
BORDER-LEFT: medium none; PADDING-TOP: 0cm; BORDER-BOTTOM: medium none; =
HEIGHT: 12.75pt"=20
    vAlign=3Dbottom noWrap>
      <P class=3DMsoNormal style=3D"TEXT-ALIGN: right" =
align=3Dright><SPAN lang=3DEN-US=20
      style=3D"FONT-SIZE: 10pt; mso-bidi-font-size: 12.0pt">0.920168=20
      <o:p></o:p></SPAN></P></TD>
    <TD=20
    style=3D"BORDER-RIGHT: medium none; PADDING-RIGHT: 5.4pt; =
BORDER-TOP: medium none; PADDING-LEFT: 5.4pt; PADDING-BOTTOM: 0cm; =
BORDER-LEFT: medium none; PADDING-TOP: 0cm; BORDER-BOTTOM: medium none; =
HEIGHT: 12.75pt"=20
    vAlign=3Dbottom noWrap>
      <P class=3DMsoNormal style=3D"TEXT-ALIGN: right" =
align=3Dright><SPAN lang=3DEN-US=20
      style=3D"FONT-SIZE: 10pt; mso-bidi-font-size: =
12.0pt">1186<o:p></o:p></SPAN></P></TD>
    <TD=20
    style=3D"BORDER-RIGHT: medium none; PADDING-RIGHT: 5.4pt; =
BORDER-TOP: medium none; PADDING-LEFT: 5.4pt; PADDING-BOTTOM: 0cm; =
BORDER-LEFT: medium none; PADDING-TOP: 0cm; BORDER-BOTTOM: medium none; =
HEIGHT: 12.75pt"=20
    vAlign=3Dbottom noWrap>
      <P class=3DMsoNormal style=3D"TEXT-ALIGN: right" =
align=3Dright><SPAN lang=3DEN-US=20
      style=3D"FONT-SIZE: 10pt; mso-bidi-font-size: =
12.0pt">5<o:p></o:p></SPAN></P></TD>
    <TD=20
    style=3D"BORDER-RIGHT: medium none; PADDING-RIGHT: 5.4pt; =
BORDER-TOP: medium none; PADDING-LEFT: 5.4pt; PADDING-BOTTOM: 0cm; =
BORDER-LEFT: medium none; PADDING-TOP: 0cm; BORDER-BOTTOM: medium none; =
HEIGHT: 12.75pt"=20
    vAlign=3Dbottom noWrap>
      <P class=3DMsoNormal style=3D"TEXT-ALIGN: right" =
align=3Dright><SPAN lang=3DEN-US=20
      style=3D"FONT-SIZE: 10pt; mso-bidi-font-size: =
12.0pt">24546722<o:p></o:p></SPAN></P></TD>
    <TD=20
    style=3D"BORDER-RIGHT: medium none; PADDING-RIGHT: 5.4pt; =
BORDER-TOP: medium none; PADDING-LEFT: 5.4pt; PADDING-BOTTOM: 0cm; =
BORDER-LEFT: medium none; PADDING-TOP: 0cm; BORDER-BOTTOM: medium none; =
HEIGHT: 12.75pt"=20
    vAlign=3Dbottom noWrap>
      <P class=3DMsoNormal style=3D"TEXT-ALIGN: right" =
align=3Dright><SPAN lang=3DEN-US=20
      style=3D"FONT-SIZE: 10pt; mso-bidi-font-size: =
12.0pt">24547908<o:p></o:p></SPAN></P></TD>
    <TD=20
    style=3D"BORDER-RIGHT: medium none; PADDING-RIGHT: 5.4pt; =
BORDER-TOP: medium none; PADDING-LEFT: 5.4pt; PADDING-BOTTOM: 0cm; =
BORDER-LEFT: medium none; PADDING-TOP: 0cm; BORDER-BOTTOM: medium none; =
HEIGHT: 12.75pt"=20
    vAlign=3Dbottom noWrap>
      <P class=3DMsoNormal style=3D"TEXT-ALIGN: right" =
align=3Dright><SPAN lang=3DEN-US=20
      style=3D"FONT-SIZE: 10pt; mso-bidi-font-size: 12.0pt">0.943533=20
      <o:p></o:p></SPAN></P></TD>
    <TD=20
    style=3D"BORDER-RIGHT: medium none; PADDING-RIGHT: 5.4pt; =
BORDER-TOP: medium none; PADDING-LEFT: 5.4pt; PADDING-BOTTOM: 0cm; =
BORDER-LEFT: medium none; PADDING-TOP: 0cm; BORDER-BOTTOM: medium none; =
HEIGHT: 12.75pt"=20
    vAlign=3Dbottom noWrap>
      <P class=3DMsoNormal style=3D"TEXT-ALIGN: right" =
align=3Dright><SPAN lang=3DEN-US=20
      style=3D"FONT-SIZE: 10pt; mso-bidi-font-size: 12.0pt">0.975237=20
      <o:p></o:p></SPAN></P></TD></TR>
  <TR style=3D"HEIGHT: 12.75pt">
    <TD=20
    style=3D"BORDER-RIGHT: medium none; PADDING-RIGHT: 5.4pt; =
BORDER-TOP: medium none; PADDING-LEFT: 5.4pt; PADDING-BOTTOM: 0cm; =
BORDER-LEFT: medium none; PADDING-TOP: 0cm; BORDER-BOTTOM: medium none; =
HEIGHT: 12.75pt"=20
    vAlign=3Dbottom noWrap>
      <P class=3DMsoNormal style=3D"TEXT-ALIGN: right" =
align=3Dright><SPAN lang=3DEN-US=20
      style=3D"FONT-SIZE: 10pt; mso-bidi-font-size: 12.0pt">0.912305=20
      <o:p></o:p></SPAN></P></TD>
    <TD=20
    style=3D"BORDER-RIGHT: medium none; PADDING-RIGHT: 5.4pt; =
BORDER-TOP: medium none; PADDING-LEFT: 5.4pt; PADDING-BOTTOM: 0cm; =
BORDER-LEFT: medium none; PADDING-TOP: 0cm; BORDER-BOTTOM: medium none; =
HEIGHT: 12.75pt"=20
    vAlign=3Dbottom noWrap>
      <P class=3DMsoNormal style=3D"TEXT-ALIGN: right" =
align=3Dright><SPAN lang=3DEN-US=20
      style=3D"FONT-SIZE: 10pt; mso-bidi-font-size: =
12.0pt">689<o:p></o:p></SPAN></P></TD>
    <TD=20
    style=3D"BORDER-RIGHT: medium none; PADDING-RIGHT: 5.4pt; =
BORDER-TOP: medium none; PADDING-LEFT: 5.4pt; PADDING-BOTTOM: 0cm; =
BORDER-LEFT: medium none; PADDING-TOP: 0cm; BORDER-BOTTOM: medium none; =
HEIGHT: 12.75pt"=20
    vAlign=3Dbottom noWrap>
      <P class=3DMsoNormal style=3D"TEXT-ALIGN: right" =
align=3Dright><SPAN lang=3DEN-US=20
      style=3D"FONT-SIZE: 10pt; mso-bidi-font-size: =
12.0pt">1<o:p></o:p></SPAN></P></TD>
    <TD=20
    style=3D"BORDER-RIGHT: medium none; PADDING-RIGHT: 5.4pt; =
BORDER-TOP: medium none; PADDING-LEFT: 5.4pt; PADDING-BOTTOM: 0cm; =
BORDER-LEFT: medium none; PADDING-TOP: 0cm; BORDER-BOTTOM: medium none; =
HEIGHT: 12.75pt"=20
    vAlign=3Dbottom noWrap>
      <P class=3DMsoNormal style=3D"TEXT-ALIGN: right" =
align=3Dright><SPAN lang=3DEN-US=20
      style=3D"FONT-SIZE: 10pt; mso-bidi-font-size: =
12.0pt">3442970<o:p></o:p></SPAN></P></TD>
    <TD=20
    style=3D"BORDER-RIGHT: medium none; PADDING-RIGHT: 5.4pt; =
BORDER-TOP: medium none; PADDING-LEFT: 5.4pt; PADDING-BOTTOM: 0cm; =
BORDER-LEFT: medium none; PADDING-TOP: 0cm; BORDER-BOTTOM: medium none; =
HEIGHT: 12.75pt"=20
    vAlign=3Dbottom noWrap>
      <P class=3DMsoNormal style=3D"TEXT-ALIGN: right" =
align=3Dright><SPAN lang=3DEN-US=20
      style=3D"FONT-SIZE: 10pt; mso-bidi-font-size: =
12.0pt">3443659<o:p></o:p></SPAN></P></TD>
    <TD=20
    style=3D"BORDER-RIGHT: medium none; PADDING-RIGHT: 5.4pt; =
BORDER-TOP: medium none; PADDING-LEFT: 5.4pt; PADDING-BOTTOM: 0cm; =
BORDER-LEFT: medium none; PADDING-TOP: 0cm; BORDER-BOTTOM: medium none; =
HEIGHT: 12.75pt"=20
    vAlign=3Dbottom noWrap>
      <P class=3DMsoNormal style=3D"TEXT-ALIGN: right" =
align=3Dright><SPAN lang=3DEN-US=20
      style=3D"FONT-SIZE: 10pt; mso-bidi-font-size: 12.0pt">0.970915=20
      <o:p></o:p></SPAN></P></TD>
    <TD=20
    style=3D"BORDER-RIGHT: medium none; PADDING-RIGHT: 5.4pt; =
BORDER-TOP: medium none; PADDING-LEFT: 5.4pt; PADDING-BOTTOM: 0cm; =
BORDER-LEFT: medium none; PADDING-TOP: 0cm; BORDER-BOTTOM: medium none; =
HEIGHT: 12.75pt"=20
    vAlign=3Dbottom noWrap>
      <P class=3DMsoNormal style=3D"TEXT-ALIGN: right" =
align=3Dright><SPAN lang=3DEN-US=20
      style=3D"FONT-SIZE: 10pt; mso-bidi-font-size: 12.0pt">0.939634=20
      <o:p></o:p></SPAN></P></TD></TR>
  <TR style=3D"HEIGHT: 12.75pt">
    <TD=20
    style=3D"BORDER-RIGHT: medium none; PADDING-RIGHT: 5.4pt; =
BORDER-TOP: medium none; PADDING-LEFT: 5.4pt; PADDING-BOTTOM: 0cm; =
BORDER-LEFT: medium none; PADDING-TOP: 0cm; BORDER-BOTTOM: medium none; =
HEIGHT: 12.75pt"=20
    vAlign=3Dbottom noWrap>
      <P class=3DMsoNormal style=3D"TEXT-ALIGN: right" =
align=3Dright><SPAN lang=3DEN-US=20
      style=3D"FONT-SIZE: 10pt; mso-bidi-font-size: 12.0pt">0.896893=20
      <o:p></o:p></SPAN></P></TD>
    <TD=20
    style=3D"BORDER-RIGHT: medium none; PADDING-RIGHT: 5.4pt; =
BORDER-TOP: medium none; PADDING-LEFT: 5.4pt; PADDING-BOTTOM: 0cm; =
BORDER-LEFT: medium none; PADDING-TOP: 0cm; BORDER-BOTTOM: medium none; =
HEIGHT: 12.75pt"=20
    vAlign=3Dbottom noWrap>
      <P class=3DMsoNormal style=3D"TEXT-ALIGN: right" =
align=3Dright><SPAN lang=3DEN-US=20
      style=3D"FONT-SIZE: 10pt; mso-bidi-font-size: =
12.0pt">833<o:p></o:p></SPAN></P></TD>
    <TD=20
    style=3D"BORDER-RIGHT: medium none; PADDING-RIGHT: 5.4pt; =
BORDER-TOP: medium none; PADDING-LEFT: 5.4pt; PADDING-BOTTOM: 0cm; =
BORDER-LEFT: medium none; PADDING-TOP: 0cm; BORDER-BOTTOM: medium none; =
HEIGHT: 12.75pt"=20
    vAlign=3Dbottom noWrap>
      <P class=3DMsoNormal style=3D"TEXT-ALIGN: right" =
align=3Dright><SPAN lang=3DEN-US=20
      style=3D"FONT-SIZE: 10pt; mso-bidi-font-size: =
12.0pt">1<o:p></o:p></SPAN></P></TD>
    <TD=20
    style=3D"BORDER-RIGHT: medium none; PADDING-RIGHT: 5.4pt; =
BORDER-TOP: medium none; PADDING-LEFT: 5.4pt; PADDING-BOTTOM: 0cm; =
BORDER-LEFT: medium none; PADDING-TOP: 0cm; BORDER-BOTTOM: medium none; =
HEIGHT: 12.75pt"=20
    vAlign=3Dbottom noWrap>
      <P class=3DMsoNormal style=3D"TEXT-ALIGN: right" =
align=3Dright><SPAN lang=3DEN-US=20
      style=3D"FONT-SIZE: 10pt; mso-bidi-font-size: =
12.0pt">27343239<o:p></o:p></SPAN></P></TD>
    <TD=20
    style=3D"BORDER-RIGHT: medium none; PADDING-RIGHT: 5.4pt; =
BORDER-TOP: medium none; PADDING-LEFT: 5.4pt; PADDING-BOTTOM: 0cm; =
BORDER-LEFT: medium none; PADDING-TOP: 0cm; BORDER-BOTTOM: medium none; =
HEIGHT: 12.75pt"=20
    vAlign=3Dbottom noWrap>
      <P class=3DMsoNormal style=3D"TEXT-ALIGN: right" =
align=3Dright><SPAN lang=3DEN-US=20
      style=3D"FONT-SIZE: 10pt; mso-bidi-font-size: =
12.0pt">27344072<o:p></o:p></SPAN></P></TD>
    <TD=20
    style=3D"BORDER-RIGHT: medium none; PADDING-RIGHT: 5.4pt; =
BORDER-TOP: medium none; PADDING-LEFT: 5.4pt; PADDING-BOTTOM: 0cm; =
BORDER-LEFT: medium none; PADDING-TOP: 0cm; BORDER-BOTTOM: medium none; =
HEIGHT: 12.75pt"=20
    vAlign=3Dbottom noWrap>
      <P class=3DMsoNormal style=3D"TEXT-ALIGN: right" =
align=3Dright><SPAN lang=3DEN-US=20
      style=3D"FONT-SIZE: 10pt; mso-bidi-font-size: 12.0pt">0.896893=20
      <o:p></o:p></SPAN></P></TD>
    <TD=20
    style=3D"BORDER-RIGHT: medium none; PADDING-RIGHT: 5.4pt; =
BORDER-TOP: medium none; PADDING-LEFT: 5.4pt; PADDING-BOTTOM: 0cm; =
BORDER-LEFT: medium none; PADDING-TOP: 0cm; BORDER-BOTTOM: medium none; =
HEIGHT: 12.75pt"=20
    vAlign=3Dbottom noWrap>
      <P class=3DMsoNormal style=3D"TEXT-ALIGN: right" =
align=3Dright><SPAN lang=3DEN-US=20
      style=3D"FONT-SIZE: 10pt; mso-bidi-font-size: 12.0pt">1.000000=20
      <o:p></o:p></SPAN></P></TD></TR>
  <TR style=3D"HEIGHT: 12.75pt">
    <TD=20
    style=3D"BORDER-RIGHT: medium none; PADDING-RIGHT: 5.4pt; =
BORDER-TOP: medium none; PADDING-LEFT: 5.4pt; PADDING-BOTTOM: 0cm; =
BORDER-LEFT: medium none; PADDING-TOP: 0cm; BORDER-BOTTOM: medium none; =
HEIGHT: 12.75pt"=20
    vAlign=3Dbottom noWrap>
      <P class=3DMsoNormal style=3D"TEXT-ALIGN: right" =
align=3Dright><SPAN lang=3DEN-US=20
      style=3D"FONT-SIZE: 10pt; mso-bidi-font-size: 12.0pt">0.889511=20
      <o:p></o:p></SPAN></P></TD>
    <TD=20
    style=3D"BORDER-RIGHT: medium none; PADDING-RIGHT: 5.4pt; =
BORDER-TOP: medium none; PADDING-LEFT: 5.4pt; PADDING-BOTTOM: 0cm; =
BORDER-LEFT: medium none; PADDING-TOP: 0cm; BORDER-BOTTOM: medium none; =
HEIGHT: 12.75pt"=20
    vAlign=3Dbottom noWrap>
      <P class=3DMsoNormal style=3D"TEXT-ALIGN: right" =
align=3Dright><SPAN lang=3DEN-US=20
      style=3D"FONT-SIZE: 10pt; mso-bidi-font-size: =
12.0pt">828<o:p></o:p></SPAN></P></TD>
    <TD=20
    style=3D"BORDER-RIGHT: medium none; PADDING-RIGHT: 5.4pt; =
BORDER-TOP: medium none; PADDING-LEFT: 5.4pt; PADDING-BOTTOM: 0cm; =
BORDER-LEFT: medium none; PADDING-TOP: 0cm; BORDER-BOTTOM: medium none; =
HEIGHT: 12.75pt"=20
    vAlign=3Dbottom noWrap>
      <P class=3DMsoNormal style=3D"TEXT-ALIGN: right" =
align=3Dright><SPAN lang=3DEN-US=20
      style=3D"FONT-SIZE: 10pt; mso-bidi-font-size: =
12.0pt">3<o:p></o:p></SPAN></P></TD>
    <TD=20
    style=3D"BORDER-RIGHT: medium none; PADDING-RIGHT: 5.4pt; =
BORDER-TOP: medium none; PADDING-LEFT: 5.4pt; PADDING-BOTTOM: 0cm; =
BORDER-LEFT: medium none; PADDING-TOP: 0cm; BORDER-BOTTOM: medium none; =
HEIGHT: 12.75pt"=20
    vAlign=3Dbottom noWrap>
      <P class=3DMsoNormal style=3D"TEXT-ALIGN: right" =
align=3Dright><SPAN lang=3DEN-US=20
      style=3D"FONT-SIZE: 10pt; mso-bidi-font-size: =
12.0pt">20987119<o:p></o:p></SPAN></P></TD>
    <TD=20
    style=3D"BORDER-RIGHT: medium none; PADDING-RIGHT: 5.4pt; =
BORDER-TOP: medium none; PADDING-LEFT: 5.4pt; PADDING-BOTTOM: 0cm; =
BORDER-LEFT: medium none; PADDING-TOP: 0cm; BORDER-BOTTOM: medium none; =
HEIGHT: 12.75pt"=20
    vAlign=3Dbottom noWrap>
      <P class=3DMsoNormal style=3D"TEXT-ALIGN: right" =
align=3Dright><SPAN lang=3DEN-US=20
      style=3D"FONT-SIZE: 10pt; mso-bidi-font-size: =
12.0pt">20987947<o:p></o:p></SPAN></P></TD>
    <TD=20
    style=3D"BORDER-RIGHT: medium none; PADDING-RIGHT: 5.4pt; =
BORDER-TOP: medium none; PADDING-LEFT: 5.4pt; PADDING-BOTTOM: 0cm; =
BORDER-LEFT: medium none; PADDING-TOP: 0cm; BORDER-BOTTOM: medium none; =
HEIGHT: 12.75pt"=20
    vAlign=3Dbottom noWrap>
      <P class=3DMsoNormal style=3D"TEXT-ALIGN: right" =
align=3Dright><SPAN lang=3DEN-US=20
      style=3D"FONT-SIZE: 10pt; mso-bidi-font-size: 12.0pt">0.963917=20
      <o:p></o:p></SPAN></P></TD>
    <TD=20
    style=3D"BORDER-RIGHT: medium none; PADDING-RIGHT: 5.4pt; =
BORDER-TOP: medium none; PADDING-LEFT: 5.4pt; PADDING-BOTTOM: 0cm; =
BORDER-LEFT: medium none; PADDING-TOP: 0cm; BORDER-BOTTOM: medium none; =
HEIGHT: 12.75pt"=20
    vAlign=3Dbottom noWrap>
      <P class=3DMsoNormal style=3D"TEXT-ALIGN: right" =
align=3Dright><SPAN lang=3DEN-US=20
      style=3D"FONT-SIZE: 10pt; mso-bidi-font-size: 12.0pt">0.922808=20
      <o:p></o:p></SPAN></P></TD></TR>
  <TR style=3D"HEIGHT: 12.75pt; mso-yfti-lastrow: yes">
    <TD=20
    style=3D"BORDER-RIGHT: medium none; PADDING-RIGHT: 5.4pt; =
BORDER-TOP: medium none; PADDING-LEFT: 5.4pt; PADDING-BOTTOM: 0cm; =
BORDER-LEFT: medium none; PADDING-TOP: 0cm; BORDER-BOTTOM: black 1.5pt =
solid; HEIGHT: 12.75pt"=20
    vAlign=3Dbottom noWrap>
      <P class=3DMsoNormal style=3D"TEXT-ALIGN: right" =
align=3Dright><SPAN lang=3DEN-US=20
      style=3D"FONT-SIZE: 10pt; mso-bidi-font-size: 12.0pt">0.889511=20
      <o:p></o:p></SPAN></P></TD>
    <TD=20
    style=3D"BORDER-RIGHT: medium none; PADDING-RIGHT: 5.4pt; =
BORDER-TOP: medium none; PADDING-LEFT: 5.4pt; PADDING-BOTTOM: 0cm; =
BORDER-LEFT: medium none; PADDING-TOP: 0cm; BORDER-BOTTOM: black 1.5pt =
solid; HEIGHT: 12.75pt"=20
    vAlign=3Dbottom noWrap>
      <P class=3DMsoNormal style=3D"TEXT-ALIGN: right" =
align=3Dright><SPAN lang=3DEN-US=20
      style=3D"FONT-SIZE: 10pt; mso-bidi-font-size: =
12.0pt">936<o:p></o:p></SPAN></P></TD>
    <TD=20
    style=3D"BORDER-RIGHT: medium none; PADDING-RIGHT: 5.4pt; =
BORDER-TOP: medium none; PADDING-LEFT: 5.4pt; PADDING-BOTTOM: 0cm; =
BORDER-LEFT: medium none; PADDING-TOP: 0cm; BORDER-BOTTOM: black 1.5pt =
solid; HEIGHT: 12.75pt"=20
    vAlign=3Dbottom noWrap>
      <P class=3DMsoNormal style=3D"TEXT-ALIGN: right" =
align=3Dright><SPAN lang=3DEN-US=20
      style=3D"FONT-SIZE: 10pt; mso-bidi-font-size: =
12.0pt">2<o:p></o:p></SPAN></P></TD>
    <TD=20
    style=3D"BORDER-RIGHT: medium none; PADDING-RIGHT: 5.4pt; =
BORDER-TOP: medium none; PADDING-LEFT: 5.4pt; PADDING-BOTTOM: 0cm; =
BORDER-LEFT: medium none; PADDING-TOP: 0cm; BORDER-BOTTOM: black 1.5pt =
solid; HEIGHT: 12.75pt"=20
    vAlign=3Dbottom noWrap>
      <P class=3DMsoNormal style=3D"TEXT-ALIGN: right" =
align=3Dright><SPAN lang=3DEN-US=20
      style=3D"FONT-SIZE: 10pt; mso-bidi-font-size: =
12.0pt">17170848<o:p></o:p></SPAN></P></TD>
    <TD=20
    style=3D"BORDER-RIGHT: medium none; PADDING-RIGHT: 5.4pt; =
BORDER-TOP: medium none; PADDING-LEFT: 5.4pt; PADDING-BOTTOM: 0cm; =
BORDER-LEFT: medium none; PADDING-TOP: 0cm; BORDER-BOTTOM: black 1.5pt =
solid; HEIGHT: 12.75pt"=20
    vAlign=3Dbottom noWrap>
      <P class=3DMsoNormal style=3D"TEXT-ALIGN: right" =
align=3Dright><SPAN lang=3DEN-US=20
      style=3D"FONT-SIZE: 10pt; mso-bidi-font-size: =
12.0pt">17171784<o:p></o:p></SPAN></P></TD>
    <TD=20
    style=3D"BORDER-RIGHT: medium none; PADDING-RIGHT: 5.4pt; =
BORDER-TOP: medium none; PADDING-LEFT: 5.4pt; PADDING-BOTTOM: 0cm; =
BORDER-LEFT: medium none; PADDING-TOP: 0cm; BORDER-BOTTOM: black 1.5pt =
solid; HEIGHT: 12.75pt"=20
    vAlign=3Dbottom noWrap>
      <P class=3DMsoNormal style=3D"TEXT-ALIGN: right" =
align=3Dright><SPAN lang=3DEN-US=20
      style=3D"FONT-SIZE: 10pt; mso-bidi-font-size: 12.0pt">0.963917=20
      <o:p></o:p></SPAN></P></TD>
    <TD=20
    style=3D"BORDER-RIGHT: medium none; PADDING-RIGHT: 5.4pt; =
BORDER-TOP: medium none; PADDING-LEFT: 5.4pt; PADDING-BOTTOM: 0cm; =
BORDER-LEFT: medium none; PADDING-TOP: 0cm; BORDER-BOTTOM: black 1.5pt =
solid; HEIGHT: 12.75pt"=20
    vAlign=3Dbottom noWrap>
      <P class=3DMsoNormal style=3D"TEXT-ALIGN: right" =
align=3Dright><SPAN lang=3DEN-US=20
      style=3D"FONT-SIZE: 10pt; mso-bidi-font-size: 12.0pt">0.922808=20
      <o:p></o:p></SPAN></P></TD></TR></TBODY></TABLE></DIV>
<P class=3DMsoNormal><!--[if mso & !supportInlineShapes & =
supportFields]><b
style=3D'mso-bidi-font-weight:normal'><span lang=3DEN-US =
style=3D'font-size:12.0pt'><span
style=3D'mso-element:field-begin;mso-field-lock:yes'></span><span
style=3D'mso-spacerun:yes'>&nbsp;</span>SHAPE<span
style=3D'mso-spacerun:yes'>&nbsp; </span>\* MERGEFORMAT <span =
style=3D'mso-element:
field-separator'></span></span></b><![endif]--><B=20
style=3D"mso-bidi-font-weight: normal"><SPAN lang=3DEN-US =
style=3D"FONT-SIZE: 12pt"><!--[if gte vml 1]><v:group id=3D_x0000_s1027=20
style=3D"WIDTH: 418.3pt; HEIGHT: 331.8pt; =
mso-position-horizontal-relative: char; mso-position-vertical-relative: =
line"=20
editas=3D"canvas" coordsize =3D "8366,6636" coordorigin =3D =
"1797,2519"><o:lock=20
aspectratio=3D"t" v:ext=3D"edit"></o:lock><v:shapetype id=3D_x0000_t75 =
coordsize =3D=20
"21600,21600" o:preferrelative =3D "t" o:spt =3D "75" filled =3D "f" =
stroked =3D "f"=20
path =3D " m@4@5 l@4@11@9@11@9@5 xe"><v:stroke joinstyle =3D=20
"miter"></v:stroke><v:formulas><v:f eqn =3D=20
"if lineDrawn pixelLineWidth 0 "></v:f><v:f eqn =3D "sum @0 1 0 =
"></v:f><v:f eqn =3D=20
"sum 0 0 @1 "></v:f><v:f eqn =3D "prod @2 1 2 "></v:f><v:f eqn =3D=20
"prod @3 21600 pixelWidth "></v:f><v:f eqn =3D=20
"prod @3 21600 pixelHeight "></v:f><v:f eqn =3D "sum @0 0 1 "></v:f><v:f =
eqn =3D=20
"prod @6 1 2 "></v:f><v:f eqn =3D "prod @7 21600 pixelWidth "></v:f><v:f =
eqn =3D=20
"sum @8 21600 0 "></v:f><v:f eqn =3D "prod @7 21600 pixelHeight =
"></v:f><v:f eqn =3D=20
"sum @10 21600 0 "></v:f></v:formulas><v:path o:extrusionok =3D "f"=20
gradientshapeok =3D "t" o:connecttype =3D "rect"></v:path><o:lock =
aspectratio=3D"t"=20
v:ext=3D"edit"></o:lock></v:shapetype><v:shape id=3D_x0000_s1028=20
style=3D"LEFT: 1797px; WIDTH: 8366px; POSITION: absolute; TOP: 2519px; =
HEIGHT: 6636px"=20
type =3D "#_x0000_t75" coordsize =3D "21600,21600" o:preferrelative =3D =
"f"><v:fill=20
o:detectmouseclick=3D"t"></v:fill><v:path o:extrusionok =3D "t" =
o:connecttype =3D=20
"none"></v:path><o:lock v:ext=3D"edit" =
text=3D"t"></o:lock></v:shape><v:shapetype=20
id=3D_x0000_t202 coordsize =3D "21600,21600" o:spt =3D "202" path =3D=20
" m0,0 l0,21600,21600,21600,21600,0 xe"><v:stroke joinstyle =3D=20
"miter"></v:stroke><v:path gradientshapeok =3D "t" o:connecttype =3D=20
"rect"></v:path></v:shapetype><v:shape id=3D_x0000_s1029=20
style=3D"LEFT: 1797px; WIDTH: 8366px; POSITION: absolute; TOP: 7391px; =
HEIGHT: 1710px"=20
type =3D "#_x0000_t202" coordsize =3D "21600,21600" stroked =3D =
"f"><v:textbox=20
style=3D"MARGIN-TOP: 3.593pt; LEFT: auto; MARGIN-LEFT: 6.812pt; WIDTH: =
406.156pt; TOP: auto; HEIGHT: 79.437pt; mso-next-textbox: #_x0000_s1029" =

inset =3D "77312emu,38656emu,77312emu,38656emu"><![if !mso]>
<TABLE cellSpacing=3D0 cellPadding=3D0 width=3D"100%">
  <TBODY>
  <TR>
    <TD><![endif]>
      <DIV>
      <P class=3DMsoNormal=20
      style=3D"MARGIN-LEFT: 1.45pt; mso-para-margin-left: .14gd"><SPAN =
lang=3DEN-US=20
      style=3D"FONT-SIZE: 9pt">This figure is the comparison between =
SPCR results,=20
      VPCR results and real world PCR, primers, templates and parameters =
have=20
      been listed in text. (A) Prediction results of SPCR, lane ARR7 and =
ARR5 is=20
      ARR7 and ARR5 gene amplified from <I=20
      style=3D"mso-bidi-font-style: normal">Arabidopsis </I>with ARR7 =
and ARR5=20
      primers, lane GEN12 and GEN13 is prediction results with primers =
GEN1,2=20
      and GEN1,3; (B) Actual PCR results; (C) Prediction results of =
VPCR, Arrows=20
      show bands present on gels of actual PCR=20
      products.<o:p></o:p></SPAN></P></DIV><![if =
!mso]></TD></TR></TBODY></TABLE><![endif]></v:textbox></v:shape><v:shape =

id=3D_x0000_s1030=20
style=3D"LEFT: 2067px; WIDTH: 7630px; POSITION: absolute; TOP: 2519px; =
HEIGHT: 4818px"=20
type =3D "#_x0000_t75" coordsize =3D "21600,21600"><v:imagedata=20
o:title=3D"A_tha_SPCR_VPCR_Compare1" src =3D=20
"All_Cases.files/image001.png"></v:imagedata></v:shape><w:wrap type =3D=20
"none"></w:wrap><w:anchorlock></w:anchorlock></v:group><![endif]--><![if =
!vml]><img width=3D562 height=3D442
src=3D"All_Cases.files/image002.gif" v:shapes=3D"_x0000_s1027 =
_x0000_s1028 _x0000_s1029 _x0000_s1030"><![endif]></SPAN></B><!--[if mso =
& !supportInlineShapes & supportFields]><b
style=3D'mso-bidi-font-weight:normal'><span lang=3DEN-US =
style=3D'font-size:12.0pt'><v:shape
 id=3D"_x0000_i1025" type=3D"#_x0000_t75" =
style=3D'width:418.3pt;height:331.8pt'>
 <v:imagedata croptop=3D"-65520f" cropbottom=3D"65520f"/>
</v:shape><span =
style=3D'mso-element:field-end'></span></span></b><![endif]--><B=20
style=3D"mso-bidi-font-weight: normal"><SPAN lang=3DEN-US=20
style=3D"FONT-SIZE: 12pt"><o:p></o:p></SPAN></B></P>
<P class=3DMsoNormal><B style=3D"mso-bidi-font-weight: normal"><SPAN =
lang=3DEN-US=20
style=3D"FONT-SIZE: 12pt">Verification:<o:p></o:p></SPAN></B></P>
<P class=3DMsoNormal><SPAN lang=3DEN-US style=3D"mso-bidi-font-size: =
10.5pt">SPCR=20
predicted ARR5 and ARR7 gene exactly from <I=20
style=3D"mso-bidi-font-style: normal">Arabidopsis thaliana</I> genome =
sequences.=20
In GEN12 and GEN13 cases, SPCR predicted 6 products with GEN12 and 7 =
products=20
with GEN13. Through BLAST analysis, we can prove all of predicted GEN12 =
and=20
GEN13 sequences are ARR family gene. This result is much better than =
VPCR, we=20
almost can not find any significant relationship between VPCR prediction =
results=20
and real world PCR control, and at the same time, the results of SPCR =
can match=20
with real world PCR almost perfectly.<o:p></o:p></SPAN></P>
<P class=3DMsoNormal><SPAN lang=3DEN-US=20
style=3D"mso-bidi-font-size: 10.5pt"><o:p>&nbsp;</o:p></SPAN></P>
<P class=3DMsoNormal=20
style=3D"MARGIN-LEFT: 18pt; TEXT-INDENT: -18pt; tab-stops: list 18.0pt; =
mso-list: l6 level1 lfo1"><![if !supportLists]><B=20
style=3D"mso-bidi-font-weight: normal"><SPAN lang=3DEN-US=20
style=3D"FONT-SIZE: 14pt; mso-fareast-font-family: 'Times New =
Roman'"><SPAN=20
style=3D"mso-list: Ignore">4.<SPAN=20
style=3D"FONT: 7pt 'Times New Roman'">&nbsp;&nbsp;&nbsp;&nbsp;=20
</SPAN></SPAN></SPAN></B><![endif]><B style=3D"mso-bidi-font-weight: =
normal"><SPAN=20
lang=3DEN-US style=3D"FONT-SIZE: 14pt">Predict products of ERIC-PCR from =
<I=20
style=3D"mso-bidi-font-style: normal">E. coli</I> =
genome<o:p></o:p></SPAN></B></P>
<P class=3DMsoNormal><B style=3D"mso-bidi-font-weight: normal"><SPAN =
lang=3DEN-US=20
style=3D"FONT-SIZE: 12pt">Primer sequences:<o:p></o:p></SPAN></B></P>
<P class=3Da><SPAN lang=3DEN-US>Primer 1(ERIC2): =
AAGTAAGTGACTGGGGTGAGCG</SPAN></P>
<P class=3Da><SPAN lang=3DEN-US>Primer 2(ERIC1R): =
ATGTAAGCTCCTGGGGATTCAC</SPAN><SPAN=20
lang=3DEN-US style=3D"mso-fareast-font-family: =
=CB=CE=CC=E5"><o:p></o:p></SPAN></P>
<P class=3DMsoNormal><B style=3D"mso-bidi-font-weight: normal"><SPAN =
lang=3DEN-US=20
style=3D"FONT-SIZE: 12pt">Parameters:<o:p></o:p></SPAN></B></P>
<P class=3Da><I><SPAN lang=3DEN-US>I<SUB>up</SUB></SPAN></I><SPAN=20
lang=3DEN-US>=3D0.80</SPAN><SPAN=20
style=3D"FONT-FAMILY: Garamond; mso-hansi-font-family: 'Times New =
Roman'; mso-ascii-font-family: 'Times New Roman'">=A3=AC</SPAN><I><SPAN=20
lang=3DEN-US>I<SUB>dn</SUB></SPAN></I><SPAN =
lang=3DEN-US>=3D0.80</SPAN><SPAN=20
style=3D"FONT-FAMILY: Garamond; mso-hansi-font-family: 'Times New =
Roman'; mso-ascii-font-family: 'Times New Roman'">=A3=AC</SPAN><I><SPAN=20
lang=3DEN-US>P<SUB>a</SUB></SPAN></I><SPAN =
lang=3DEN-US>=3D0.70</SPAN><SPAN=20
style=3D"FONT-FAMILY: Garamond; mso-hansi-font-family: 'Times New =
Roman'; mso-ascii-font-family: 'Times New Roman'">=A3=AC</SPAN><SPAN=20
class=3DSpellE><I><SPAN =
lang=3DEN-US>L<SUB>max</SUB></SPAN></I></SPAN><SPAN=20
lang=3DEN-US>=3D3200bp</SPAN><SPAN=20
style=3D"FONT-FAMILY: Garamond; mso-hansi-font-family: 'Times New =
Roman'; mso-ascii-font-family: 'Times New Roman'">=A3=AC</SPAN><SPAN=20
class=3DSpellE><I><SPAN =
lang=3DEN-US>L<SUB>min</SUB></SPAN></I></SPAN><SPAN=20
lang=3DEN-US>=3D200bp</SPAN><SPAN lang=3DEN-US=20
style=3D"mso-fareast-font-family: =CB=CE=CC=E5"><o:p></o:p></SPAN></P>
<P class=3DMsoNormal><B style=3D"mso-bidi-font-weight: normal"><SPAN =
lang=3DEN-US=20
style=3D"FONT-SIZE: 12pt">Templates:<o:p></o:p></SPAN></B></P>
<P class=3DMsoNormal><I><SPAN lang=3DEN-US>E. coli</SPAN></I><SPAN =
lang=3DEN-US>=20
MG1655 genome sequence</SPAN></P>
<P class=3DMsoNormal><B style=3D"mso-bidi-font-weight: normal"><SPAN =
lang=3DEN-US=20
style=3D"FONT-SIZE: 12pt"><o:p>&nbsp;</o:p></SPAN></B></P>
<P class=3DMsoNormal><B style=3D"mso-bidi-font-weight: normal"><SPAN =
lang=3DEN-US=20
style=3D"FONT-SIZE: 12pt">Results:<o:p></o:p></SPAN></B></P>
<P class=3DMsoNormal style=3D"TEXT-ALIGN: center" align=3Dcenter><SPAN =
lang=3DEN-US=20
style=3D"FONT-SIZE: 12pt">Prediction of <I style=3D"mso-bidi-font-style: =
normal">E.=20
coli</I> ERIC-PCR<o:p></o:p></SPAN></P>
<DIV align=3Dcenter>
<TABLE class=3DMsoNormalTable=20
style=3D"BORDER-RIGHT: medium none; BORDER-TOP: medium none; =
MARGIN-LEFT: 5.4pt; BORDER-LEFT: medium none; BORDER-BOTTOM: medium =
none; BORDER-COLLAPSE: collapse; mso-border-top-alt: solid black 1.5pt; =
mso-border-bottom-alt: solid black 1.5pt; mso-yfti-tbllook: 288; =
mso-padding-alt: 0cm 5.4pt 0cm 5.4pt"=20
cellSpacing=3D0 cellPadding=3D0 border=3D1>
  <TBODY>
  <TR style=3D"HEIGHT: 12.75pt">
    <TD=20
    style=3D"BORDER-RIGHT: medium none; PADDING-RIGHT: 5.4pt; =
BORDER-TOP: black 1.5pt solid; PADDING-LEFT: 5.4pt; PADDING-BOTTOM: 0cm; =
BORDER-LEFT: medium none; PADDING-TOP: 0cm; BORDER-BOTTOM: black 1pt =
solid; HEIGHT: 12.75pt; mso-border-top-alt: solid black 1.5pt; =
mso-border-bottom-alt: solid black .5pt"=20
    vAlign=3Dtop noWrap>
      <P class=3DMsoNormal style=3D"TEXT-ALIGN: left" =
align=3Dleft><I><SPAN lang=3DEN-US=20
      style=3D"FONT-SIZE: 10pt; mso-bidi-font-size: =
12.0pt">P<SUB>a</SUB><o:p></o:p></SPAN></I></P></TD>
    <TD=20
    style=3D"BORDER-RIGHT: medium none; PADDING-RIGHT: 5.4pt; =
BORDER-TOP: black 1.5pt solid; PADDING-LEFT: 5.4pt; PADDING-BOTTOM: 0cm; =
BORDER-LEFT: medium none; PADDING-TOP: 0cm; BORDER-BOTTOM: black 1pt =
solid; HEIGHT: 12.75pt; mso-border-top-alt: solid black 1.5pt; =
mso-border-bottom-alt: solid black .5pt"=20
    vAlign=3Dtop noWrap>
      <P class=3DMsoNormal style=3D"TEXT-ALIGN: left" align=3Dleft><SPAN =
lang=3DEN-US=20
      style=3D"FONT-SIZE: 10pt; mso-bidi-font-size: 12.0pt">Product=20
      Length<o:p></o:p></SPAN></P></TD>
    <TD=20
    style=3D"BORDER-RIGHT: medium none; PADDING-RIGHT: 5.4pt; =
BORDER-TOP: black 1.5pt solid; PADDING-LEFT: 5.4pt; PADDING-BOTTOM: 0cm; =
BORDER-LEFT: medium none; PADDING-TOP: 0cm; BORDER-BOTTOM: black 1pt =
solid; HEIGHT: 12.75pt; mso-border-top-alt: solid black 1.5pt; =
mso-border-bottom-alt: solid black .5pt"=20
    vAlign=3Dtop noWrap>
      <P class=3DMsoNormal style=3D"TEXT-ALIGN: left" align=3Dleft><SPAN =
lang=3DEN-US=20
      style=3D"FONT-SIZE: 10pt; mso-bidi-font-size: =
12.0pt">Direction<o:p></o:p></SPAN></P></TD>
    <TD=20
    style=3D"BORDER-RIGHT: medium none; PADDING-RIGHT: 5.4pt; =
BORDER-TOP: black 1.5pt solid; PADDING-LEFT: 5.4pt; PADDING-BOTTOM: 0cm; =
BORDER-LEFT: medium none; PADDING-TOP: 0cm; BORDER-BOTTOM: black 1pt =
solid; HEIGHT: 12.75pt; mso-border-top-alt: solid black 1.5pt; =
mso-border-bottom-alt: solid black .5pt"=20
    vAlign=3Dtop noWrap>
      <P class=3DMsoNormal style=3D"TEXT-ALIGN: left" align=3Dleft><SPAN =
lang=3DEN-US=20
      style=3D"FONT-SIZE: 10pt; mso-bidi-font-size: =
12.0pt">Start<o:p></o:p></SPAN></P></TD>
    <TD=20
    style=3D"BORDER-RIGHT: medium none; PADDING-RIGHT: 5.4pt; =
BORDER-TOP: black 1.5pt solid; PADDING-LEFT: 5.4pt; PADDING-BOTTOM: 0cm; =
BORDER-LEFT: medium none; PADDING-TOP: 0cm; BORDER-BOTTOM: black 1pt =
solid; HEIGHT: 12.75pt; mso-border-top-alt: solid black 1.5pt; =
mso-border-bottom-alt: solid black .5pt"=20
    vAlign=3Dtop noWrap>
      <P class=3DMsoNormal><SPAN lang=3DEN-US=20
      style=3D"FONT-SIZE: 10pt; mso-bidi-font-size: =
12.0pt">End<o:p></o:p></SPAN></P></TD>
    <TD=20
    style=3D"BORDER-RIGHT: medium none; PADDING-RIGHT: 5.4pt; =
BORDER-TOP: black 1.5pt solid; PADDING-LEFT: 5.4pt; PADDING-BOTTOM: 0cm; =
BORDER-LEFT: medium none; PADDING-TOP: 0cm; BORDER-BOTTOM: black 1pt =
solid; HEIGHT: 12.75pt; mso-border-top-alt: solid black 1.5pt; =
mso-border-bottom-alt: solid black .5pt"=20
    vAlign=3Dtop noWrap>
      <P class=3DMsoNormal style=3D"TEXT-ALIGN: left" =
align=3Dleft><I><SPAN lang=3DEN-US=20
      style=3D"FONT-SIZE: 10pt; mso-bidi-font-size: =
12.0pt">I<SUB>up</SUB><o:p></o:p></SPAN></I></P></TD>
    <TD=20
    style=3D"BORDER-RIGHT: medium none; PADDING-RIGHT: 5.4pt; =
BORDER-TOP: black 1.5pt solid; PADDING-LEFT: 5.4pt; PADDING-BOTTOM: 0cm; =
BORDER-LEFT: medium none; PADDING-TOP: 0cm; BORDER-BOTTOM: black 1pt =
solid; HEIGHT: 12.75pt; mso-border-top-alt: solid black 1.5pt; =
mso-border-bottom-alt: solid black .5pt"=20
    vAlign=3Dtop noWrap>
      <P class=3DMsoNormal style=3D"TEXT-ALIGN: left" =
align=3Dleft><I><SPAN lang=3DEN-US=20
      style=3D"FONT-SIZE: 10pt; mso-bidi-font-size: =
12.0pt">I<SUB>dn</SUB><o:p></o:p></SPAN></I></P></TD></TR>
  <TR style=3D"HEIGHT: 12.75pt">
    <TD=20
    style=3D"BORDER-RIGHT: medium none; PADDING-RIGHT: 5.4pt; =
BORDER-TOP: medium none; PADDING-LEFT: 5.4pt; PADDING-BOTTOM: 0cm; =
BORDER-LEFT: medium none; PADDING-TOP: 0cm; BORDER-BOTTOM: medium none; =
HEIGHT: 12.75pt; mso-border-top-alt: solid black .5pt"=20
    vAlign=3Dtop noWrap>
      <P class=3DMsoNormal style=3D"TEXT-ALIGN: right" =
align=3Dright><SPAN lang=3DEN-US=20
      style=3D"FONT-SIZE: 10pt; mso-bidi-font-size: =
12.0pt">0.795308<o:p></o:p></SPAN></P></TD>
    <TD=20
    style=3D"BORDER-RIGHT: medium none; PADDING-RIGHT: 5.4pt; =
BORDER-TOP: medium none; PADDING-LEFT: 5.4pt; PADDING-BOTTOM: 0cm; =
BORDER-LEFT: medium none; PADDING-TOP: 0cm; BORDER-BOTTOM: medium none; =
HEIGHT: 12.75pt; mso-border-top-alt: solid black .5pt"=20
    vAlign=3Dtop noWrap>
      <P class=3DMsoNormal style=3D"TEXT-ALIGN: right" =
align=3Dright><SPAN lang=3DEN-US=20
      style=3D"FONT-SIZE: 10pt; mso-bidi-font-size: =
12.0pt">3184<o:p></o:p></SPAN></P></TD>
    <TD=20
    style=3D"BORDER-RIGHT: medium none; PADDING-RIGHT: 5.4pt; =
BORDER-TOP: medium none; PADDING-LEFT: 5.4pt; PADDING-BOTTOM: 0cm; =
BORDER-LEFT: medium none; PADDING-TOP: 0cm; BORDER-BOTTOM: medium none; =
HEIGHT: 12.75pt; mso-border-top-alt: solid black .5pt"=20
    vAlign=3Dtop noWrap>
      <P class=3DMsoNormal style=3D"TEXT-ALIGN: left" align=3Dleft><SPAN =
lang=3DEN-US=20
      style=3D"FONT-SIZE: 10pt; mso-bidi-font-size: =
12.0pt">1-&gt;2<o:p></o:p></SPAN></P></TD>
    <TD=20
    style=3D"BORDER-RIGHT: medium none; PADDING-RIGHT: 5.4pt; =
BORDER-TOP: medium none; PADDING-LEFT: 5.4pt; PADDING-BOTTOM: 0cm; =
BORDER-LEFT: medium none; PADDING-TOP: 0cm; BORDER-BOTTOM: medium none; =
HEIGHT: 12.75pt; mso-border-top-alt: solid black .5pt"=20
    vAlign=3Dtop noWrap>
      <P class=3DMsoNormal style=3D"TEXT-ALIGN: right" =
align=3Dright><SPAN lang=3DEN-US=20
      style=3D"FONT-SIZE: 10pt; mso-bidi-font-size: =
12.0pt">2651306<o:p></o:p></SPAN></P></TD>
    <TD=20
    style=3D"BORDER-RIGHT: medium none; PADDING-RIGHT: 5.4pt; =
BORDER-TOP: medium none; PADDING-LEFT: 5.4pt; PADDING-BOTTOM: 0cm; =
BORDER-LEFT: medium none; PADDING-TOP: 0cm; BORDER-BOTTOM: medium none; =
HEIGHT: 12.75pt; mso-border-top-alt: solid black .5pt"=20
    vAlign=3Dtop noWrap>
      <P class=3DMsoNormal style=3D"TEXT-ALIGN: right" =
align=3Dright><SPAN lang=3DEN-US=20
      style=3D"FONT-SIZE: 10pt; mso-bidi-font-size: =
12.0pt">2654490<o:p></o:p></SPAN></P></TD>
    <TD=20
    style=3D"BORDER-RIGHT: medium none; PADDING-RIGHT: 5.4pt; =
BORDER-TOP: medium none; PADDING-LEFT: 5.4pt; PADDING-BOTTOM: 0cm; =
BORDER-LEFT: medium none; PADDING-TOP: 0cm; BORDER-BOTTOM: medium none; =
HEIGHT: 12.75pt; mso-border-top-alt: solid black .5pt"=20
    vAlign=3Dtop noWrap>
      <P class=3DMsoNormal style=3D"TEXT-ALIGN: right" =
align=3Dright><SPAN lang=3DEN-US=20
      style=3D"FONT-SIZE: 10pt; mso-bidi-font-size: =
12.0pt">0.850454<o:p></o:p></SPAN></P></TD>
    <TD=20
    style=3D"BORDER-RIGHT: medium none; PADDING-RIGHT: 5.4pt; =
BORDER-TOP: medium none; PADDING-LEFT: 5.4pt; PADDING-BOTTOM: 0cm; =
BORDER-LEFT: medium none; PADDING-TOP: 0cm; BORDER-BOTTOM: medium none; =
HEIGHT: 12.75pt; mso-border-top-alt: solid black .5pt"=20
    vAlign=3Dtop noWrap>
      <P class=3DMsoNormal style=3D"TEXT-ALIGN: right" =
align=3Dright><SPAN lang=3DEN-US=20
      style=3D"FONT-SIZE: 10pt; mso-bidi-font-size: =
12.0pt">0.935157<o:p></o:p></SPAN></P></TD></TR>
  <TR style=3D"HEIGHT: 12.75pt">
    <TD=20
    style=3D"BORDER-RIGHT: medium none; PADDING-RIGHT: 5.4pt; =
BORDER-TOP: medium none; PADDING-LEFT: 5.4pt; PADDING-BOTTOM: 0cm; =
BORDER-LEFT: medium none; PADDING-TOP: 0cm; BORDER-BOTTOM: medium none; =
HEIGHT: 12.75pt"=20
    vAlign=3Dtop noWrap>
      <P class=3DMsoNormal style=3D"TEXT-ALIGN: right" =
align=3Dright><SPAN lang=3DEN-US=20
      style=3D"FONT-SIZE: 10pt; mso-bidi-font-size: =
12.0pt">0.706402<o:p></o:p></SPAN></P></TD>
    <TD=20
    style=3D"BORDER-RIGHT: medium none; PADDING-RIGHT: 5.4pt; =
BORDER-TOP: medium none; PADDING-LEFT: 5.4pt; PADDING-BOTTOM: 0cm; =
BORDER-LEFT: medium none; PADDING-TOP: 0cm; BORDER-BOTTOM: medium none; =
HEIGHT: 12.75pt"=20
    vAlign=3Dtop noWrap>
      <P class=3DMsoNormal style=3D"TEXT-ALIGN: right" =
align=3Dright><SPAN lang=3DEN-US=20
      style=3D"FONT-SIZE: 10pt; mso-bidi-font-size: =
12.0pt">3088<o:p></o:p></SPAN></P></TD>
    <TD=20
    style=3D"BORDER-RIGHT: medium none; PADDING-RIGHT: 5.4pt; =
BORDER-TOP: medium none; PADDING-LEFT: 5.4pt; PADDING-BOTTOM: 0cm; =
BORDER-LEFT: medium none; PADDING-TOP: 0cm; BORDER-BOTTOM: medium none; =
HEIGHT: 12.75pt"=20
    vAlign=3Dtop noWrap>
      <P class=3DMsoNormal style=3D"TEXT-ALIGN: left" align=3Dleft><SPAN =
lang=3DEN-US=20
      style=3D"FONT-SIZE: 10pt; mso-bidi-font-size: =
12.0pt">1-&gt;1<o:p></o:p></SPAN></P></TD>
    <TD=20
    style=3D"BORDER-RIGHT: medium none; PADDING-RIGHT: 5.4pt; =
BORDER-TOP: medium none; PADDING-LEFT: 5.4pt; PADDING-BOTTOM: 0cm; =
BORDER-LEFT: medium none; PADDING-TOP: 0cm; BORDER-BOTTOM: medium none; =
HEIGHT: 12.75pt"=20
    vAlign=3Dtop noWrap>
      <P class=3DMsoNormal style=3D"TEXT-ALIGN: right" =
align=3Dright><SPAN lang=3DEN-US=20
      style=3D"FONT-SIZE: 10pt; mso-bidi-font-size: =
12.0pt">1276797<o:p></o:p></SPAN></P></TD>
    <TD=20
    style=3D"BORDER-RIGHT: medium none; PADDING-RIGHT: 5.4pt; =
BORDER-TOP: medium none; PADDING-LEFT: 5.4pt; PADDING-BOTTOM: 0cm; =
BORDER-LEFT: medium none; PADDING-TOP: 0cm; BORDER-BOTTOM: medium none; =
HEIGHT: 12.75pt"=20
    vAlign=3Dtop noWrap>
      <P class=3DMsoNormal style=3D"TEXT-ALIGN: right" =
align=3Dright><SPAN lang=3DEN-US=20
      style=3D"FONT-SIZE: 10pt; mso-bidi-font-size: =
12.0pt">1279885<o:p></o:p></SPAN></P></TD>
    <TD=20
    style=3D"BORDER-RIGHT: medium none; PADDING-RIGHT: 5.4pt; =
BORDER-TOP: medium none; PADDING-LEFT: 5.4pt; PADDING-BOTTOM: 0cm; =
BORDER-LEFT: medium none; PADDING-TOP: 0cm; BORDER-BOTTOM: medium none; =
HEIGHT: 12.75pt"=20
    vAlign=3Dtop noWrap>
      <P class=3DMsoNormal style=3D"TEXT-ALIGN: right" =
align=3Dright><SPAN lang=3DEN-US=20
      style=3D"FONT-SIZE: 10pt; mso-bidi-font-size: =
12.0pt">0.830617<o:p></o:p></SPAN></P></TD>
    <TD=20
    style=3D"BORDER-RIGHT: medium none; PADDING-RIGHT: 5.4pt; =
BORDER-TOP: medium none; PADDING-LEFT: 5.4pt; PADDING-BOTTOM: 0cm; =
BORDER-LEFT: medium none; PADDING-TOP: 0cm; BORDER-BOTTOM: medium none; =
HEIGHT: 12.75pt"=20
    vAlign=3Dtop noWrap>
      <P class=3DMsoNormal style=3D"TEXT-ALIGN: right" =
align=3Dright><SPAN lang=3DEN-US=20
      style=3D"FONT-SIZE: 10pt; mso-bidi-font-size: =
12.0pt">0.850454<o:p></o:p></SPAN></P></TD></TR>
  <TR style=3D"HEIGHT: 12.75pt">
    <TD=20
    style=3D"BORDER-RIGHT: medium none; PADDING-RIGHT: 5.4pt; =
BORDER-TOP: medium none; PADDING-LEFT: 5.4pt; PADDING-BOTTOM: 0cm; =
BORDER-LEFT: medium none; PADDING-TOP: 0cm; BORDER-BOTTOM: medium none; =
HEIGHT: 12.75pt"=20
    vAlign=3Dtop noWrap>
      <P class=3DMsoNormal style=3D"TEXT-ALIGN: right" =
align=3Dright><SPAN lang=3DEN-US=20
      style=3D"FONT-SIZE: 10pt; mso-bidi-font-size: =
12.0pt">0.702913<o:p></o:p></SPAN></P></TD>
    <TD=20
    style=3D"BORDER-RIGHT: medium none; PADDING-RIGHT: 5.4pt; =
BORDER-TOP: medium none; PADDING-LEFT: 5.4pt; PADDING-BOTTOM: 0cm; =
BORDER-LEFT: medium none; PADDING-TOP: 0cm; BORDER-BOTTOM: medium none; =
HEIGHT: 12.75pt"=20
    vAlign=3Dtop noWrap>
      <P class=3DMsoNormal style=3D"TEXT-ALIGN: right" =
align=3Dright><SPAN lang=3DEN-US=20
      style=3D"FONT-SIZE: 10pt; mso-bidi-font-size: =
12.0pt">2955<o:p></o:p></SPAN></P></TD>
    <TD=20
    style=3D"BORDER-RIGHT: medium none; PADDING-RIGHT: 5.4pt; =
BORDER-TOP: medium none; PADDING-LEFT: 5.4pt; PADDING-BOTTOM: 0cm; =
BORDER-LEFT: medium none; PADDING-TOP: 0cm; BORDER-BOTTOM: medium none; =
HEIGHT: 12.75pt"=20
    vAlign=3Dtop noWrap>
      <P class=3DMsoNormal style=3D"TEXT-ALIGN: left" align=3Dleft><SPAN =
lang=3DEN-US=20
      style=3D"FONT-SIZE: 10pt; mso-bidi-font-size: =
12.0pt">2-&gt;1<o:p></o:p></SPAN></P></TD>
    <TD=20
    style=3D"BORDER-RIGHT: medium none; PADDING-RIGHT: 5.4pt; =
BORDER-TOP: medium none; PADDING-LEFT: 5.4pt; PADDING-BOTTOM: 0cm; =
BORDER-LEFT: medium none; PADDING-TOP: 0cm; BORDER-BOTTOM: medium none; =
HEIGHT: 12.75pt"=20
    vAlign=3Dtop noWrap>
      <P class=3DMsoNormal style=3D"TEXT-ALIGN: right" =
align=3Dright><SPAN lang=3DEN-US=20
      style=3D"FONT-SIZE: 10pt; mso-bidi-font-size: =
12.0pt">1894652<o:p></o:p></SPAN></P></TD>
    <TD=20
    style=3D"BORDER-RIGHT: medium none; PADDING-RIGHT: 5.4pt; =
BORDER-TOP: medium none; PADDING-LEFT: 5.4pt; PADDING-BOTTOM: 0cm; =
BORDER-LEFT: medium none; PADDING-TOP: 0cm; BORDER-BOTTOM: medium none; =
HEIGHT: 12.75pt"=20
    vAlign=3Dtop noWrap>
      <P class=3DMsoNormal style=3D"TEXT-ALIGN: right" =
align=3Dright><SPAN lang=3DEN-US=20
      style=3D"FONT-SIZE: 10pt; mso-bidi-font-size: =
12.0pt">1897607<o:p></o:p></SPAN></P></TD>
    <TD=20
    style=3D"BORDER-RIGHT: medium none; PADDING-RIGHT: 5.4pt; =
BORDER-TOP: medium none; PADDING-LEFT: 5.4pt; PADDING-BOTTOM: 0cm; =
BORDER-LEFT: medium none; PADDING-TOP: 0cm; BORDER-BOTTOM: medium none; =
HEIGHT: 12.75pt"=20
    vAlign=3Dtop noWrap>
      <P class=3DMsoNormal style=3D"TEXT-ALIGN: right" =
align=3Dright><SPAN lang=3DEN-US=20
      style=3D"FONT-SIZE: 10pt; mso-bidi-font-size: =
12.0pt">0.817093<o:p></o:p></SPAN></P></TD>
    <TD=20
    style=3D"BORDER-RIGHT: medium none; PADDING-RIGHT: 5.4pt; =
BORDER-TOP: medium none; PADDING-LEFT: 5.4pt; PADDING-BOTTOM: 0cm; =
BORDER-LEFT: medium none; PADDING-TOP: 0cm; BORDER-BOTTOM: medium none; =
HEIGHT: 12.75pt"=20
    vAlign=3Dtop noWrap>
      <P class=3DMsoNormal style=3D"TEXT-ALIGN: right" =
align=3Dright><SPAN lang=3DEN-US=20
      style=3D"FONT-SIZE: 10pt; mso-bidi-font-size: =
12.0pt">0.86026<o:p></o:p></SPAN></P></TD></TR>
  <TR style=3D"HEIGHT: 12.75pt">
    <TD=20
    style=3D"BORDER-RIGHT: medium none; PADDING-RIGHT: 5.4pt; =
BORDER-TOP: medium none; PADDING-LEFT: 5.4pt; PADDING-BOTTOM: 0cm; =
BORDER-LEFT: medium none; PADDING-TOP: 0cm; BORDER-BOTTOM: medium none; =
HEIGHT: 12.75pt"=20
    vAlign=3Dtop noWrap>
      <P class=3DMsoNormal style=3D"TEXT-ALIGN: right" =
align=3Dright><SPAN lang=3DEN-US=20
      style=3D"FONT-SIZE: 10pt; mso-bidi-font-size: =
12.0pt">0.788584<o:p></o:p></SPAN></P></TD>
    <TD=20
    style=3D"BORDER-RIGHT: medium none; PADDING-RIGHT: 5.4pt; =
BORDER-TOP: medium none; PADDING-LEFT: 5.4pt; PADDING-BOTTOM: 0cm; =
BORDER-LEFT: medium none; PADDING-TOP: 0cm; BORDER-BOTTOM: medium none; =
HEIGHT: 12.75pt"=20
    vAlign=3Dtop noWrap>
      <P class=3DMsoNormal style=3D"TEXT-ALIGN: right" =
align=3Dright><SPAN lang=3DEN-US=20
      style=3D"FONT-SIZE: 10pt; mso-bidi-font-size: =
12.0pt">2934<o:p></o:p></SPAN></P></TD>
    <TD=20
    style=3D"BORDER-RIGHT: medium none; PADDING-RIGHT: 5.4pt; =
BORDER-TOP: medium none; PADDING-LEFT: 5.4pt; PADDING-BOTTOM: 0cm; =
BORDER-LEFT: medium none; PADDING-TOP: 0cm; BORDER-BOTTOM: medium none; =
HEIGHT: 12.75pt"=20
    vAlign=3Dtop noWrap>
      <P class=3DMsoNormal style=3D"TEXT-ALIGN: left" align=3Dleft><SPAN =
lang=3DEN-US=20
      style=3D"FONT-SIZE: 10pt; mso-bidi-font-size: =
12.0pt">1-&gt;1<o:p></o:p></SPAN></P></TD>
    <TD=20
    style=3D"BORDER-RIGHT: medium none; PADDING-RIGHT: 5.4pt; =
BORDER-TOP: medium none; PADDING-LEFT: 5.4pt; PADDING-BOTTOM: 0cm; =
BORDER-LEFT: medium none; PADDING-TOP: 0cm; BORDER-BOTTOM: medium none; =
HEIGHT: 12.75pt"=20
    vAlign=3Dtop noWrap>
      <P class=3DMsoNormal style=3D"TEXT-ALIGN: right" =
align=3Dright><SPAN lang=3DEN-US=20
      style=3D"FONT-SIZE: 10pt; mso-bidi-font-size: =
12.0pt">127817<o:p></o:p></SPAN></P></TD>
    <TD=20
    style=3D"BORDER-RIGHT: medium none; PADDING-RIGHT: 5.4pt; =
BORDER-TOP: medium none; PADDING-LEFT: 5.4pt; PADDING-BOTTOM: 0cm; =
BORDER-LEFT: medium none; PADDING-TOP: 0cm; BORDER-BOTTOM: medium none; =
HEIGHT: 12.75pt"=20
    vAlign=3Dtop noWrap>
      <P class=3DMsoNormal style=3D"TEXT-ALIGN: right" =
align=3Dright><SPAN lang=3DEN-US=20
      style=3D"FONT-SIZE: 10pt; mso-bidi-font-size: =
12.0pt">130751<o:p></o:p></SPAN></P></TD>
    <TD=20
    style=3D"BORDER-RIGHT: medium none; PADDING-RIGHT: 5.4pt; =
BORDER-TOP: medium none; PADDING-LEFT: 5.4pt; PADDING-BOTTOM: 0cm; =
BORDER-LEFT: medium none; PADDING-TOP: 0cm; BORDER-BOTTOM: medium none; =
HEIGHT: 12.75pt"=20
    vAlign=3Dtop noWrap>
      <P class=3DMsoNormal style=3D"TEXT-ALIGN: right" =
align=3Dright><SPAN lang=3DEN-US=20
      style=3D"FONT-SIZE: 10pt; mso-bidi-font-size: =
12.0pt">0.973009<o:p></o:p></SPAN></P></TD>
    <TD=20
    style=3D"BORDER-RIGHT: medium none; PADDING-RIGHT: 5.4pt; =
BORDER-TOP: medium none; PADDING-LEFT: 5.4pt; PADDING-BOTTOM: 0cm; =
BORDER-LEFT: medium none; PADDING-TOP: 0cm; BORDER-BOTTOM: medium none; =
HEIGHT: 12.75pt"=20
    vAlign=3Dtop noWrap>
      <P class=3DMsoNormal style=3D"TEXT-ALIGN: right" =
align=3Dright><SPAN lang=3DEN-US=20
      style=3D"FONT-SIZE: 10pt; mso-bidi-font-size: =
12.0pt">0.810459<o:p></o:p></SPAN></P></TD></TR>
  <TR style=3D"HEIGHT: 12.75pt">
    <TD=20
    style=3D"BORDER-RIGHT: medium none; PADDING-RIGHT: 5.4pt; =
BORDER-TOP: medium none; PADDING-LEFT: 5.4pt; PADDING-BOTTOM: 0cm; =
BORDER-LEFT: medium none; PADDING-TOP: 0cm; BORDER-BOTTOM: medium none; =
HEIGHT: 12.75pt"=20
    vAlign=3Dtop noWrap>
      <P class=3DMsoNormal style=3D"TEXT-ALIGN: right" =
align=3Dright><SPAN lang=3DEN-US=20
      style=3D"FONT-SIZE: 10pt; mso-bidi-font-size: =
12.0pt">0.778256<o:p></o:p></SPAN></P></TD>
    <TD=20
    style=3D"BORDER-RIGHT: medium none; PADDING-RIGHT: 5.4pt; =
BORDER-TOP: medium none; PADDING-LEFT: 5.4pt; PADDING-BOTTOM: 0cm; =
BORDER-LEFT: medium none; PADDING-TOP: 0cm; BORDER-BOTTOM: medium none; =
HEIGHT: 12.75pt"=20
    vAlign=3Dtop noWrap>
      <P class=3DMsoNormal style=3D"TEXT-ALIGN: right" =
align=3Dright><SPAN lang=3DEN-US=20
      style=3D"FONT-SIZE: 10pt; mso-bidi-font-size: =
12.0pt">2789<o:p></o:p></SPAN></P></TD>
    <TD=20
    style=3D"BORDER-RIGHT: medium none; PADDING-RIGHT: 5.4pt; =
BORDER-TOP: medium none; PADDING-LEFT: 5.4pt; PADDING-BOTTOM: 0cm; =
BORDER-LEFT: medium none; PADDING-TOP: 0cm; BORDER-BOTTOM: medium none; =
HEIGHT: 12.75pt"=20
    vAlign=3Dtop noWrap>
      <P class=3DMsoNormal style=3D"TEXT-ALIGN: left" align=3Dleft><SPAN =
lang=3DEN-US=20
      style=3D"FONT-SIZE: 10pt; mso-bidi-font-size: =
12.0pt">1-&gt;2<o:p></o:p></SPAN></P></TD>
    <TD=20
    style=3D"BORDER-RIGHT: medium none; PADDING-RIGHT: 5.4pt; =
BORDER-TOP: medium none; PADDING-LEFT: 5.4pt; PADDING-BOTTOM: 0cm; =
BORDER-LEFT: medium none; PADDING-TOP: 0cm; BORDER-BOTTOM: medium none; =
HEIGHT: 12.75pt"=20
    vAlign=3Dtop noWrap>
      <P class=3DMsoNormal style=3D"TEXT-ALIGN: right" =
align=3Dright><SPAN lang=3DEN-US=20
      style=3D"FONT-SIZE: 10pt; mso-bidi-font-size: =
12.0pt">250611<o:p></o:p></SPAN></P></TD>
    <TD=20
    style=3D"BORDER-RIGHT: medium none; PADDING-RIGHT: 5.4pt; =
BORDER-TOP: medium none; PADDING-LEFT: 5.4pt; PADDING-BOTTOM: 0cm; =
BORDER-LEFT: medium none; PADDING-TOP: 0cm; BORDER-BOTTOM: medium none; =
HEIGHT: 12.75pt"=20
    vAlign=3Dtop noWrap>
      <P class=3DMsoNormal style=3D"TEXT-ALIGN: right" =
align=3Dright><SPAN lang=3DEN-US=20
      style=3D"FONT-SIZE: 10pt; mso-bidi-font-size: =
12.0pt">253400<o:p></o:p></SPAN></P></TD>
    <TD=20
    style=3D"BORDER-RIGHT: medium none; PADDING-RIGHT: 5.4pt; =
BORDER-TOP: medium none; PADDING-LEFT: 5.4pt; PADDING-BOTTOM: 0cm; =
BORDER-LEFT: medium none; PADDING-TOP: 0cm; BORDER-BOTTOM: medium none; =
HEIGHT: 12.75pt"=20
    vAlign=3Dtop noWrap>
      <P class=3DMsoNormal style=3D"TEXT-ALIGN: right" =
align=3Dright><SPAN lang=3DEN-US=20
      style=3D"FONT-SIZE: 10pt; mso-bidi-font-size: =
12.0pt">0.800251<o:p></o:p></SPAN></P></TD>
    <TD=20
    style=3D"BORDER-RIGHT: medium none; PADDING-RIGHT: 5.4pt; =
BORDER-TOP: medium none; PADDING-LEFT: 5.4pt; PADDING-BOTTOM: 0cm; =
BORDER-LEFT: medium none; PADDING-TOP: 0cm; BORDER-BOTTOM: medium none; =
HEIGHT: 12.75pt"=20
    vAlign=3Dtop noWrap>
      <P class=3DMsoNormal style=3D"TEXT-ALIGN: right" =
align=3Dright><SPAN lang=3DEN-US=20
      style=3D"FONT-SIZE: 10pt; mso-bidi-font-size: =
12.0pt">0.972514<o:p></o:p></SPAN></P></TD></TR>
  <TR style=3D"HEIGHT: 12.75pt">
    <TD=20
    style=3D"BORDER-RIGHT: medium none; PADDING-RIGHT: 5.4pt; =
BORDER-TOP: medium none; PADDING-LEFT: 5.4pt; PADDING-BOTTOM: 0cm; =
BORDER-LEFT: medium none; PADDING-TOP: 0cm; BORDER-BOTTOM: medium none; =
HEIGHT: 12.75pt"=20
    vAlign=3Dtop noWrap>
      <P class=3DMsoNormal style=3D"TEXT-ALIGN: right" =
align=3Dright><SPAN lang=3DEN-US=20
      style=3D"FONT-SIZE: 10pt; mso-bidi-font-size: =
12.0pt">0.703985<o:p></o:p></SPAN></P></TD>
    <TD=20
    style=3D"BORDER-RIGHT: medium none; PADDING-RIGHT: 5.4pt; =
BORDER-TOP: medium none; PADDING-LEFT: 5.4pt; PADDING-BOTTOM: 0cm; =
BORDER-LEFT: medium none; PADDING-TOP: 0cm; BORDER-BOTTOM: medium none; =
HEIGHT: 12.75pt"=20
    vAlign=3Dtop noWrap>
      <P class=3DMsoNormal style=3D"TEXT-ALIGN: right" =
align=3Dright><SPAN lang=3DEN-US=20
      style=3D"FONT-SIZE: 10pt; mso-bidi-font-size: =
12.0pt">2719<o:p></o:p></SPAN></P></TD>
    <TD=20
    style=3D"BORDER-RIGHT: medium none; PADDING-RIGHT: 5.4pt; =
BORDER-TOP: medium none; PADDING-LEFT: 5.4pt; PADDING-BOTTOM: 0cm; =
BORDER-LEFT: medium none; PADDING-TOP: 0cm; BORDER-BOTTOM: medium none; =
HEIGHT: 12.75pt"=20
    vAlign=3Dtop noWrap>
      <P class=3DMsoNormal style=3D"TEXT-ALIGN: left" align=3Dleft><SPAN =
lang=3DEN-US=20
      style=3D"FONT-SIZE: 10pt; mso-bidi-font-size: =
12.0pt">1-&gt;2<o:p></o:p></SPAN></P></TD>
    <TD=20
    style=3D"BORDER-RIGHT: medium none; PADDING-RIGHT: 5.4pt; =
BORDER-TOP: medium none; PADDING-LEFT: 5.4pt; PADDING-BOTTOM: 0cm; =
BORDER-LEFT: medium none; PADDING-TOP: 0cm; BORDER-BOTTOM: medium none; =
HEIGHT: 12.75pt"=20
    vAlign=3Dtop noWrap>
      <P class=3DMsoNormal style=3D"TEXT-ALIGN: right" =
align=3Dright><SPAN lang=3DEN-US=20
      style=3D"FONT-SIZE: 10pt; mso-bidi-font-size: =
12.0pt">3724115<o:p></o:p></SPAN></P></TD>
    <TD=20
    style=3D"BORDER-RIGHT: medium none; PADDING-RIGHT: 5.4pt; =
BORDER-TOP: medium none; PADDING-LEFT: 5.4pt; PADDING-BOTTOM: 0cm; =
BORDER-LEFT: medium none; PADDING-TOP: 0cm; BORDER-BOTTOM: medium none; =
HEIGHT: 12.75pt"=20
    vAlign=3Dtop noWrap>
      <P class=3DMsoNormal style=3D"TEXT-ALIGN: right" =
align=3Dright><SPAN lang=3DEN-US=20
      style=3D"FONT-SIZE: 10pt; mso-bidi-font-size: =
12.0pt">3726834<o:p></o:p></SPAN></P></TD>
    <TD=20
    style=3D"BORDER-RIGHT: medium none; PADDING-RIGHT: 5.4pt; =
BORDER-TOP: medium none; PADDING-LEFT: 5.4pt; PADDING-BOTTOM: 0cm; =
BORDER-LEFT: medium none; PADDING-TOP: 0cm; BORDER-BOTTOM: medium none; =
HEIGHT: 12.75pt"=20
    vAlign=3Dtop noWrap>
      <P class=3DMsoNormal style=3D"TEXT-ALIGN: right" =
align=3Dright><SPAN lang=3DEN-US=20
      style=3D"FONT-SIZE: 10pt; mso-bidi-font-size: =
12.0pt">0.840574<o:p></o:p></SPAN></P></TD>
    <TD=20
    style=3D"BORDER-RIGHT: medium none; PADDING-RIGHT: 5.4pt; =
BORDER-TOP: medium none; PADDING-LEFT: 5.4pt; PADDING-BOTTOM: 0cm; =
BORDER-LEFT: medium none; PADDING-TOP: 0cm; BORDER-BOTTOM: medium none; =
HEIGHT: 12.75pt"=20
    vAlign=3Dtop noWrap>
      <P class=3DMsoNormal style=3D"TEXT-ALIGN: right" =
align=3Dright><SPAN lang=3DEN-US=20
      style=3D"FONT-SIZE: 10pt; mso-bidi-font-size: =
12.0pt">0.837505<o:p></o:p></SPAN></P></TD></TR>
  <TR style=3D"HEIGHT: 12.75pt">
    <TD=20
    style=3D"BORDER-RIGHT: medium none; PADDING-RIGHT: 5.4pt; =
BORDER-TOP: medium none; PADDING-LEFT: 5.4pt; PADDING-BOTTOM: 0cm; =
BORDER-LEFT: medium none; PADDING-TOP: 0cm; BORDER-BOTTOM: medium none; =
HEIGHT: 12.75pt"=20
    vAlign=3Dtop noWrap>
      <P class=3DMsoNormal style=3D"TEXT-ALIGN: right" =
align=3Dright><SPAN lang=3DEN-US=20
      style=3D"FONT-SIZE: 10pt; mso-bidi-font-size: =
12.0pt">0.829637<o:p></o:p></SPAN></P></TD>
    <TD=20
    style=3D"BORDER-RIGHT: medium none; PADDING-RIGHT: 5.4pt; =
BORDER-TOP: medium none; PADDING-LEFT: 5.4pt; PADDING-BOTTOM: 0cm; =
BORDER-LEFT: medium none; PADDING-TOP: 0cm; BORDER-BOTTOM: medium none; =
HEIGHT: 12.75pt"=20
    vAlign=3Dtop noWrap>
      <P class=3DMsoNormal style=3D"TEXT-ALIGN: right" =
align=3Dright><SPAN lang=3DEN-US=20
      style=3D"FONT-SIZE: 10pt; mso-bidi-font-size: =
12.0pt">2700<o:p></o:p></SPAN></P></TD>
    <TD=20
    style=3D"BORDER-RIGHT: medium none; PADDING-RIGHT: 5.4pt; =
BORDER-TOP: medium none; PADDING-LEFT: 5.4pt; PADDING-BOTTOM: 0cm; =
BORDER-LEFT: medium none; PADDING-TOP: 0cm; BORDER-BOTTOM: medium none; =
HEIGHT: 12.75pt"=20
    vAlign=3Dtop noWrap>
      <P class=3DMsoNormal style=3D"TEXT-ALIGN: left" align=3Dleft><SPAN =
lang=3DEN-US=20
      style=3D"FONT-SIZE: 10pt; mso-bidi-font-size: =
12.0pt">2-&gt;1<o:p></o:p></SPAN></P></TD>
    <TD=20
    style=3D"BORDER-RIGHT: medium none; PADDING-RIGHT: 5.4pt; =
BORDER-TOP: medium none; PADDING-LEFT: 5.4pt; PADDING-BOTTOM: 0cm; =
BORDER-LEFT: medium none; PADDING-TOP: 0cm; BORDER-BOTTOM: medium none; =
HEIGHT: 12.75pt"=20
    vAlign=3Dtop noWrap>
      <P class=3DMsoNormal style=3D"TEXT-ALIGN: right" =
align=3Dright><SPAN lang=3DEN-US=20
      style=3D"FONT-SIZE: 10pt; mso-bidi-font-size: =
12.0pt">1275937<o:p></o:p></SPAN></P></TD>
    <TD=20
    style=3D"BORDER-RIGHT: medium none; PADDING-RIGHT: 5.4pt; =
BORDER-TOP: medium none; PADDING-LEFT: 5.4pt; PADDING-BOTTOM: 0cm; =
BORDER-LEFT: medium none; PADDING-TOP: 0cm; BORDER-BOTTOM: medium none; =
HEIGHT: 12.75pt"=20
    vAlign=3Dtop noWrap>
      <P class=3DMsoNormal style=3D"TEXT-ALIGN: right" =
align=3Dright><SPAN lang=3DEN-US=20
      style=3D"FONT-SIZE: 10pt; mso-bidi-font-size: =
12.0pt">1278637<o:p></o:p></SPAN></P></TD>
    <TD=20
    style=3D"BORDER-RIGHT: medium none; PADDING-RIGHT: 5.4pt; =
BORDER-TOP: medium none; PADDING-LEFT: 5.4pt; PADDING-BOTTOM: 0cm; =
BORDER-LEFT: medium none; PADDING-TOP: 0cm; BORDER-BOTTOM: medium none; =
HEIGHT: 12.75pt"=20
    vAlign=3Dtop noWrap>
      <P class=3DMsoNormal style=3D"TEXT-ALIGN: right" =
align=3Dright><SPAN lang=3DEN-US=20
      style=3D"FONT-SIZE: 10pt; mso-bidi-font-size: =
12.0pt">0.877381<o:p></o:p></SPAN></P></TD>
    <TD=20
    style=3D"BORDER-RIGHT: medium none; PADDING-RIGHT: 5.4pt; =
BORDER-TOP: medium none; PADDING-LEFT: 5.4pt; PADDING-BOTTOM: 0cm; =
BORDER-LEFT: medium none; PADDING-TOP: 0cm; BORDER-BOTTOM: medium none; =
HEIGHT: 12.75pt"=20
    vAlign=3Dtop noWrap>
      <P class=3DMsoNormal style=3D"TEXT-ALIGN: right" =
align=3Dright><SPAN lang=3DEN-US=20
      style=3D"FONT-SIZE: 10pt; mso-bidi-font-size: =
12.0pt">0.945583<o:p></o:p></SPAN></P></TD></TR>
  <TR style=3D"HEIGHT: 12.75pt">
    <TD=20
    style=3D"BORDER-RIGHT: medium none; PADDING-RIGHT: 5.4pt; =
BORDER-TOP: medium none; PADDING-LEFT: 5.4pt; PADDING-BOTTOM: 0cm; =
BORDER-LEFT: medium none; PADDING-TOP: 0cm; BORDER-BOTTOM: medium none; =
HEIGHT: 12.75pt"=20
    vAlign=3Dtop noWrap>
      <P class=3DMsoNormal style=3D"TEXT-ALIGN: right" =
align=3Dright><SPAN lang=3DEN-US=20
      style=3D"FONT-SIZE: 10pt; mso-bidi-font-size: =
12.0pt">0.703092<o:p></o:p></SPAN></P></TD>
    <TD=20
    style=3D"BORDER-RIGHT: medium none; PADDING-RIGHT: 5.4pt; =
BORDER-TOP: medium none; PADDING-LEFT: 5.4pt; PADDING-BOTTOM: 0cm; =
BORDER-LEFT: medium none; PADDING-TOP: 0cm; BORDER-BOTTOM: medium none; =
HEIGHT: 12.75pt"=20
    vAlign=3Dtop noWrap>
      <P class=3DMsoNormal style=3D"TEXT-ALIGN: right" =
align=3Dright><SPAN lang=3DEN-US=20
      style=3D"FONT-SIZE: 10pt; mso-bidi-font-size: =
12.0pt">2674<o:p></o:p></SPAN></P></TD>
    <TD=20
    style=3D"BORDER-RIGHT: medium none; PADDING-RIGHT: 5.4pt; =
BORDER-TOP: medium none; PADDING-LEFT: 5.4pt; PADDING-BOTTOM: 0cm; =
BORDER-LEFT: medium none; PADDING-TOP: 0cm; BORDER-BOTTOM: medium none; =
HEIGHT: 12.75pt"=20
    vAlign=3Dtop noWrap>
      <P class=3DMsoNormal style=3D"TEXT-ALIGN: left" align=3Dleft><SPAN =
lang=3DEN-US=20
      style=3D"FONT-SIZE: 10pt; mso-bidi-font-size: =
12.0pt">1-&gt;2<o:p></o:p></SPAN></P></TD>
    <TD=20
    style=3D"BORDER-RIGHT: medium none; PADDING-RIGHT: 5.4pt; =
BORDER-TOP: medium none; PADDING-LEFT: 5.4pt; PADDING-BOTTOM: 0cm; =
BORDER-LEFT: medium none; PADDING-TOP: 0cm; BORDER-BOTTOM: medium none; =
HEIGHT: 12.75pt"=20
    vAlign=3Dtop noWrap>
      <P class=3DMsoNormal style=3D"TEXT-ALIGN: right" =
align=3Dright><SPAN lang=3DEN-US=20
      style=3D"FONT-SIZE: 10pt; mso-bidi-font-size: =
12.0pt">3779473<o:p></o:p></SPAN></P></TD>
    <TD=20
    style=3D"BORDER-RIGHT: medium none; PADDING-RIGHT: 5.4pt; =
BORDER-TOP: medium none; PADDING-LEFT: 5.4pt; PADDING-BOTTOM: 0cm; =
BORDER-LEFT: medium none; PADDING-TOP: 0cm; BORDER-BOTTOM: medium none; =
HEIGHT: 12.75pt"=20
    vAlign=3Dtop noWrap>
      <P class=3DMsoNormal style=3D"TEXT-ALIGN: right" =
align=3Dright><SPAN lang=3DEN-US=20
      style=3D"FONT-SIZE: 10pt; mso-bidi-font-size: =
12.0pt">3782147<o:p></o:p></SPAN></P></TD>
    <TD=20
    style=3D"BORDER-RIGHT: medium none; PADDING-RIGHT: 5.4pt; =
BORDER-TOP: medium none; PADDING-LEFT: 5.4pt; PADDING-BOTTOM: 0cm; =
BORDER-LEFT: medium none; PADDING-TOP: 0cm; BORDER-BOTTOM: medium none; =
HEIGHT: 12.75pt"=20
    vAlign=3Dtop noWrap>
      <P class=3DMsoNormal style=3D"TEXT-ALIGN: right" =
align=3Dright><SPAN lang=3DEN-US=20
      style=3D"FONT-SIZE: 10pt; mso-bidi-font-size: =
12.0pt">0.810459<o:p></o:p></SPAN></P></TD>
    <TD=20
    style=3D"BORDER-RIGHT: medium none; PADDING-RIGHT: 5.4pt; =
BORDER-TOP: medium none; PADDING-LEFT: 5.4pt; PADDING-BOTTOM: 0cm; =
BORDER-LEFT: medium none; PADDING-TOP: 0cm; BORDER-BOTTOM: medium none; =
HEIGHT: 12.75pt"=20
    vAlign=3Dtop noWrap>
      <P class=3DMsoNormal style=3D"TEXT-ALIGN: right" =
align=3Dright><SPAN lang=3DEN-US=20
      style=3D"FONT-SIZE: 10pt; mso-bidi-font-size: =
12.0pt">0.867523<o:p></o:p></SPAN></P></TD></TR>
  <TR style=3D"HEIGHT: 12.75pt">
    <TD=20
    style=3D"BORDER-RIGHT: medium none; PADDING-RIGHT: 5.4pt; =
BORDER-TOP: medium none; PADDING-LEFT: 5.4pt; PADDING-BOTTOM: 0cm; =
BORDER-LEFT: medium none; PADDING-TOP: 0cm; BORDER-BOTTOM: medium none; =
HEIGHT: 12.75pt"=20
    vAlign=3Dtop noWrap>
      <P class=3DMsoNormal style=3D"TEXT-ALIGN: right" =
align=3Dright><SPAN lang=3DEN-US=20
      style=3D"FONT-SIZE: 10pt; mso-bidi-font-size: =
12.0pt">0.711631<o:p></o:p></SPAN></P></TD>
    <TD=20
    style=3D"BORDER-RIGHT: medium none; PADDING-RIGHT: 5.4pt; =
BORDER-TOP: medium none; PADDING-LEFT: 5.4pt; PADDING-BOTTOM: 0cm; =
BORDER-LEFT: medium none; PADDING-TOP: 0cm; BORDER-BOTTOM: medium none; =
HEIGHT: 12.75pt"=20
    vAlign=3Dtop noWrap>
      <P class=3DMsoNormal style=3D"TEXT-ALIGN: right" =
align=3Dright><SPAN lang=3DEN-US=20
      style=3D"FONT-SIZE: 10pt; mso-bidi-font-size: =
12.0pt">2535<o:p></o:p></SPAN></P></TD>
    <TD=20
    style=3D"BORDER-RIGHT: medium none; PADDING-RIGHT: 5.4pt; =
BORDER-TOP: medium none; PADDING-LEFT: 5.4pt; PADDING-BOTTOM: 0cm; =
BORDER-LEFT: medium none; PADDING-TOP: 0cm; BORDER-BOTTOM: medium none; =
HEIGHT: 12.75pt"=20
    vAlign=3Dtop noWrap>
      <P class=3DMsoNormal style=3D"TEXT-ALIGN: left" align=3Dleft><SPAN =
lang=3DEN-US=20
      style=3D"FONT-SIZE: 10pt; mso-bidi-font-size: =
12.0pt">1-&gt;1<o:p></o:p></SPAN></P></TD>
    <TD=20
    style=3D"BORDER-RIGHT: medium none; PADDING-RIGHT: 5.4pt; =
BORDER-TOP: medium none; PADDING-LEFT: 5.4pt; PADDING-BOTTOM: 0cm; =
BORDER-LEFT: medium none; PADDING-TOP: 0cm; BORDER-BOTTOM: medium none; =
HEIGHT: 12.75pt"=20
    vAlign=3Dtop noWrap>
      <P class=3DMsoNormal style=3D"TEXT-ALIGN: right" =
align=3Dright><SPAN lang=3DEN-US=20
      style=3D"FONT-SIZE: 10pt; mso-bidi-font-size: =
12.0pt">2789722<o:p></o:p></SPAN></P></TD>
    <TD=20
    style=3D"BORDER-RIGHT: medium none; PADDING-RIGHT: 5.4pt; =
BORDER-TOP: medium none; PADDING-LEFT: 5.4pt; PADDING-BOTTOM: 0cm; =
BORDER-LEFT: medium none; PADDING-TOP: 0cm; BORDER-BOTTOM: medium none; =
HEIGHT: 12.75pt"=20
    vAlign=3Dtop noWrap>
      <P class=3DMsoNormal style=3D"TEXT-ALIGN: right" =
align=3Dright><SPAN lang=3DEN-US=20
      style=3D"FONT-SIZE: 10pt; mso-bidi-font-size: =
12.0pt">2792257<o:p></o:p></SPAN></P></TD>
    <TD=20
    style=3D"BORDER-RIGHT: medium none; PADDING-RIGHT: 5.4pt; =
BORDER-TOP: medium none; PADDING-LEFT: 5.4pt; PADDING-BOTTOM: 0cm; =
BORDER-LEFT: medium none; PADDING-TOP: 0cm; BORDER-BOTTOM: medium none; =
HEIGHT: 12.75pt"=20
    vAlign=3Dtop noWrap>
      <P class=3DMsoNormal style=3D"TEXT-ALIGN: right" =
align=3Dright><SPAN lang=3DEN-US=20
      style=3D"FONT-SIZE: 10pt; mso-bidi-font-size: =
12.0pt">0.800251<o:p></o:p></SPAN></P></TD>
    <TD=20
    style=3D"BORDER-RIGHT: medium none; PADDING-RIGHT: 5.4pt; =
BORDER-TOP: medium none; PADDING-LEFT: 5.4pt; PADDING-BOTTOM: 0cm; =
BORDER-LEFT: medium none; PADDING-TOP: 0cm; BORDER-BOTTOM: medium none; =
HEIGHT: 12.75pt"=20
    vAlign=3Dtop noWrap>
      <P class=3DMsoNormal style=3D"TEXT-ALIGN: right" =
align=3Dright><SPAN lang=3DEN-US=20
      style=3D"FONT-SIZE: 10pt; mso-bidi-font-size: =
12.0pt">0.889259<o:p></o:p></SPAN></P></TD></TR>
  <TR style=3D"HEIGHT: 12.75pt">
    <TD=20
    style=3D"BORDER-RIGHT: medium none; PADDING-RIGHT: 5.4pt; =
BORDER-TOP: medium none; PADDING-LEFT: 5.4pt; PADDING-BOTTOM: 0cm; =
BORDER-LEFT: medium none; PADDING-TOP: 0cm; BORDER-BOTTOM: medium none; =
HEIGHT: 12.75pt"=20
    vAlign=3Dtop noWrap>
      <P class=3DMsoNormal style=3D"TEXT-ALIGN: right" =
align=3Dright><SPAN lang=3DEN-US=20
      style=3D"FONT-SIZE: 10pt; mso-bidi-font-size: =
12.0pt">0.784583<o:p></o:p></SPAN></P></TD>
    <TD=20
    style=3D"BORDER-RIGHT: medium none; PADDING-RIGHT: 5.4pt; =
BORDER-TOP: medium none; PADDING-LEFT: 5.4pt; PADDING-BOTTOM: 0cm; =
BORDER-LEFT: medium none; PADDING-TOP: 0cm; BORDER-BOTTOM: medium none; =
HEIGHT: 12.75pt"=20
    vAlign=3Dtop noWrap>
      <P class=3DMsoNormal style=3D"TEXT-ALIGN: right" =
align=3Dright><SPAN lang=3DEN-US=20
      style=3D"FONT-SIZE: 10pt; mso-bidi-font-size: =
12.0pt">2244<o:p></o:p></SPAN></P></TD>
    <TD=20
    style=3D"BORDER-RIGHT: medium none; PADDING-RIGHT: 5.4pt; =
BORDER-TOP: medium none; PADDING-LEFT: 5.4pt; PADDING-BOTTOM: 0cm; =
BORDER-LEFT: medium none; PADDING-TOP: 0cm; BORDER-BOTTOM: medium none; =
HEIGHT: 12.75pt"=20
    vAlign=3Dtop noWrap>
      <P class=3DMsoNormal style=3D"TEXT-ALIGN: left" align=3Dleft><SPAN =
lang=3DEN-US=20
      style=3D"FONT-SIZE: 10pt; mso-bidi-font-size: =
12.0pt">2-&gt;2<o:p></o:p></SPAN></P></TD>
    <TD=20
    style=3D"BORDER-RIGHT: medium none; PADDING-RIGHT: 5.4pt; =
BORDER-TOP: medium none; PADDING-LEFT: 5.4pt; PADDING-BOTTOM: 0cm; =
BORDER-LEFT: medium none; PADDING-TOP: 0cm; BORDER-BOTTOM: medium none; =
HEIGHT: 12.75pt"=20
    vAlign=3Dtop noWrap>
      <P class=3DMsoNormal style=3D"TEXT-ALIGN: right" =
align=3Dright><SPAN lang=3DEN-US=20
      style=3D"FONT-SIZE: 10pt; mso-bidi-font-size: =
12.0pt">251156<o:p></o:p></SPAN></P></TD>
    <TD=20
    style=3D"BORDER-RIGHT: medium none; PADDING-RIGHT: 5.4pt; =
BORDER-TOP: medium none; PADDING-LEFT: 5.4pt; PADDING-BOTTOM: 0cm; =
BORDER-LEFT: medium none; PADDING-TOP: 0cm; BORDER-BOTTOM: medium none; =
HEIGHT: 12.75pt"=20
    vAlign=3Dtop noWrap>
      <P class=3DMsoNormal style=3D"TEXT-ALIGN: right" =
align=3Dright><SPAN lang=3DEN-US=20
      style=3D"FONT-SIZE: 10pt; mso-bidi-font-size: =
12.0pt">253400<o:p></o:p></SPAN></P></TD>
    <TD=20
    style=3D"BORDER-RIGHT: medium none; PADDING-RIGHT: 5.4pt; =
BORDER-TOP: medium none; PADDING-LEFT: 5.4pt; PADDING-BOTTOM: 0cm; =
BORDER-LEFT: medium none; PADDING-TOP: 0cm; BORDER-BOTTOM: medium none; =
HEIGHT: 12.75pt"=20
    vAlign=3Dtop noWrap>
      <P class=3DMsoNormal style=3D"TEXT-ALIGN: right" =
align=3Dright><SPAN lang=3DEN-US=20
      style=3D"FONT-SIZE: 10pt; mso-bidi-font-size: =
12.0pt">0.806758<o:p></o:p></SPAN></P></TD>
    <TD=20
    style=3D"BORDER-RIGHT: medium none; PADDING-RIGHT: 5.4pt; =
BORDER-TOP: medium none; PADDING-LEFT: 5.4pt; PADDING-BOTTOM: 0cm; =
BORDER-LEFT: medium none; PADDING-TOP: 0cm; BORDER-BOTTOM: medium none; =
HEIGHT: 12.75pt"=20
    vAlign=3Dtop noWrap>
      <P class=3DMsoNormal style=3D"TEXT-ALIGN: right" =
align=3Dright><SPAN lang=3DEN-US=20
      style=3D"FONT-SIZE: 10pt; mso-bidi-font-size: =
12.0pt">0.972514<o:p></o:p></SPAN></P></TD></TR>
  <TR style=3D"HEIGHT: 12.75pt">
    <TD=20
    style=3D"BORDER-RIGHT: medium none; PADDING-RIGHT: 5.4pt; =
BORDER-TOP: medium none; PADDING-LEFT: 5.4pt; PADDING-BOTTOM: 0cm; =
BORDER-LEFT: medium none; PADDING-TOP: 0cm; BORDER-BOTTOM: medium none; =
HEIGHT: 12.75pt"=20
    vAlign=3Dtop noWrap>
      <P class=3DMsoNormal style=3D"TEXT-ALIGN: right" =
align=3Dright><SPAN lang=3DEN-US=20
      style=3D"FONT-SIZE: 10pt; mso-bidi-font-size: =
12.0pt">0.709959<o:p></o:p></SPAN></P></TD>
    <TD=20
    style=3D"BORDER-RIGHT: medium none; PADDING-RIGHT: 5.4pt; =
BORDER-TOP: medium none; PADDING-LEFT: 5.4pt; PADDING-BOTTOM: 0cm; =
BORDER-LEFT: medium none; PADDING-TOP: 0cm; BORDER-BOTTOM: medium none; =
HEIGHT: 12.75pt"=20
    vAlign=3Dtop noWrap>
      <P class=3DMsoNormal style=3D"TEXT-ALIGN: right" =
align=3Dright><SPAN lang=3DEN-US=20
      style=3D"FONT-SIZE: 10pt; mso-bidi-font-size: =
12.0pt">2069<o:p></o:p></SPAN></P></TD>
    <TD=20
    style=3D"BORDER-RIGHT: medium none; PADDING-RIGHT: 5.4pt; =
BORDER-TOP: medium none; PADDING-LEFT: 5.4pt; PADDING-BOTTOM: 0cm; =
BORDER-LEFT: medium none; PADDING-TOP: 0cm; BORDER-BOTTOM: medium none; =
HEIGHT: 12.75pt"=20
    vAlign=3Dtop noWrap>
      <P class=3DMsoNormal style=3D"TEXT-ALIGN: left" align=3Dleft><SPAN =
lang=3DEN-US=20
      style=3D"FONT-SIZE: 10pt; mso-bidi-font-size: =
12.0pt">1-&gt;2<o:p></o:p></SPAN></P></TD>
    <TD=20
    style=3D"BORDER-RIGHT: medium none; PADDING-RIGHT: 5.4pt; =
BORDER-TOP: medium none; PADDING-LEFT: 5.4pt; PADDING-BOTTOM: 0cm; =
BORDER-LEFT: medium none; PADDING-TOP: 0cm; BORDER-BOTTOM: medium none; =
HEIGHT: 12.75pt"=20
    vAlign=3Dtop noWrap>
      <P class=3DMsoNormal style=3D"TEXT-ALIGN: right" =
align=3Dright><SPAN lang=3DEN-US=20
      style=3D"FONT-SIZE: 10pt; mso-bidi-font-size: =
12.0pt">4175218<o:p></o:p></SPAN></P></TD>
    <TD=20
    style=3D"BORDER-RIGHT: medium none; PADDING-RIGHT: 5.4pt; =
BORDER-TOP: medium none; PADDING-LEFT: 5.4pt; PADDING-BOTTOM: 0cm; =
BORDER-LEFT: medium none; PADDING-TOP: 0cm; BORDER-BOTTOM: medium none; =
HEIGHT: 12.75pt"=20
    vAlign=3Dtop noWrap>
      <P class=3DMsoNormal style=3D"TEXT-ALIGN: right" =
align=3Dright><SPAN lang=3DEN-US=20
      style=3D"FONT-SIZE: 10pt; mso-bidi-font-size: =
12.0pt">4177287<o:p></o:p></SPAN></P></TD>
    <TD=20
    style=3D"BORDER-RIGHT: medium none; PADDING-RIGHT: 5.4pt; =
BORDER-TOP: medium none; PADDING-LEFT: 5.4pt; PADDING-BOTTOM: 0cm; =
BORDER-LEFT: medium none; PADDING-TOP: 0cm; BORDER-BOTTOM: medium none; =
HEIGHT: 12.75pt"=20
    vAlign=3Dtop noWrap>
      <P class=3DMsoNormal style=3D"TEXT-ALIGN: right" =
align=3Dright><SPAN lang=3DEN-US=20
      style=3D"FONT-SIZE: 10pt; mso-bidi-font-size: =
12.0pt">0.800251<o:p></o:p></SPAN></P></TD>
    <TD=20
    style=3D"BORDER-RIGHT: medium none; PADDING-RIGHT: 5.4pt; =
BORDER-TOP: medium none; PADDING-LEFT: 5.4pt; PADDING-BOTTOM: 0cm; =
BORDER-LEFT: medium none; PADDING-TOP: 0cm; BORDER-BOTTOM: medium none; =
HEIGHT: 12.75pt"=20
    vAlign=3Dtop noWrap>
      <P class=3DMsoNormal style=3D"TEXT-ALIGN: right" =
align=3Dright><SPAN lang=3DEN-US=20
      style=3D"FONT-SIZE: 10pt; mso-bidi-font-size: =
12.0pt">0.887171<o:p></o:p></SPAN></P></TD></TR>
  <TR style=3D"HEIGHT: 12.75pt">
    <TD=20
    style=3D"BORDER-RIGHT: medium none; PADDING-RIGHT: 5.4pt; =
BORDER-TOP: medium none; PADDING-LEFT: 5.4pt; PADDING-BOTTOM: 0cm; =
BORDER-LEFT: medium none; PADDING-TOP: 0cm; BORDER-BOTTOM: medium none; =
HEIGHT: 12.75pt"=20
    vAlign=3Dtop noWrap>
      <P class=3DMsoNormal style=3D"TEXT-ALIGN: right" =
align=3Dright><SPAN lang=3DEN-US=20
      style=3D"FONT-SIZE: 10pt; mso-bidi-font-size: =
12.0pt">0.774671<o:p></o:p></SPAN></P></TD>
    <TD=20
    style=3D"BORDER-RIGHT: medium none; PADDING-RIGHT: 5.4pt; =
BORDER-TOP: medium none; PADDING-LEFT: 5.4pt; PADDING-BOTTOM: 0cm; =
BORDER-LEFT: medium none; PADDING-TOP: 0cm; BORDER-BOTTOM: medium none; =
HEIGHT: 12.75pt"=20
    vAlign=3Dtop noWrap>
      <P class=3DMsoNormal style=3D"TEXT-ALIGN: right" =
align=3Dright><SPAN lang=3DEN-US=20
      style=3D"FONT-SIZE: 10pt; mso-bidi-font-size: =
12.0pt">2029<o:p></o:p></SPAN></P></TD>
    <TD=20
    style=3D"BORDER-RIGHT: medium none; PADDING-RIGHT: 5.4pt; =
BORDER-TOP: medium none; PADDING-LEFT: 5.4pt; PADDING-BOTTOM: 0cm; =
BORDER-LEFT: medium none; PADDING-TOP: 0cm; BORDER-BOTTOM: medium none; =
HEIGHT: 12.75pt"=20
    vAlign=3Dtop noWrap>
      <P class=3DMsoNormal style=3D"TEXT-ALIGN: left" align=3Dleft><SPAN =
lang=3DEN-US=20
      style=3D"FONT-SIZE: 10pt; mso-bidi-font-size: =
12.0pt">1-&gt;2<o:p></o:p></SPAN></P></TD>
    <TD=20
    style=3D"BORDER-RIGHT: medium none; PADDING-RIGHT: 5.4pt; =
BORDER-TOP: medium none; PADDING-LEFT: 5.4pt; PADDING-BOTTOM: 0cm; =
BORDER-LEFT: medium none; PADDING-TOP: 0cm; BORDER-BOTTOM: medium none; =
HEIGHT: 12.75pt"=20
    vAlign=3Dtop noWrap>
      <P class=3DMsoNormal style=3D"TEXT-ALIGN: right" =
align=3Dright><SPAN lang=3DEN-US=20
      style=3D"FONT-SIZE: 10pt; mso-bidi-font-size: =
12.0pt">190675<o:p></o:p></SPAN></P></TD>
    <TD=20
    style=3D"BORDER-RIGHT: medium none; PADDING-RIGHT: 5.4pt; =
BORDER-TOP: medium none; PADDING-LEFT: 5.4pt; PADDING-BOTTOM: 0cm; =
BORDER-LEFT: medium none; PADDING-TOP: 0cm; BORDER-BOTTOM: medium none; =
HEIGHT: 12.75pt"=20
    vAlign=3Dtop noWrap>
      <P class=3DMsoNormal style=3D"TEXT-ALIGN: right" =
align=3Dright><SPAN lang=3DEN-US=20
      style=3D"FONT-SIZE: 10pt; mso-bidi-font-size: =
12.0pt">192704<o:p></o:p></SPAN></P></TD>
    <TD=20
    style=3D"BORDER-RIGHT: medium none; PADDING-RIGHT: 5.4pt; =
BORDER-TOP: medium none; PADDING-LEFT: 5.4pt; PADDING-BOTTOM: 0cm; =
BORDER-LEFT: medium none; PADDING-TOP: 0cm; BORDER-BOTTOM: medium none; =
HEIGHT: 12.75pt"=20
    vAlign=3Dtop noWrap>
      <P class=3DMsoNormal style=3D"TEXT-ALIGN: right" =
align=3Dright><SPAN lang=3DEN-US=20
      style=3D"FONT-SIZE: 10pt; mso-bidi-font-size: =
12.0pt">0.936337<o:p></o:p></SPAN></P></TD>
    <TD=20
    style=3D"BORDER-RIGHT: medium none; PADDING-RIGHT: 5.4pt; =
BORDER-TOP: medium none; PADDING-LEFT: 5.4pt; PADDING-BOTTOM: 0cm; =
BORDER-LEFT: medium none; PADDING-TOP: 0cm; BORDER-BOTTOM: medium none; =
HEIGHT: 12.75pt"=20
    vAlign=3Dtop noWrap>
      <P class=3DMsoNormal style=3D"TEXT-ALIGN: right" =
align=3Dright><SPAN lang=3DEN-US=20
      style=3D"FONT-SIZE: 10pt; mso-bidi-font-size: =
12.0pt">0.827341<o:p></o:p></SPAN></P></TD></TR>
  <TR style=3D"HEIGHT: 12.75pt">
    <TD=20
    style=3D"BORDER-RIGHT: medium none; PADDING-RIGHT: 5.4pt; =
BORDER-TOP: medium none; PADDING-LEFT: 5.4pt; PADDING-BOTTOM: 0cm; =
BORDER-LEFT: medium none; PADDING-TOP: 0cm; BORDER-BOTTOM: medium none; =
HEIGHT: 12.75pt"=20
    vAlign=3Dtop noWrap>
      <P class=3DMsoNormal style=3D"TEXT-ALIGN: right" =
align=3Dright><SPAN lang=3DEN-US=20
      style=3D"FONT-SIZE: 10pt; mso-bidi-font-size: =
12.0pt">0.806758<o:p></o:p></SPAN></P></TD>
    <TD=20
    style=3D"BORDER-RIGHT: medium none; PADDING-RIGHT: 5.4pt; =
BORDER-TOP: medium none; PADDING-LEFT: 5.4pt; PADDING-BOTTOM: 0cm; =
BORDER-LEFT: medium none; PADDING-TOP: 0cm; BORDER-BOTTOM: medium none; =
HEIGHT: 12.75pt"=20
    vAlign=3Dtop noWrap>
      <P class=3DMsoNormal style=3D"TEXT-ALIGN: right" =
align=3Dright><SPAN lang=3DEN-US=20
      style=3D"FONT-SIZE: 10pt; mso-bidi-font-size: =
12.0pt">1935<o:p></o:p></SPAN></P></TD>
    <TD=20
    style=3D"BORDER-RIGHT: medium none; PADDING-RIGHT: 5.4pt; =
BORDER-TOP: medium none; PADDING-LEFT: 5.4pt; PADDING-BOTTOM: 0cm; =
BORDER-LEFT: medium none; PADDING-TOP: 0cm; BORDER-BOTTOM: medium none; =
HEIGHT: 12.75pt"=20
    vAlign=3Dtop noWrap>
      <P class=3DMsoNormal style=3D"TEXT-ALIGN: left" align=3Dleft><SPAN =
lang=3DEN-US=20
      style=3D"FONT-SIZE: 10pt; mso-bidi-font-size: =
12.0pt">2-&gt;2<o:p></o:p></SPAN></P></TD>
    <TD=20
    style=3D"BORDER-RIGHT: medium none; PADDING-RIGHT: 5.4pt; =
BORDER-TOP: medium none; PADDING-LEFT: 5.4pt; PADDING-BOTTOM: 0cm; =
BORDER-LEFT: medium none; PADDING-TOP: 0cm; BORDER-BOTTOM: medium none; =
HEIGHT: 12.75pt"=20
    vAlign=3Dtop noWrap>
      <P class=3DMsoNormal style=3D"TEXT-ALIGN: right" =
align=3Dright><SPAN lang=3DEN-US=20
      style=3D"FONT-SIZE: 10pt; mso-bidi-font-size: =
12.0pt">802608<o:p></o:p></SPAN></P></TD>
    <TD=20
    style=3D"BORDER-RIGHT: medium none; PADDING-RIGHT: 5.4pt; =
BORDER-TOP: medium none; PADDING-LEFT: 5.4pt; PADDING-BOTTOM: 0cm; =
BORDER-LEFT: medium none; PADDING-TOP: 0cm; BORDER-BOTTOM: medium none; =
HEIGHT: 12.75pt"=20
    vAlign=3Dtop noWrap>
      <P class=3DMsoNormal style=3D"TEXT-ALIGN: right" =
align=3Dright><SPAN lang=3DEN-US=20
      style=3D"FONT-SIZE: 10pt; mso-bidi-font-size: =
12.0pt">804543<o:p></o:p></SPAN></P></TD>
    <TD=20
    style=3D"BORDER-RIGHT: medium none; PADDING-RIGHT: 5.4pt; =
BORDER-TOP: medium none; PADDING-LEFT: 5.4pt; PADDING-BOTTOM: 0cm; =
BORDER-LEFT: medium none; PADDING-TOP: 0cm; BORDER-BOTTOM: medium none; =
HEIGHT: 12.75pt"=20
    vAlign=3Dtop noWrap>
      <P class=3DMsoNormal style=3D"TEXT-ALIGN: right" =
align=3Dright><SPAN lang=3DEN-US=20
      style=3D"FONT-SIZE: 10pt; mso-bidi-font-size: =
12.0pt">1.0<o:p></o:p></SPAN></P></TD>
    <TD=20
    style=3D"BORDER-RIGHT: medium none; PADDING-RIGHT: 5.4pt; =
BORDER-TOP: medium none; PADDING-LEFT: 5.4pt; PADDING-BOTTOM: 0cm; =
BORDER-LEFT: medium none; PADDING-TOP: 0cm; BORDER-BOTTOM: medium none; =
HEIGHT: 12.75pt"=20
    vAlign=3Dtop noWrap>
      <P class=3DMsoNormal style=3D"TEXT-ALIGN: right" =
align=3Dright><SPAN lang=3DEN-US=20
      style=3D"FONT-SIZE: 10pt; mso-bidi-font-size: =
12.0pt">0.806758<o:p></o:p></SPAN></P></TD></TR>
  <TR style=3D"HEIGHT: 12.75pt">
    <TD=20
    style=3D"BORDER-RIGHT: medium none; PADDING-RIGHT: 5.4pt; =
BORDER-TOP: medium none; PADDING-LEFT: 5.4pt; PADDING-BOTTOM: 0cm; =
BORDER-LEFT: medium none; PADDING-TOP: 0cm; BORDER-BOTTOM: medium none; =
HEIGHT: 12.75pt"=20
    vAlign=3Dtop noWrap>
      <P class=3DMsoNormal style=3D"TEXT-ALIGN: right" =
align=3Dright><SPAN lang=3DEN-US=20
      style=3D"FONT-SIZE: 10pt; mso-bidi-font-size: =
12.0pt">0.706402<o:p></o:p></SPAN></P></TD>
    <TD=20
    style=3D"BORDER-RIGHT: medium none; PADDING-RIGHT: 5.4pt; =
BORDER-TOP: medium none; PADDING-LEFT: 5.4pt; PADDING-BOTTOM: 0cm; =
BORDER-LEFT: medium none; PADDING-TOP: 0cm; BORDER-BOTTOM: medium none; =
HEIGHT: 12.75pt"=20
    vAlign=3Dtop noWrap>
      <P class=3DMsoNormal style=3D"TEXT-ALIGN: right" =
align=3Dright><SPAN lang=3DEN-US=20
      style=3D"FONT-SIZE: 10pt; mso-bidi-font-size: =
12.0pt">1935<o:p></o:p></SPAN></P></TD>
    <TD=20
    style=3D"BORDER-RIGHT: medium none; PADDING-RIGHT: 5.4pt; =
BORDER-TOP: medium none; PADDING-LEFT: 5.4pt; PADDING-BOTTOM: 0cm; =
BORDER-LEFT: medium none; PADDING-TOP: 0cm; BORDER-BOTTOM: medium none; =
HEIGHT: 12.75pt"=20
    vAlign=3Dtop noWrap>
      <P class=3DMsoNormal style=3D"TEXT-ALIGN: left" align=3Dleft><SPAN =
lang=3DEN-US=20
      style=3D"FONT-SIZE: 10pt; mso-bidi-font-size: =
12.0pt">1-&gt;1<o:p></o:p></SPAN></P></TD>
    <TD=20
    style=3D"BORDER-RIGHT: medium none; PADDING-RIGHT: 5.4pt; =
BORDER-TOP: medium none; PADDING-LEFT: 5.4pt; PADDING-BOTTOM: 0cm; =
BORDER-LEFT: medium none; PADDING-TOP: 0cm; BORDER-BOTTOM: medium none; =
HEIGHT: 12.75pt"=20
    vAlign=3Dtop noWrap>
      <P class=3DMsoNormal style=3D"TEXT-ALIGN: right" =
align=3Dright><SPAN lang=3DEN-US=20
      style=3D"FONT-SIZE: 10pt; mso-bidi-font-size: =
12.0pt">285167<o:p></o:p></SPAN></P></TD>
    <TD=20
    style=3D"BORDER-RIGHT: medium none; PADDING-RIGHT: 5.4pt; =
BORDER-TOP: medium none; PADDING-LEFT: 5.4pt; PADDING-BOTTOM: 0cm; =
BORDER-LEFT: medium none; PADDING-TOP: 0cm; BORDER-BOTTOM: medium none; =
HEIGHT: 12.75pt"=20
    vAlign=3Dtop noWrap>
      <P class=3DMsoNormal style=3D"TEXT-ALIGN: right" =
align=3Dright><SPAN lang=3DEN-US=20
      style=3D"FONT-SIZE: 10pt; mso-bidi-font-size: =
12.0pt">287102<o:p></o:p></SPAN></P></TD>
    <TD=20
    style=3D"BORDER-RIGHT: medium none; PADDING-RIGHT: 5.4pt; =
BORDER-TOP: medium none; PADDING-LEFT: 5.4pt; PADDING-BOTTOM: 0cm; =
BORDER-LEFT: medium none; PADDING-TOP: 0cm; BORDER-BOTTOM: medium none; =
HEIGHT: 12.75pt"=20
    vAlign=3Dtop noWrap>
      <P class=3DMsoNormal style=3D"TEXT-ALIGN: right" =
align=3Dright><SPAN lang=3DEN-US=20
      style=3D"FONT-SIZE: 10pt; mso-bidi-font-size: =
12.0pt">0.850454<o:p></o:p></SPAN></P></TD>
    <TD=20
    style=3D"BORDER-RIGHT: medium none; PADDING-RIGHT: 5.4pt; =
BORDER-TOP: medium none; PADDING-LEFT: 5.4pt; PADDING-BOTTOM: 0cm; =
BORDER-LEFT: medium none; PADDING-TOP: 0cm; BORDER-BOTTOM: medium none; =
HEIGHT: 12.75pt"=20
    vAlign=3Dtop noWrap>
      <P class=3DMsoNormal style=3D"TEXT-ALIGN: right" =
align=3Dright><SPAN lang=3DEN-US=20
      style=3D"FONT-SIZE: 10pt; mso-bidi-font-size: =
12.0pt">0.830617<o:p></o:p></SPAN></P></TD></TR>
  <TR style=3D"HEIGHT: 12.75pt">
    <TD=20
    style=3D"BORDER-RIGHT: medium none; PADDING-RIGHT: 5.4pt; =
BORDER-TOP: medium none; PADDING-LEFT: 5.4pt; PADDING-BOTTOM: 0cm; =
BORDER-LEFT: medium none; PADDING-TOP: 0cm; BORDER-BOTTOM: medium none; =
HEIGHT: 12.75pt"=20
    vAlign=3Dtop noWrap>
      <P class=3DMsoNormal style=3D"TEXT-ALIGN: right" =
align=3Dright><SPAN lang=3DEN-US=20
      style=3D"FONT-SIZE: 10pt; mso-bidi-font-size: =
12.0pt">0.827499<o:p></o:p></SPAN></P></TD>
    <TD=20
    style=3D"BORDER-RIGHT: medium none; PADDING-RIGHT: 5.4pt; =
BORDER-TOP: medium none; PADDING-LEFT: 5.4pt; PADDING-BOTTOM: 0cm; =
BORDER-LEFT: medium none; PADDING-TOP: 0cm; BORDER-BOTTOM: medium none; =
HEIGHT: 12.75pt"=20
    vAlign=3Dtop noWrap>
      <P class=3DMsoNormal style=3D"TEXT-ALIGN: right" =
align=3Dright><SPAN lang=3DEN-US=20
      style=3D"FONT-SIZE: 10pt; mso-bidi-font-size: =
12.0pt">1903<o:p></o:p></SPAN></P></TD>
    <TD=20
    style=3D"BORDER-RIGHT: medium none; PADDING-RIGHT: 5.4pt; =
BORDER-TOP: medium none; PADDING-LEFT: 5.4pt; PADDING-BOTTOM: 0cm; =
BORDER-LEFT: medium none; PADDING-TOP: 0cm; BORDER-BOTTOM: medium none; =
HEIGHT: 12.75pt"=20
    vAlign=3Dtop noWrap>
      <P class=3DMsoNormal style=3D"TEXT-ALIGN: left" align=3Dleft><SPAN =
lang=3DEN-US=20
      style=3D"FONT-SIZE: 10pt; mso-bidi-font-size: =
12.0pt">1-&gt;1<o:p></o:p></SPAN></P></TD>
    <TD=20
    style=3D"BORDER-RIGHT: medium none; PADDING-RIGHT: 5.4pt; =
BORDER-TOP: medium none; PADDING-LEFT: 5.4pt; PADDING-BOTTOM: 0cm; =
BORDER-LEFT: medium none; PADDING-TOP: 0cm; BORDER-BOTTOM: medium none; =
HEIGHT: 12.75pt"=20
    vAlign=3Dtop noWrap>
      <P class=3DMsoNormal style=3D"TEXT-ALIGN: right" =
align=3Dright><SPAN lang=3DEN-US=20
      style=3D"FONT-SIZE: 10pt; mso-bidi-font-size: =
12.0pt">435533<o:p></o:p></SPAN></P></TD>
    <TD=20
    style=3D"BORDER-RIGHT: medium none; PADDING-RIGHT: 5.4pt; =
BORDER-TOP: medium none; PADDING-LEFT: 5.4pt; PADDING-BOTTOM: 0cm; =
BORDER-LEFT: medium none; PADDING-TOP: 0cm; BORDER-BOTTOM: medium none; =
HEIGHT: 12.75pt"=20
    vAlign=3Dtop noWrap>
      <P class=3DMsoNormal style=3D"TEXT-ALIGN: right" =
align=3Dright><SPAN lang=3DEN-US=20
      style=3D"FONT-SIZE: 10pt; mso-bidi-font-size: =
12.0pt">437436<o:p></o:p></SPAN></P></TD>
    <TD=20
    style=3D"BORDER-RIGHT: medium none; PADDING-RIGHT: 5.4pt; =
BORDER-TOP: medium none; PADDING-LEFT: 5.4pt; PADDING-BOTTOM: 0cm; =
BORDER-LEFT: medium none; PADDING-TOP: 0cm; BORDER-BOTTOM: medium none; =
HEIGHT: 12.75pt"=20
    vAlign=3Dtop noWrap>
      <P class=3DMsoNormal style=3D"TEXT-ALIGN: right" =
align=3Dright><SPAN lang=3DEN-US=20
      style=3D"FONT-SIZE: 10pt; mso-bidi-font-size: =
12.0pt">0.850454<o:p></o:p></SPAN></P></TD>
    <TD=20
    style=3D"BORDER-RIGHT: medium none; PADDING-RIGHT: 5.4pt; =
BORDER-TOP: medium none; PADDING-LEFT: 5.4pt; PADDING-BOTTOM: 0cm; =
BORDER-LEFT: medium none; PADDING-TOP: 0cm; BORDER-BOTTOM: medium none; =
HEIGHT: 12.75pt"=20
    vAlign=3Dtop noWrap>
      <P class=3DMsoNormal style=3D"TEXT-ALIGN: right" =
align=3Dright><SPAN lang=3DEN-US=20
      style=3D"FONT-SIZE: 10pt; mso-bidi-font-size: =
12.0pt">0.973009<o:p></o:p></SPAN></P></TD></TR>
  <TR style=3D"HEIGHT: 12.75pt">
    <TD=20
    style=3D"BORDER-RIGHT: medium none; PADDING-RIGHT: 5.4pt; =
BORDER-TOP: medium none; PADDING-LEFT: 5.4pt; PADDING-BOTTOM: 0cm; =
BORDER-LEFT: medium none; PADDING-TOP: 0cm; BORDER-BOTTOM: medium none; =
HEIGHT: 12.75pt"=20
    vAlign=3Dtop noWrap>
      <P class=3DMsoNormal style=3D"TEXT-ALIGN: right" =
align=3Dright><SPAN lang=3DEN-US=20
      style=3D"FONT-SIZE: 10pt; mso-bidi-font-size: =
12.0pt">0.785417<o:p></o:p></SPAN></P></TD>
    <TD=20
    style=3D"BORDER-RIGHT: medium none; PADDING-RIGHT: 5.4pt; =
BORDER-TOP: medium none; PADDING-LEFT: 5.4pt; PADDING-BOTTOM: 0cm; =
BORDER-LEFT: medium none; PADDING-TOP: 0cm; BORDER-BOTTOM: medium none; =
HEIGHT: 12.75pt"=20
    vAlign=3Dtop noWrap>
      <P class=3DMsoNormal style=3D"TEXT-ALIGN: right" =
align=3Dright><SPAN lang=3DEN-US=20
      style=3D"FONT-SIZE: 10pt; mso-bidi-font-size: =
12.0pt">1840<o:p></o:p></SPAN></P></TD>
    <TD=20
    style=3D"BORDER-RIGHT: medium none; PADDING-RIGHT: 5.4pt; =
BORDER-TOP: medium none; PADDING-LEFT: 5.4pt; PADDING-BOTTOM: 0cm; =
BORDER-LEFT: medium none; PADDING-TOP: 0cm; BORDER-BOTTOM: medium none; =
HEIGHT: 12.75pt"=20
    vAlign=3Dtop noWrap>
      <P class=3DMsoNormal style=3D"TEXT-ALIGN: left" align=3Dleft><SPAN =
lang=3DEN-US=20
      style=3D"FONT-SIZE: 10pt; mso-bidi-font-size: =
12.0pt">1-&gt;1<o:p></o:p></SPAN></P></TD>
    <TD=20
    style=3D"BORDER-RIGHT: medium none; PADDING-RIGHT: 5.4pt; =
BORDER-TOP: medium none; PADDING-LEFT: 5.4pt; PADDING-BOTTOM: 0cm; =
BORDER-LEFT: medium none; PADDING-TOP: 0cm; BORDER-BOTTOM: medium none; =
HEIGHT: 12.75pt"=20
    vAlign=3Dtop noWrap>
      <P class=3DMsoNormal style=3D"TEXT-ALIGN: right" =
align=3Dright><SPAN lang=3DEN-US=20
      style=3D"FONT-SIZE: 10pt; mso-bidi-font-size: =
12.0pt">1276797<o:p></o:p></SPAN></P></TD>
    <TD=20
    style=3D"BORDER-RIGHT: medium none; PADDING-RIGHT: 5.4pt; =
BORDER-TOP: medium none; PADDING-LEFT: 5.4pt; PADDING-BOTTOM: 0cm; =
BORDER-LEFT: medium none; PADDING-TOP: 0cm; BORDER-BOTTOM: medium none; =
HEIGHT: 12.75pt"=20
    vAlign=3Dtop noWrap>
      <P class=3DMsoNormal style=3D"TEXT-ALIGN: right" =
align=3Dright><SPAN lang=3DEN-US=20
      style=3D"FONT-SIZE: 10pt; mso-bidi-font-size: =
12.0pt">1278637<o:p></o:p></SPAN></P></TD>
    <TD=20
    style=3D"BORDER-RIGHT: medium none; PADDING-RIGHT: 5.4pt; =
BORDER-TOP: medium none; PADDING-LEFT: 5.4pt; PADDING-BOTTOM: 0cm; =
BORDER-LEFT: medium none; PADDING-TOP: 0cm; BORDER-BOTTOM: medium none; =
HEIGHT: 12.75pt"=20
    vAlign=3Dtop noWrap>
      <P class=3DMsoNormal style=3D"TEXT-ALIGN: right" =
align=3Dright><SPAN lang=3DEN-US=20
      style=3D"FONT-SIZE: 10pt; mso-bidi-font-size: =
12.0pt">0.830617<o:p></o:p></SPAN></P></TD>
    <TD=20
    style=3D"BORDER-RIGHT: medium none; PADDING-RIGHT: 5.4pt; =
BORDER-TOP: medium none; PADDING-LEFT: 5.4pt; PADDING-BOTTOM: 0cm; =
BORDER-LEFT: medium none; PADDING-TOP: 0cm; BORDER-BOTTOM: medium none; =
HEIGHT: 12.75pt"=20
    vAlign=3Dtop noWrap>
      <P class=3DMsoNormal style=3D"TEXT-ALIGN: right" =
align=3Dright><SPAN lang=3DEN-US=20
      style=3D"FONT-SIZE: 10pt; mso-bidi-font-size: =
12.0pt">0.945583<o:p></o:p></SPAN></P></TD></TR>
  <TR style=3D"HEIGHT: 12.75pt">
    <TD=20
    style=3D"BORDER-RIGHT: medium none; PADDING-RIGHT: 5.4pt; =
BORDER-TOP: medium none; PADDING-LEFT: 5.4pt; PADDING-BOTTOM: 0cm; =
BORDER-LEFT: medium none; PADDING-TOP: 0cm; BORDER-BOTTOM: medium none; =
HEIGHT: 12.75pt"=20
    vAlign=3Dtop noWrap>
      <P class=3DMsoNormal style=3D"TEXT-ALIGN: right" =
align=3Dright><SPAN lang=3DEN-US=20
      style=3D"FONT-SIZE: 10pt; mso-bidi-font-size: =
12.0pt">0.703092<o:p></o:p></SPAN></P></TD>
    <TD=20
    style=3D"BORDER-RIGHT: medium none; PADDING-RIGHT: 5.4pt; =
BORDER-TOP: medium none; PADDING-LEFT: 5.4pt; PADDING-BOTTOM: 0cm; =
BORDER-LEFT: medium none; PADDING-TOP: 0cm; BORDER-BOTTOM: medium none; =
HEIGHT: 12.75pt"=20
    vAlign=3Dtop noWrap>
      <P class=3DMsoNormal style=3D"TEXT-ALIGN: right" =
align=3Dright><SPAN lang=3DEN-US=20
      style=3D"FONT-SIZE: 10pt; mso-bidi-font-size: =
12.0pt">1740<o:p></o:p></SPAN></P></TD>
    <TD=20
    style=3D"BORDER-RIGHT: medium none; PADDING-RIGHT: 5.4pt; =
BORDER-TOP: medium none; PADDING-LEFT: 5.4pt; PADDING-BOTTOM: 0cm; =
BORDER-LEFT: medium none; PADDING-TOP: 0cm; BORDER-BOTTOM: medium none; =
HEIGHT: 12.75pt"=20
    vAlign=3Dtop noWrap>
      <P class=3DMsoNormal style=3D"TEXT-ALIGN: left" align=3Dleft><SPAN =
lang=3DEN-US=20
      style=3D"FONT-SIZE: 10pt; mso-bidi-font-size: =
12.0pt">2-&gt;1<o:p></o:p></SPAN></P></TD>
    <TD=20
    style=3D"BORDER-RIGHT: medium none; PADDING-RIGHT: 5.4pt; =
BORDER-TOP: medium none; PADDING-LEFT: 5.4pt; PADDING-BOTTOM: 0cm; =
BORDER-LEFT: medium none; PADDING-TOP: 0cm; BORDER-BOTTOM: medium none; =
HEIGHT: 12.75pt"=20
    vAlign=3Dtop noWrap>
      <P class=3DMsoNormal style=3D"TEXT-ALIGN: right" =
align=3Dright><SPAN lang=3DEN-US=20
      style=3D"FONT-SIZE: 10pt; mso-bidi-font-size: =
12.0pt">2138318<o:p></o:p></SPAN></P></TD>
    <TD=20
    style=3D"BORDER-RIGHT: medium none; PADDING-RIGHT: 5.4pt; =
BORDER-TOP: medium none; PADDING-LEFT: 5.4pt; PADDING-BOTTOM: 0cm; =
BORDER-LEFT: medium none; PADDING-TOP: 0cm; BORDER-BOTTOM: medium none; =
HEIGHT: 12.75pt"=20
    vAlign=3Dtop noWrap>
      <P class=3DMsoNormal style=3D"TEXT-ALIGN: right" =
align=3Dright><SPAN lang=3DEN-US=20
      style=3D"FONT-SIZE: 10pt; mso-bidi-font-size: =
12.0pt">2140058<o:p></o:p></SPAN></P></TD>
    <TD=20
    style=3D"BORDER-RIGHT: medium none; PADDING-RIGHT: 5.4pt; =
BORDER-TOP: medium none; PADDING-LEFT: 5.4pt; PADDING-BOTTOM: 0cm; =
BORDER-LEFT: medium none; PADDING-TOP: 0cm; BORDER-BOTTOM: medium none; =
HEIGHT: 12.75pt"=20
    vAlign=3Dtop noWrap>
      <P class=3DMsoNormal style=3D"TEXT-ALIGN: right" =
align=3Dright><SPAN lang=3DEN-US=20
      style=3D"FONT-SIZE: 10pt; mso-bidi-font-size: =
12.0pt">0.867523<o:p></o:p></SPAN></P></TD>
    <TD=20
    style=3D"BORDER-RIGHT: medium none; PADDING-RIGHT: 5.4pt; =
BORDER-TOP: medium none; PADDING-LEFT: 5.4pt; PADDING-BOTTOM: 0cm; =
BORDER-LEFT: medium none; PADDING-TOP: 0cm; BORDER-BOTTOM: medium none; =
HEIGHT: 12.75pt"=20
    vAlign=3Dtop noWrap>
      <P class=3DMsoNormal style=3D"TEXT-ALIGN: right" =
align=3Dright><SPAN lang=3DEN-US=20
      style=3D"FONT-SIZE: 10pt; mso-bidi-font-size: =
12.0pt">0.810459<o:p></o:p></SPAN></P></TD></TR>
  <TR style=3D"HEIGHT: 12.75pt">
    <TD=20
    style=3D"BORDER-RIGHT: medium none; PADDING-RIGHT: 5.4pt; =
BORDER-TOP: medium none; PADDING-LEFT: 5.4pt; PADDING-BOTTOM: 0cm; =
BORDER-LEFT: medium none; PADDING-TOP: 0cm; BORDER-BOTTOM: medium none; =
HEIGHT: 12.75pt"=20
    vAlign=3Dtop noWrap>
      <P class=3DMsoNormal style=3D"TEXT-ALIGN: right" =
align=3Dright><SPAN lang=3DEN-US=20
      style=3D"FONT-SIZE: 10pt; mso-bidi-font-size: =
12.0pt">0.741863<o:p></o:p></SPAN></P></TD>
    <TD=20
    style=3D"BORDER-RIGHT: medium none; PADDING-RIGHT: 5.4pt; =
BORDER-TOP: medium none; PADDING-LEFT: 5.4pt; PADDING-BOTTOM: 0cm; =
BORDER-LEFT: medium none; PADDING-TOP: 0cm; BORDER-BOTTOM: medium none; =
HEIGHT: 12.75pt"=20
    vAlign=3Dtop noWrap>
      <P class=3DMsoNormal style=3D"TEXT-ALIGN: right" =
align=3Dright><SPAN lang=3DEN-US=20
      style=3D"FONT-SIZE: 10pt; mso-bidi-font-size: =
12.0pt">1476<o:p></o:p></SPAN></P></TD>
    <TD=20
    style=3D"BORDER-RIGHT: medium none; PADDING-RIGHT: 5.4pt; =
BORDER-TOP: medium none; PADDING-LEFT: 5.4pt; PADDING-BOTTOM: 0cm; =
BORDER-LEFT: medium none; PADDING-TOP: 0cm; BORDER-BOTTOM: medium none; =
HEIGHT: 12.75pt"=20
    vAlign=3Dtop noWrap>
      <P class=3DMsoNormal style=3D"TEXT-ALIGN: left" align=3Dleft><SPAN =
lang=3DEN-US=20
      style=3D"FONT-SIZE: 10pt; mso-bidi-font-size: =
12.0pt">1-&gt;1<o:p></o:p></SPAN></P></TD>
    <TD=20
    style=3D"BORDER-RIGHT: medium none; PADDING-RIGHT: 5.4pt; =
BORDER-TOP: medium none; PADDING-LEFT: 5.4pt; PADDING-BOTTOM: 0cm; =
BORDER-LEFT: medium none; PADDING-TOP: 0cm; BORDER-BOTTOM: medium none; =
HEIGHT: 12.75pt"=20
    vAlign=3Dtop noWrap>
      <P class=3DMsoNormal style=3D"TEXT-ALIGN: right" =
align=3Dright><SPAN lang=3DEN-US=20
      style=3D"FONT-SIZE: 10pt; mso-bidi-font-size: =
12.0pt">2654491<o:p></o:p></SPAN></P></TD>
    <TD=20
    style=3D"BORDER-RIGHT: medium none; PADDING-RIGHT: 5.4pt; =
BORDER-TOP: medium none; PADDING-LEFT: 5.4pt; PADDING-BOTTOM: 0cm; =
BORDER-LEFT: medium none; PADDING-TOP: 0cm; BORDER-BOTTOM: medium none; =
HEIGHT: 12.75pt"=20
    vAlign=3Dtop noWrap>
      <P class=3DMsoNormal style=3D"TEXT-ALIGN: right" =
align=3Dright><SPAN lang=3DEN-US=20
      style=3D"FONT-SIZE: 10pt; mso-bidi-font-size: =
12.0pt">2655967<o:p></o:p></SPAN></P></TD>
    <TD=20
    style=3D"BORDER-RIGHT: medium none; PADDING-RIGHT: 5.4pt; =
BORDER-TOP: medium none; PADDING-LEFT: 5.4pt; PADDING-BOTTOM: 0cm; =
BORDER-LEFT: medium none; PADDING-TOP: 0cm; BORDER-BOTTOM: medium none; =
HEIGHT: 12.75pt"=20
    vAlign=3Dtop noWrap>
      <P class=3DMsoNormal style=3D"TEXT-ALIGN: right" =
align=3Dright><SPAN lang=3DEN-US=20
      style=3D"FONT-SIZE: 10pt; mso-bidi-font-size: =
12.0pt">0.927038<o:p></o:p></SPAN></P></TD>
    <TD=20
    style=3D"BORDER-RIGHT: medium none; PADDING-RIGHT: 5.4pt; =
BORDER-TOP: medium none; PADDING-LEFT: 5.4pt; PADDING-BOTTOM: 0cm; =
BORDER-LEFT: medium none; PADDING-TOP: 0cm; BORDER-BOTTOM: medium none; =
HEIGHT: 12.75pt"=20
    vAlign=3Dtop noWrap>
      <P class=3DMsoNormal style=3D"TEXT-ALIGN: right" =
align=3Dright><SPAN lang=3DEN-US=20
      style=3D"FONT-SIZE: 10pt; mso-bidi-font-size: =
12.0pt">0.800251<o:p></o:p></SPAN></P></TD></TR>
  <TR style=3D"HEIGHT: 12.75pt">
    <TD=20
    style=3D"BORDER-RIGHT: medium none; PADDING-RIGHT: 5.4pt; =
BORDER-TOP: medium none; PADDING-LEFT: 5.4pt; PADDING-BOTTOM: 0cm; =
BORDER-LEFT: medium none; PADDING-TOP: 0cm; BORDER-BOTTOM: medium none; =
HEIGHT: 12.75pt"=20
    vAlign=3Dtop noWrap>
      <P class=3DMsoNormal style=3D"TEXT-ALIGN: right" =
align=3Dright><SPAN lang=3DEN-US=20
      style=3D"FONT-SIZE: 10pt; mso-bidi-font-size: =
12.0pt">0.772629<o:p></o:p></SPAN></P></TD>
    <TD=20
    style=3D"BORDER-RIGHT: medium none; PADDING-RIGHT: 5.4pt; =
BORDER-TOP: medium none; PADDING-LEFT: 5.4pt; PADDING-BOTTOM: 0cm; =
BORDER-LEFT: medium none; PADDING-TOP: 0cm; BORDER-BOTTOM: medium none; =
HEIGHT: 12.75pt"=20
    vAlign=3Dtop noWrap>
      <P class=3DMsoNormal style=3D"TEXT-ALIGN: right" =
align=3Dright><SPAN lang=3DEN-US=20
      style=3D"FONT-SIZE: 10pt; mso-bidi-font-size: =
12.0pt">1330<o:p></o:p></SPAN></P></TD>
    <TD=20
    style=3D"BORDER-RIGHT: medium none; PADDING-RIGHT: 5.4pt; =
BORDER-TOP: medium none; PADDING-LEFT: 5.4pt; PADDING-BOTTOM: 0cm; =
BORDER-LEFT: medium none; PADDING-TOP: 0cm; BORDER-BOTTOM: medium none; =
HEIGHT: 12.75pt"=20
    vAlign=3Dtop noWrap>
      <P class=3DMsoNormal style=3D"TEXT-ALIGN: left" align=3Dleft><SPAN =
lang=3DEN-US=20
      style=3D"FONT-SIZE: 10pt; mso-bidi-font-size: =
12.0pt">2-&gt;1<o:p></o:p></SPAN></P></TD>
    <TD=20
    style=3D"BORDER-RIGHT: medium none; PADDING-RIGHT: 5.4pt; =
BORDER-TOP: medium none; PADDING-LEFT: 5.4pt; PADDING-BOTTOM: 0cm; =
BORDER-LEFT: medium none; PADDING-TOP: 0cm; BORDER-BOTTOM: medium none; =
HEIGHT: 12.75pt"=20
    vAlign=3Dtop noWrap>
      <P class=3DMsoNormal style=3D"TEXT-ALIGN: right" =
align=3Dright><SPAN lang=3DEN-US=20
      style=3D"FONT-SIZE: 10pt; mso-bidi-font-size: =
12.0pt">1277307<o:p></o:p></SPAN></P></TD>
    <TD=20
    style=3D"BORDER-RIGHT: medium none; PADDING-RIGHT: 5.4pt; =
BORDER-TOP: medium none; PADDING-LEFT: 5.4pt; PADDING-BOTTOM: 0cm; =
BORDER-LEFT: medium none; PADDING-TOP: 0cm; BORDER-BOTTOM: medium none; =
HEIGHT: 12.75pt"=20
    vAlign=3Dtop noWrap>
      <P class=3DMsoNormal style=3D"TEXT-ALIGN: right" =
align=3Dright><SPAN lang=3DEN-US=20
      style=3D"FONT-SIZE: 10pt; mso-bidi-font-size: =
12.0pt">1278637<o:p></o:p></SPAN></P></TD>
    <TD=20
    style=3D"BORDER-RIGHT: medium none; PADDING-RIGHT: 5.4pt; =
BORDER-TOP: medium none; PADDING-LEFT: 5.4pt; PADDING-BOTTOM: 0cm; =
BORDER-LEFT: medium none; PADDING-TOP: 0cm; BORDER-BOTTOM: medium none; =
HEIGHT: 12.75pt"=20
    vAlign=3Dtop noWrap>
      <P class=3DMsoNormal style=3D"TEXT-ALIGN: right" =
align=3Dright><SPAN lang=3DEN-US=20
      style=3D"FONT-SIZE: 10pt; mso-bidi-font-size: =
12.0pt">0.817093<o:p></o:p></SPAN></P></TD>
    <TD=20
    style=3D"BORDER-RIGHT: medium none; PADDING-RIGHT: 5.4pt; =
BORDER-TOP: medium none; PADDING-LEFT: 5.4pt; PADDING-BOTTOM: 0cm; =
BORDER-LEFT: medium none; PADDING-TOP: 0cm; BORDER-BOTTOM: medium none; =
HEIGHT: 12.75pt"=20
    vAlign=3Dtop noWrap>
      <P class=3DMsoNormal style=3D"TEXT-ALIGN: right" =
align=3Dright><SPAN lang=3DEN-US=20
      style=3D"FONT-SIZE: 10pt; mso-bidi-font-size: =
12.0pt">0.945583<o:p></o:p></SPAN></P></TD></TR>
  <TR style=3D"HEIGHT: 12.75pt">
    <TD=20
    style=3D"BORDER-RIGHT: medium none; PADDING-RIGHT: 5.4pt; =
BORDER-TOP: medium none; PADDING-LEFT: 5.4pt; PADDING-BOTTOM: 0cm; =
BORDER-LEFT: medium none; PADDING-TOP: 0cm; BORDER-BOTTOM: medium none; =
HEIGHT: 12.75pt"=20
    vAlign=3Dtop noWrap>
      <P class=3DMsoNormal style=3D"TEXT-ALIGN: right" =
align=3Dright><SPAN lang=3DEN-US=20
      style=3D"FONT-SIZE: 10pt; mso-bidi-font-size: =
12.0pt">0.711631<o:p></o:p></SPAN></P></TD>
    <TD=20
    style=3D"BORDER-RIGHT: medium none; PADDING-RIGHT: 5.4pt; =
BORDER-TOP: medium none; PADDING-LEFT: 5.4pt; PADDING-BOTTOM: 0cm; =
BORDER-LEFT: medium none; PADDING-TOP: 0cm; BORDER-BOTTOM: medium none; =
HEIGHT: 12.75pt"=20
    vAlign=3Dtop noWrap>
      <P class=3DMsoNormal style=3D"TEXT-ALIGN: right" =
align=3Dright><SPAN lang=3DEN-US=20
      style=3D"FONT-SIZE: 10pt; mso-bidi-font-size: =
12.0pt">1322<o:p></o:p></SPAN></P></TD>
    <TD=20
    style=3D"BORDER-RIGHT: medium none; PADDING-RIGHT: 5.4pt; =
BORDER-TOP: medium none; PADDING-LEFT: 5.4pt; PADDING-BOTTOM: 0cm; =
BORDER-LEFT: medium none; PADDING-TOP: 0cm; BORDER-BOTTOM: medium none; =
HEIGHT: 12.75pt"=20
    vAlign=3Dtop noWrap>
      <P class=3DMsoNormal style=3D"TEXT-ALIGN: left" align=3Dleft><SPAN =
lang=3DEN-US=20
      style=3D"FONT-SIZE: 10pt; mso-bidi-font-size: =
12.0pt">1-&gt;1<o:p></o:p></SPAN></P></TD>
    <TD=20
    style=3D"BORDER-RIGHT: medium none; PADDING-RIGHT: 5.4pt; =
BORDER-TOP: medium none; PADDING-LEFT: 5.4pt; PADDING-BOTTOM: 0cm; =
BORDER-LEFT: medium none; PADDING-TOP: 0cm; BORDER-BOTTOM: medium none; =
HEIGHT: 12.75pt"=20
    vAlign=3Dtop noWrap>
      <P class=3DMsoNormal style=3D"TEXT-ALIGN: right" =
align=3Dright><SPAN lang=3DEN-US=20
      style=3D"FONT-SIZE: 10pt; mso-bidi-font-size: =
12.0pt">2790935<o:p></o:p></SPAN></P></TD>
    <TD=20
    style=3D"BORDER-RIGHT: medium none; PADDING-RIGHT: 5.4pt; =
BORDER-TOP: medium none; PADDING-LEFT: 5.4pt; PADDING-BOTTOM: 0cm; =
BORDER-LEFT: medium none; PADDING-TOP: 0cm; BORDER-BOTTOM: medium none; =
HEIGHT: 12.75pt"=20
    vAlign=3Dtop noWrap>
      <P class=3DMsoNormal style=3D"TEXT-ALIGN: right" =
align=3Dright><SPAN lang=3DEN-US=20
      style=3D"FONT-SIZE: 10pt; mso-bidi-font-size: =
12.0pt">2792257<o:p></o:p></SPAN></P></TD>
    <TD=20
    style=3D"BORDER-RIGHT: medium none; PADDING-RIGHT: 5.4pt; =
BORDER-TOP: medium none; PADDING-LEFT: 5.4pt; PADDING-BOTTOM: 0cm; =
BORDER-LEFT: medium none; PADDING-TOP: 0cm; BORDER-BOTTOM: medium none; =
HEIGHT: 12.75pt"=20
    vAlign=3Dtop noWrap>
      <P class=3DMsoNormal style=3D"TEXT-ALIGN: right" =
align=3Dright><SPAN lang=3DEN-US=20
      style=3D"FONT-SIZE: 10pt; mso-bidi-font-size: =
12.0pt">0.800251<o:p></o:p></SPAN></P></TD>
    <TD=20
    style=3D"BORDER-RIGHT: medium none; PADDING-RIGHT: 5.4pt; =
BORDER-TOP: medium none; PADDING-LEFT: 5.4pt; PADDING-BOTTOM: 0cm; =
BORDER-LEFT: medium none; PADDING-TOP: 0cm; BORDER-BOTTOM: medium none; =
HEIGHT: 12.75pt"=20
    vAlign=3Dtop noWrap>
      <P class=3DMsoNormal style=3D"TEXT-ALIGN: right" =
align=3Dright><SPAN lang=3DEN-US=20
      style=3D"FONT-SIZE: 10pt; mso-bidi-font-size: =
12.0pt">0.889259<o:p></o:p></SPAN></P></TD></TR>
  <TR style=3D"HEIGHT: 12.75pt">
    <TD=20
    style=3D"BORDER-RIGHT: medium none; PADDING-RIGHT: 5.4pt; =
BORDER-TOP: medium none; PADDING-LEFT: 5.4pt; PADDING-BOTTOM: 0cm; =
BORDER-LEFT: medium none; PADDING-TOP: 0cm; BORDER-BOTTOM: medium none; =
HEIGHT: 12.75pt"=20
    vAlign=3Dtop noWrap>
      <P class=3DMsoNormal style=3D"TEXT-ALIGN: right" =
align=3Dright><SPAN lang=3DEN-US=20
      style=3D"FONT-SIZE: 10pt; mso-bidi-font-size: =
12.0pt">0.71487<o:p></o:p></SPAN></P></TD>
    <TD=20
    style=3D"BORDER-RIGHT: medium none; PADDING-RIGHT: 5.4pt; =
BORDER-TOP: medium none; PADDING-LEFT: 5.4pt; PADDING-BOTTOM: 0cm; =
BORDER-LEFT: medium none; PADDING-TOP: 0cm; BORDER-BOTTOM: medium none; =
HEIGHT: 12.75pt"=20
    vAlign=3Dtop noWrap>
      <P class=3DMsoNormal style=3D"TEXT-ALIGN: right" =
align=3Dright><SPAN lang=3DEN-US=20
      style=3D"FONT-SIZE: 10pt; mso-bidi-font-size: =
12.0pt">1078<o:p></o:p></SPAN></P></TD>
    <TD=20
    style=3D"BORDER-RIGHT: medium none; PADDING-RIGHT: 5.4pt; =
BORDER-TOP: medium none; PADDING-LEFT: 5.4pt; PADDING-BOTTOM: 0cm; =
BORDER-LEFT: medium none; PADDING-TOP: 0cm; BORDER-BOTTOM: medium none; =
HEIGHT: 12.75pt"=20
    vAlign=3Dtop noWrap>
      <P class=3DMsoNormal style=3D"TEXT-ALIGN: left" align=3Dleft><SPAN =
lang=3DEN-US=20
      style=3D"FONT-SIZE: 10pt; mso-bidi-font-size: =
12.0pt">1-&gt;1<o:p></o:p></SPAN></P></TD>
    <TD=20
    style=3D"BORDER-RIGHT: medium none; PADDING-RIGHT: 5.4pt; =
BORDER-TOP: medium none; PADDING-LEFT: 5.4pt; PADDING-BOTTOM: 0cm; =
BORDER-LEFT: medium none; PADDING-TOP: 0cm; BORDER-BOTTOM: medium none; =
HEIGHT: 12.75pt"=20
    vAlign=3Dtop noWrap>
      <P class=3DMsoNormal style=3D"TEXT-ALIGN: right" =
align=3Dright><SPAN lang=3DEN-US=20
      style=3D"FONT-SIZE: 10pt; mso-bidi-font-size: =
12.0pt">3137589<o:p></o:p></SPAN></P></TD>
    <TD=20
    style=3D"BORDER-RIGHT: medium none; PADDING-RIGHT: 5.4pt; =
BORDER-TOP: medium none; PADDING-LEFT: 5.4pt; PADDING-BOTTOM: 0cm; =
BORDER-LEFT: medium none; PADDING-TOP: 0cm; BORDER-BOTTOM: medium none; =
HEIGHT: 12.75pt"=20
    vAlign=3Dtop noWrap>
      <P class=3DMsoNormal style=3D"TEXT-ALIGN: right" =
align=3Dright><SPAN lang=3DEN-US=20
      style=3D"FONT-SIZE: 10pt; mso-bidi-font-size: =
12.0pt">3138667<o:p></o:p></SPAN></P></TD>
    <TD=20
    style=3D"BORDER-RIGHT: medium none; PADDING-RIGHT: 5.4pt; =
BORDER-TOP: medium none; PADDING-LEFT: 5.4pt; PADDING-BOTTOM: 0cm; =
BORDER-LEFT: medium none; PADDING-TOP: 0cm; BORDER-BOTTOM: medium none; =
HEIGHT: 12.75pt"=20
    vAlign=3Dtop noWrap>
      <P class=3DMsoNormal style=3D"TEXT-ALIGN: right" =
align=3Dright><SPAN lang=3DEN-US=20
      style=3D"FONT-SIZE: 10pt; mso-bidi-font-size: =
12.0pt">0.840574<o:p></o:p></SPAN></P></TD>
    <TD=20
    style=3D"BORDER-RIGHT: medium none; PADDING-RIGHT: 5.4pt; =
BORDER-TOP: medium none; PADDING-LEFT: 5.4pt; PADDING-BOTTOM: 0cm; =
BORDER-LEFT: medium none; PADDING-TOP: 0cm; BORDER-BOTTOM: medium none; =
HEIGHT: 12.75pt"=20
    vAlign=3Dtop noWrap>
      <P class=3DMsoNormal style=3D"TEXT-ALIGN: right" =
align=3Dright><SPAN lang=3DEN-US=20
      style=3D"FONT-SIZE: 10pt; mso-bidi-font-size: =
12.0pt">0.850454<o:p></o:p></SPAN></P></TD></TR>
  <TR style=3D"HEIGHT: 12.75pt">
    <TD=20
    style=3D"BORDER-RIGHT: medium none; PADDING-RIGHT: 5.4pt; =
BORDER-TOP: medium none; PADDING-LEFT: 5.4pt; PADDING-BOTTOM: 0cm; =
BORDER-LEFT: medium none; PADDING-TOP: 0cm; BORDER-BOTTOM: medium none; =
HEIGHT: 12.75pt"=20
    vAlign=3Dtop noWrap>
      <P class=3DMsoNormal style=3D"TEXT-ALIGN: right" =
align=3Dright><SPAN lang=3DEN-US=20
      style=3D"FONT-SIZE: 10pt; mso-bidi-font-size: =
12.0pt">0.810459<o:p></o:p></SPAN></P></TD>
    <TD=20
    style=3D"BORDER-RIGHT: medium none; PADDING-RIGHT: 5.4pt; =
BORDER-TOP: medium none; PADDING-LEFT: 5.4pt; PADDING-BOTTOM: 0cm; =
BORDER-LEFT: medium none; PADDING-TOP: 0cm; BORDER-BOTTOM: medium none; =
HEIGHT: 12.75pt"=20
    vAlign=3Dtop noWrap>
      <P class=3DMsoNormal style=3D"TEXT-ALIGN: right" =
align=3Dright><SPAN lang=3DEN-US=20
      style=3D"FONT-SIZE: 10pt; mso-bidi-font-size: =
12.0pt">922<o:p></o:p></SPAN></P></TD>
    <TD=20
    style=3D"BORDER-RIGHT: medium none; PADDING-RIGHT: 5.4pt; =
BORDER-TOP: medium none; PADDING-LEFT: 5.4pt; PADDING-BOTTOM: 0cm; =
BORDER-LEFT: medium none; PADDING-TOP: 0cm; BORDER-BOTTOM: medium none; =
HEIGHT: 12.75pt"=20
    vAlign=3Dtop noWrap>
      <P class=3DMsoNormal style=3D"TEXT-ALIGN: left" align=3Dleft><SPAN =
lang=3DEN-US=20
      style=3D"FONT-SIZE: 10pt; mso-bidi-font-size: =
12.0pt">1-&gt;1<o:p></o:p></SPAN></P></TD>
    <TD=20
    style=3D"BORDER-RIGHT: medium none; PADDING-RIGHT: 5.4pt; =
BORDER-TOP: medium none; PADDING-LEFT: 5.4pt; PADDING-BOTTOM: 0cm; =
BORDER-LEFT: medium none; PADDING-TOP: 0cm; BORDER-BOTTOM: medium none; =
HEIGHT: 12.75pt"=20
    vAlign=3Dtop noWrap>
      <P class=3DMsoNormal style=3D"TEXT-ALIGN: right" =
align=3Dright><SPAN lang=3DEN-US=20
      style=3D"FONT-SIZE: 10pt; mso-bidi-font-size: =
12.0pt">595343<o:p></o:p></SPAN></P></TD>
    <TD=20
    style=3D"BORDER-RIGHT: medium none; PADDING-RIGHT: 5.4pt; =
BORDER-TOP: medium none; PADDING-LEFT: 5.4pt; PADDING-BOTTOM: 0cm; =
BORDER-LEFT: medium none; PADDING-TOP: 0cm; BORDER-BOTTOM: medium none; =
HEIGHT: 12.75pt"=20
    vAlign=3Dtop noWrap>
      <P class=3DMsoNormal style=3D"TEXT-ALIGN: right" =
align=3Dright><SPAN lang=3DEN-US=20
      style=3D"FONT-SIZE: 10pt; mso-bidi-font-size: =
12.0pt">596265<o:p></o:p></SPAN></P></TD>
    <TD=20
    style=3D"BORDER-RIGHT: medium none; PADDING-RIGHT: 5.4pt; =
BORDER-TOP: medium none; PADDING-LEFT: 5.4pt; PADDING-BOTTOM: 0cm; =
BORDER-LEFT: medium none; PADDING-TOP: 0cm; BORDER-BOTTOM: medium none; =
HEIGHT: 12.75pt"=20
    vAlign=3Dtop noWrap>
      <P class=3DMsoNormal style=3D"TEXT-ALIGN: right" =
align=3Dright><SPAN lang=3DEN-US=20
      style=3D"FONT-SIZE: 10pt; mso-bidi-font-size: =
12.0pt">0.810459<o:p></o:p></SPAN></P></TD>
    <TD=20
    style=3D"BORDER-RIGHT: medium none; PADDING-RIGHT: 5.4pt; =
BORDER-TOP: medium none; PADDING-LEFT: 5.4pt; PADDING-BOTTOM: 0cm; =
BORDER-LEFT: medium none; PADDING-TOP: 0cm; BORDER-BOTTOM: medium none; =
HEIGHT: 12.75pt"=20
    vAlign=3Dtop noWrap>
      <P class=3DMsoNormal style=3D"TEXT-ALIGN: right" =
align=3Dright><SPAN lang=3DEN-US=20
      style=3D"FONT-SIZE: 10pt; mso-bidi-font-size: =
12.0pt">1.0<o:p></o:p></SPAN></P></TD></TR>
  <TR style=3D"HEIGHT: 12.75pt">
    <TD=20
    style=3D"BORDER-RIGHT: medium none; PADDING-RIGHT: 5.4pt; =
BORDER-TOP: medium none; PADDING-LEFT: 5.4pt; PADDING-BOTTOM: 0cm; =
BORDER-LEFT: medium none; PADDING-TOP: 0cm; BORDER-BOTTOM: medium none; =
HEIGHT: 12.75pt"=20
    vAlign=3Dtop noWrap>
      <P class=3DMsoNormal style=3D"TEXT-ALIGN: right" =
align=3Dright><SPAN lang=3DEN-US=20
      style=3D"FONT-SIZE: 10pt; mso-bidi-font-size: =
12.0pt">0.701414<o:p></o:p></SPAN></P></TD>
    <TD=20
    style=3D"BORDER-RIGHT: medium none; PADDING-RIGHT: 5.4pt; =
BORDER-TOP: medium none; PADDING-LEFT: 5.4pt; PADDING-BOTTOM: 0cm; =
BORDER-LEFT: medium none; PADDING-TOP: 0cm; BORDER-BOTTOM: medium none; =
HEIGHT: 12.75pt"=20
    vAlign=3Dtop noWrap>
      <P class=3DMsoNormal style=3D"TEXT-ALIGN: right" =
align=3Dright><SPAN lang=3DEN-US=20
      style=3D"FONT-SIZE: 10pt; mso-bidi-font-size: =
12.0pt">555<o:p></o:p></SPAN></P></TD>
    <TD=20
    style=3D"BORDER-RIGHT: medium none; PADDING-RIGHT: 5.4pt; =
BORDER-TOP: medium none; PADDING-LEFT: 5.4pt; PADDING-BOTTOM: 0cm; =
BORDER-LEFT: medium none; PADDING-TOP: 0cm; BORDER-BOTTOM: medium none; =
HEIGHT: 12.75pt"=20
    vAlign=3Dtop noWrap>
      <P class=3DMsoNormal style=3D"TEXT-ALIGN: left" align=3Dleft><SPAN =
lang=3DEN-US=20
      style=3D"FONT-SIZE: 10pt; mso-bidi-font-size: =
12.0pt">2-&gt;2<o:p></o:p></SPAN></P></TD>
    <TD=20
    style=3D"BORDER-RIGHT: medium none; PADDING-RIGHT: 5.4pt; =
BORDER-TOP: medium none; PADDING-LEFT: 5.4pt; PADDING-BOTTOM: 0cm; =
BORDER-LEFT: medium none; PADDING-TOP: 0cm; BORDER-BOTTOM: medium none; =
HEIGHT: 12.75pt"=20
    vAlign=3Dtop noWrap>
      <P class=3DMsoNormal style=3D"TEXT-ALIGN: right" =
align=3Dright><SPAN lang=3DEN-US=20
      style=3D"FONT-SIZE: 10pt; mso-bidi-font-size: =
12.0pt">3072576<o:p></o:p></SPAN></P></TD>
    <TD=20
    style=3D"BORDER-RIGHT: medium none; PADDING-RIGHT: 5.4pt; =
BORDER-TOP: medium none; PADDING-LEFT: 5.4pt; PADDING-BOTTOM: 0cm; =
BORDER-LEFT: medium none; PADDING-TOP: 0cm; BORDER-BOTTOM: medium none; =
HEIGHT: 12.75pt"=20
    vAlign=3Dtop noWrap>
      <P class=3DMsoNormal style=3D"TEXT-ALIGN: right" =
align=3Dright><SPAN lang=3DEN-US=20
      style=3D"FONT-SIZE: 10pt; mso-bidi-font-size: =
12.0pt">3073131<o:p></o:p></SPAN></P></TD>
    <TD=20
    style=3D"BORDER-RIGHT: medium none; PADDING-RIGHT: 5.4pt; =
BORDER-TOP: medium none; PADDING-LEFT: 5.4pt; PADDING-BOTTOM: 0cm; =
BORDER-LEFT: medium none; PADDING-TOP: 0cm; BORDER-BOTTOM: medium none; =
HEIGHT: 12.75pt"=20
    vAlign=3Dtop noWrap>
      <P class=3DMsoNormal style=3D"TEXT-ALIGN: right" =
align=3Dright><SPAN lang=3DEN-US=20
      style=3D"FONT-SIZE: 10pt; mso-bidi-font-size: =
12.0pt">0.837505<o:p></o:p></SPAN></P></TD>
    <TD=20
    style=3D"BORDER-RIGHT: medium none; PADDING-RIGHT: 5.4pt; =
BORDER-TOP: medium none; PADDING-LEFT: 5.4pt; PADDING-BOTTOM: 0cm; =
BORDER-LEFT: medium none; PADDING-TOP: 0cm; BORDER-BOTTOM: medium none; =
HEIGHT: 12.75pt"=20
    vAlign=3Dtop noWrap>
      <P class=3DMsoNormal style=3D"TEXT-ALIGN: right" =
align=3Dright><SPAN lang=3DEN-US=20
      style=3D"FONT-SIZE: 10pt; mso-bidi-font-size: =
12.0pt">0.837505<o:p></o:p></SPAN></P></TD></TR>
  <TR style=3D"HEIGHT: 12.75pt">
    <TD=20
    style=3D"BORDER-RIGHT: medium none; PADDING-RIGHT: 5.4pt; =
BORDER-TOP: medium none; PADDING-LEFT: 5.4pt; PADDING-BOTTOM: 0cm; =
BORDER-LEFT: medium none; PADDING-TOP: 0cm; BORDER-BOTTOM: medium none; =
HEIGHT: 12.75pt"=20
    vAlign=3Dtop noWrap>
      <P class=3DMsoNormal style=3D"TEXT-ALIGN: right" =
align=3Dright><SPAN lang=3DEN-US=20
      style=3D"FONT-SIZE: 10pt; mso-bidi-font-size: =
12.0pt">0.747895<o:p></o:p></SPAN></P></TD>
    <TD=20
    style=3D"BORDER-RIGHT: medium none; PADDING-RIGHT: 5.4pt; =
BORDER-TOP: medium none; PADDING-LEFT: 5.4pt; PADDING-BOTTOM: 0cm; =
BORDER-LEFT: medium none; PADDING-TOP: 0cm; BORDER-BOTTOM: medium none; =
HEIGHT: 12.75pt"=20
    vAlign=3Dtop noWrap>
      <P class=3DMsoNormal style=3D"TEXT-ALIGN: right" =
align=3Dright><SPAN lang=3DEN-US=20
      style=3D"FONT-SIZE: 10pt; mso-bidi-font-size: =
12.0pt">487<o:p></o:p></SPAN></P></TD>
    <TD=20
    style=3D"BORDER-RIGHT: medium none; PADDING-RIGHT: 5.4pt; =
BORDER-TOP: medium none; PADDING-LEFT: 5.4pt; PADDING-BOTTOM: 0cm; =
BORDER-LEFT: medium none; PADDING-TOP: 0cm; BORDER-BOTTOM: medium none; =
HEIGHT: 12.75pt"=20
    vAlign=3Dtop noWrap>
      <P class=3DMsoNormal style=3D"TEXT-ALIGN: left" align=3Dleft><SPAN =
lang=3DEN-US=20
      style=3D"FONT-SIZE: 10pt; mso-bidi-font-size: =
12.0pt">1-&gt;2<o:p></o:p></SPAN></P></TD>
    <TD=20
    style=3D"BORDER-RIGHT: medium none; PADDING-RIGHT: 5.4pt; =
BORDER-TOP: medium none; PADDING-LEFT: 5.4pt; PADDING-BOTTOM: 0cm; =
BORDER-LEFT: medium none; PADDING-TOP: 0cm; BORDER-BOTTOM: medium none; =
HEIGHT: 12.75pt"=20
    vAlign=3Dtop noWrap>
      <P class=3DMsoNormal style=3D"TEXT-ALIGN: right" =
align=3Dright><SPAN lang=3DEN-US=20
      style=3D"FONT-SIZE: 10pt; mso-bidi-font-size: =
12.0pt">2654491<o:p></o:p></SPAN></P></TD>
    <TD=20
    style=3D"BORDER-RIGHT: medium none; PADDING-RIGHT: 5.4pt; =
BORDER-TOP: medium none; PADDING-LEFT: 5.4pt; PADDING-BOTTOM: 0cm; =
BORDER-LEFT: medium none; PADDING-TOP: 0cm; BORDER-BOTTOM: medium none; =
HEIGHT: 12.75pt"=20
    vAlign=3Dtop noWrap>
      <P class=3DMsoNormal style=3D"TEXT-ALIGN: right" =
align=3Dright><SPAN lang=3DEN-US=20
      style=3D"FONT-SIZE: 10pt; mso-bidi-font-size: =
12.0pt">2654978<o:p></o:p></SPAN></P></TD>
    <TD=20
    style=3D"BORDER-RIGHT: medium none; PADDING-RIGHT: 5.4pt; =
BORDER-TOP: medium none; PADDING-LEFT: 5.4pt; PADDING-BOTTOM: 0cm; =
BORDER-LEFT: medium none; PADDING-TOP: 0cm; BORDER-BOTTOM: medium none; =
HEIGHT: 12.75pt"=20
    vAlign=3Dtop noWrap>
      <P class=3DMsoNormal style=3D"TEXT-ALIGN: right" =
align=3Dright><SPAN lang=3DEN-US=20
      style=3D"FONT-SIZE: 10pt; mso-bidi-font-size: =
12.0pt">0.927038<o:p></o:p></SPAN></P></TD>
    <TD=20
    style=3D"BORDER-RIGHT: medium none; PADDING-RIGHT: 5.4pt; =
BORDER-TOP: medium none; PADDING-LEFT: 5.4pt; PADDING-BOTTOM: 0cm; =
BORDER-LEFT: medium none; PADDING-TOP: 0cm; BORDER-BOTTOM: medium none; =
HEIGHT: 12.75pt"=20
    vAlign=3Dtop noWrap>
      <P class=3DMsoNormal style=3D"TEXT-ALIGN: right" =
align=3Dright><SPAN lang=3DEN-US=20
      style=3D"FONT-SIZE: 10pt; mso-bidi-font-size: =
12.0pt">0.806758<o:p></o:p></SPAN></P></TD></TR>
  <TR style=3D"HEIGHT: 12.75pt">
    <TD=20
    style=3D"BORDER-RIGHT: medium none; PADDING-RIGHT: 5.4pt; =
BORDER-TOP: medium none; PADDING-LEFT: 5.4pt; PADDING-BOTTOM: 0cm; =
BORDER-LEFT: medium none; PADDING-TOP: 0cm; BORDER-BOTTOM: medium none; =
HEIGHT: 12.75pt"=20
    vAlign=3Dtop noWrap>
      <P class=3DMsoNormal style=3D"TEXT-ALIGN: right" =
align=3Dright><SPAN lang=3DEN-US=20
      style=3D"FONT-SIZE: 10pt; mso-bidi-font-size: =
12.0pt">0.8149<o:p></o:p></SPAN></P></TD>
    <TD=20
    style=3D"BORDER-RIGHT: medium none; PADDING-RIGHT: 5.4pt; =
BORDER-TOP: medium none; PADDING-LEFT: 5.4pt; PADDING-BOTTOM: 0cm; =
BORDER-LEFT: medium none; PADDING-TOP: 0cm; BORDER-BOTTOM: medium none; =
HEIGHT: 12.75pt"=20
    vAlign=3Dtop noWrap>
      <P class=3DMsoNormal style=3D"TEXT-ALIGN: right" =
align=3Dright><SPAN lang=3DEN-US=20
      style=3D"FONT-SIZE: 10pt; mso-bidi-font-size: =
12.0pt">464<o:p></o:p></SPAN></P></TD>
    <TD=20
    style=3D"BORDER-RIGHT: medium none; PADDING-RIGHT: 5.4pt; =
BORDER-TOP: medium none; PADDING-LEFT: 5.4pt; PADDING-BOTTOM: 0cm; =
BORDER-LEFT: medium none; PADDING-TOP: 0cm; BORDER-BOTTOM: medium none; =
HEIGHT: 12.75pt"=20
    vAlign=3Dtop noWrap>
      <P class=3DMsoNormal style=3D"TEXT-ALIGN: left" align=3Dleft><SPAN =
lang=3DEN-US=20
      style=3D"FONT-SIZE: 10pt; mso-bidi-font-size: =
12.0pt">1-&gt;2<o:p></o:p></SPAN></P></TD>
    <TD=20
    style=3D"BORDER-RIGHT: medium none; PADDING-RIGHT: 5.4pt; =
BORDER-TOP: medium none; PADDING-LEFT: 5.4pt; PADDING-BOTTOM: 0cm; =
BORDER-LEFT: medium none; PADDING-TOP: 0cm; BORDER-BOTTOM: medium none; =
HEIGHT: 12.75pt"=20
    vAlign=3Dtop noWrap>
      <P class=3DMsoNormal style=3D"TEXT-ALIGN: right" =
align=3Dright><SPAN lang=3DEN-US=20
      style=3D"FONT-SIZE: 10pt; mso-bidi-font-size: =
12.0pt">127817<o:p></o:p></SPAN></P></TD>
    <TD=20
    style=3D"BORDER-RIGHT: medium none; PADDING-RIGHT: 5.4pt; =
BORDER-TOP: medium none; PADDING-LEFT: 5.4pt; PADDING-BOTTOM: 0cm; =
BORDER-LEFT: medium none; PADDING-TOP: 0cm; BORDER-BOTTOM: medium none; =
HEIGHT: 12.75pt"=20
    vAlign=3Dtop noWrap>
      <P class=3DMsoNormal style=3D"TEXT-ALIGN: right" =
align=3Dright><SPAN lang=3DEN-US=20
      style=3D"FONT-SIZE: 10pt; mso-bidi-font-size: =
12.0pt">128281<o:p></o:p></SPAN></P></TD>
    <TD=20
    style=3D"BORDER-RIGHT: medium none; PADDING-RIGHT: 5.4pt; =
BORDER-TOP: medium none; PADDING-LEFT: 5.4pt; PADDING-BOTTOM: 0cm; =
BORDER-LEFT: medium none; PADDING-TOP: 0cm; BORDER-BOTTOM: medium none; =
HEIGHT: 12.75pt"=20
    vAlign=3Dtop noWrap>
      <P class=3DMsoNormal style=3D"TEXT-ALIGN: right" =
align=3Dright><SPAN lang=3DEN-US=20
      style=3D"FONT-SIZE: 10pt; mso-bidi-font-size: =
12.0pt">0.973009<o:p></o:p></SPAN></P></TD>
    <TD=20
    style=3D"BORDER-RIGHT: medium none; PADDING-RIGHT: 5.4pt; =
BORDER-TOP: medium none; PADDING-LEFT: 5.4pt; PADDING-BOTTOM: 0cm; =
BORDER-LEFT: medium none; PADDING-TOP: 0cm; BORDER-BOTTOM: medium none; =
HEIGHT: 12.75pt"=20
    vAlign=3Dtop noWrap>
      <P class=3DMsoNormal style=3D"TEXT-ALIGN: right" =
align=3Dright><SPAN lang=3DEN-US=20
      style=3D"FONT-SIZE: 10pt; mso-bidi-font-size: =
12.0pt">0.837505<o:p></o:p></SPAN></P></TD></TR>
  <TR style=3D"HEIGHT: 12.75pt">
    <TD=20
    style=3D"BORDER-RIGHT: medium none; PADDING-RIGHT: 5.4pt; =
BORDER-TOP: medium none; PADDING-LEFT: 5.4pt; PADDING-BOTTOM: 0cm; =
BORDER-LEFT: medium none; PADDING-TOP: 0cm; BORDER-BOTTOM: medium none; =
HEIGHT: 12.75pt"=20
    vAlign=3Dtop noWrap>
      <P class=3DMsoNormal style=3D"TEXT-ALIGN: right" =
align=3Dright><SPAN lang=3DEN-US=20
      style=3D"FONT-SIZE: 10pt; mso-bidi-font-size: =
12.0pt">0.701874<o:p></o:p></SPAN></P></TD>
    <TD=20
    style=3D"BORDER-RIGHT: medium none; PADDING-RIGHT: 5.4pt; =
BORDER-TOP: medium none; PADDING-LEFT: 5.4pt; PADDING-BOTTOM: 0cm; =
BORDER-LEFT: medium none; PADDING-TOP: 0cm; BORDER-BOTTOM: medium none; =
HEIGHT: 12.75pt"=20
    vAlign=3Dtop noWrap>
      <P class=3DMsoNormal style=3D"TEXT-ALIGN: right" =
align=3Dright><SPAN lang=3DEN-US=20
      style=3D"FONT-SIZE: 10pt; mso-bidi-font-size: =
12.0pt">260<o:p></o:p></SPAN></P></TD>
    <TD=20
    style=3D"BORDER-RIGHT: medium none; PADDING-RIGHT: 5.4pt; =
BORDER-TOP: medium none; PADDING-LEFT: 5.4pt; PADDING-BOTTOM: 0cm; =
BORDER-LEFT: medium none; PADDING-TOP: 0cm; BORDER-BOTTOM: medium none; =
HEIGHT: 12.75pt"=20
    vAlign=3Dtop noWrap>
      <P class=3DMsoNormal style=3D"TEXT-ALIGN: left" align=3Dleft><SPAN =
lang=3DEN-US=20
      style=3D"FONT-SIZE: 10pt; mso-bidi-font-size: =
12.0pt">2-&gt;1<o:p></o:p></SPAN></P></TD>
    <TD=20
    style=3D"BORDER-RIGHT: medium none; PADDING-RIGHT: 5.4pt; =
BORDER-TOP: medium none; PADDING-LEFT: 5.4pt; PADDING-BOTTOM: 0cm; =
BORDER-LEFT: medium none; PADDING-TOP: 0cm; BORDER-BOTTOM: medium none; =
HEIGHT: 12.75pt"=20
    vAlign=3Dtop noWrap>
      <P class=3DMsoNormal style=3D"TEXT-ALIGN: right" =
align=3Dright><SPAN lang=3DEN-US=20
      style=3D"FONT-SIZE: 10pt; mso-bidi-font-size: =
12.0pt">699036<o:p></o:p></SPAN></P></TD>
    <TD=20
    style=3D"BORDER-RIGHT: medium none; PADDING-RIGHT: 5.4pt; =
BORDER-TOP: medium none; PADDING-LEFT: 5.4pt; PADDING-BOTTOM: 0cm; =
BORDER-LEFT: medium none; PADDING-TOP: 0cm; BORDER-BOTTOM: medium none; =
HEIGHT: 12.75pt"=20
    vAlign=3Dtop noWrap>
      <P class=3DMsoNormal style=3D"TEXT-ALIGN: right" =
align=3Dright><SPAN lang=3DEN-US=20
      style=3D"FONT-SIZE: 10pt; mso-bidi-font-size: =
12.0pt">699296<o:p></o:p></SPAN></P></TD>
    <TD=20
    style=3D"BORDER-RIGHT: medium none; PADDING-RIGHT: 5.4pt; =
BORDER-TOP: medium none; PADDING-LEFT: 5.4pt; PADDING-BOTTOM: 0cm; =
BORDER-LEFT: medium none; PADDING-TOP: 0cm; BORDER-BOTTOM: medium none; =
HEIGHT: 12.75pt"=20
    vAlign=3Dtop noWrap>
      <P class=3DMsoNormal style=3D"TEXT-ALIGN: right" =
align=3Dright><SPAN lang=3DEN-US=20
      style=3D"FONT-SIZE: 10pt; mso-bidi-font-size: =
12.0pt">0.806758<o:p></o:p></SPAN></P></TD>
    <TD=20
    style=3D"BORDER-RIGHT: medium none; PADDING-RIGHT: 5.4pt; =
BORDER-TOP: medium none; PADDING-LEFT: 5.4pt; PADDING-BOTTOM: 0cm; =
BORDER-LEFT: medium none; PADDING-TOP: 0cm; BORDER-BOTTOM: medium none; =
HEIGHT: 12.75pt"=20
    vAlign=3Dtop noWrap>
      <P class=3DMsoNormal style=3D"TEXT-ALIGN: right" =
align=3Dright><SPAN lang=3DEN-US=20
      style=3D"FONT-SIZE: 10pt; mso-bidi-font-size: =
12.0pt">0.869994<o:p></o:p></SPAN></P></TD></TR>
  <TR style=3D"HEIGHT: 12.75pt; mso-yfti-lastrow: yes">
    <TD=20
    style=3D"BORDER-RIGHT: medium none; PADDING-RIGHT: 5.4pt; =
BORDER-TOP: medium none; PADDING-LEFT: 5.4pt; PADDING-BOTTOM: 0cm; =
BORDER-LEFT: medium none; PADDING-TOP: 0cm; BORDER-BOTTOM: black 1.5pt =
solid; HEIGHT: 12.75pt"=20
    vAlign=3Dtop noWrap>
      <P class=3DMsoNormal style=3D"TEXT-ALIGN: right" =
align=3Dright><SPAN lang=3DEN-US=20
      style=3D"FONT-SIZE: 10pt; mso-bidi-font-size: =
12.0pt">0.749305<o:p></o:p></SPAN></P></TD>
    <TD=20
    style=3D"BORDER-RIGHT: medium none; PADDING-RIGHT: 5.4pt; =
BORDER-TOP: medium none; PADDING-LEFT: 5.4pt; PADDING-BOTTOM: 0cm; =
BORDER-LEFT: medium none; PADDING-TOP: 0cm; BORDER-BOTTOM: black 1.5pt =
solid; HEIGHT: 12.75pt"=20
    vAlign=3Dtop noWrap>
      <P class=3DMsoNormal style=3D"TEXT-ALIGN: right" =
align=3Dright><SPAN lang=3DEN-US=20
      style=3D"FONT-SIZE: 10pt; mso-bidi-font-size: =
12.0pt">220<o:p></o:p></SPAN></P></TD>
    <TD=20
    style=3D"BORDER-RIGHT: medium none; PADDING-RIGHT: 5.4pt; =
BORDER-TOP: medium none; PADDING-LEFT: 5.4pt; PADDING-BOTTOM: 0cm; =
BORDER-LEFT: medium none; PADDING-TOP: 0cm; BORDER-BOTTOM: black 1.5pt =
solid; HEIGHT: 12.75pt"=20
    vAlign=3Dtop noWrap>
      <P class=3DMsoNormal style=3D"TEXT-ALIGN: left" align=3Dleft><SPAN =
lang=3DEN-US=20
      style=3D"FONT-SIZE: 10pt; mso-bidi-font-size: =
12.0pt">1-&gt;1<o:p></o:p></SPAN></P></TD>
    <TD=20
    style=3D"BORDER-RIGHT: medium none; PADDING-RIGHT: 5.4pt; =
BORDER-TOP: medium none; PADDING-LEFT: 5.4pt; PADDING-BOTTOM: 0cm; =
BORDER-LEFT: medium none; PADDING-TOP: 0cm; BORDER-BOTTOM: black 1.5pt =
solid; HEIGHT: 12.75pt"=20
    vAlign=3Dtop noWrap>
      <P class=3DMsoNormal style=3D"TEXT-ALIGN: right" =
align=3Dright><SPAN lang=3DEN-US=20
      style=3D"FONT-SIZE: 10pt; mso-bidi-font-size: =
12.0pt">4580750<o:p></o:p></SPAN></P></TD>
    <TD=20
    style=3D"BORDER-RIGHT: medium none; PADDING-RIGHT: 5.4pt; =
BORDER-TOP: medium none; PADDING-LEFT: 5.4pt; PADDING-BOTTOM: 0cm; =
BORDER-LEFT: medium none; PADDING-TOP: 0cm; BORDER-BOTTOM: black 1.5pt =
solid; HEIGHT: 12.75pt"=20
    vAlign=3Dtop noWrap>
      <P class=3DMsoNormal style=3D"TEXT-ALIGN: right" =
align=3Dright><SPAN lang=3DEN-US=20
      style=3D"FONT-SIZE: 10pt; mso-bidi-font-size: =
12.0pt">4580970<o:p></o:p></SPAN></P></TD>
    <TD=20
    style=3D"BORDER-RIGHT: medium none; PADDING-RIGHT: 5.4pt; =
BORDER-TOP: medium none; PADDING-LEFT: 5.4pt; PADDING-BOTTOM: 0cm; =
BORDER-LEFT: medium none; PADDING-TOP: 0cm; BORDER-BOTTOM: black 1.5pt =
solid; HEIGHT: 12.75pt"=20
    vAlign=3Dtop noWrap>
      <P class=3DMsoNormal style=3D"TEXT-ALIGN: right" =
align=3Dright><SPAN lang=3DEN-US=20
      style=3D"FONT-SIZE: 10pt; mso-bidi-font-size: =
12.0pt">0.936337<o:p></o:p></SPAN></P></TD>
    <TD=20
    style=3D"BORDER-RIGHT: medium none; PADDING-RIGHT: 5.4pt; =
BORDER-TOP: medium none; PADDING-LEFT: 5.4pt; PADDING-BOTTOM: 0cm; =
BORDER-LEFT: medium none; PADDING-TOP: 0cm; BORDER-BOTTOM: black 1.5pt =
solid; HEIGHT: 12.75pt"=20
    vAlign=3Dtop noWrap>
      <P class=3DMsoNormal style=3D"TEXT-ALIGN: right" =
align=3Dright><SPAN lang=3DEN-US=20
      style=3D"FONT-SIZE: 10pt; mso-bidi-font-size: =
12.0pt">0.800251<o:p></o:p></SPAN></P></TD></TR></TBODY></TABLE></DIV>
<P class=3DMsoNormal><!--[if mso & !supportInlineShapes & =
supportFields]><b
style=3D'mso-bidi-font-weight:normal'><span lang=3DEN-US =
style=3D'font-size:12.0pt'><span
style=3D'mso-element:field-begin;mso-field-lock:yes'></span><span
style=3D'mso-spacerun:yes'>&nbsp;</span>SHAPE<span
style=3D'mso-spacerun:yes'>&nbsp; </span>\* MERGEFORMAT <span =
style=3D'mso-element:
field-separator'></span></span></b><![endif]--><B=20
style=3D"mso-bidi-font-weight: normal"><SPAN lang=3DEN-US =
style=3D"FONT-SIZE: 12pt"><!--[if gte vml 1]><v:group id=3D_x0000_s1031=20
style=3D"WIDTH: 414pt; HEIGHT: 202.8pt; =
mso-position-horizontal-relative: char; mso-position-vertical-relative: =
line"=20
editas=3D"canvas" coordsize =3D "8280,4056" coordorigin =3D =
"2220,2142"><o:lock=20
aspectratio=3D"t" v:ext=3D"edit"></o:lock><v:shape id=3D_x0000_s1032=20
style=3D"LEFT: 2220px; WIDTH: 8280px; POSITION: absolute; TOP: 2142px; =
HEIGHT: 4056px"=20
type =3D "#_x0000_t75" coordsize =3D "21600,21600" o:preferrelative =3D =
"f"><v:fill=20
o:detectmouseclick=3D"t"></v:fill><v:path o:extrusionok =3D "t" =
o:connecttype =3D=20
"none"></v:path><o:lock v:ext=3D"edit" =
text=3D"t"></o:lock></v:shape><v:shape=20
id=3D_x0000_s1034=20
style=3D"LEFT: 7260px; WIDTH: 3120px; POSITION: absolute; TOP: 2493px; =
HEIGHT: 3294px"=20
type =3D "#_x0000_t202" coordsize =3D "21600,21600" o:regroupid =3D "1" =
stroked =3D=20
"f"><v:textbox=20
style=3D"MARGIN-TOP: 3.875pt; LEFT: auto; MARGIN-LEFT: 7.187pt; WIDTH: =
141.625pt; TOP: auto; HEIGHT: 157.5pt"><![if !mso]>
<TABLE cellSpacing=3D0 cellPadding=3D0 width=3D"100%">
  <TBODY>
  <TR>
    <TD><![endif]>
      <DIV>
      <P class=3DMsoNormal><SPAN lang=3DEN-US style=3D"FONT-SIZE: =
9pt">This figure=20
      shows the comparison between actual ERIC-PCR and SPCR prediction =
results=20
      on MG1655. (A) Actual ERIC-PCR gel pattern of MG1655; (B) Bands =
detection=20
      of actual ERIC-PCR; (C) SPCR prediction results of MG1655, arrows =
point 5=20
      bands with maximum <I=20
      style=3D"mso-bidi-font-style: =
normal">P<SUB>a</SUB></I>.<o:p></o:p></SPAN></P></DIV><![if =
!mso]></TD></TR></TBODY></TABLE><![endif]></v:textbox></v:shape><v:group =

id=3D_x0000_s1035=20
style=3D"LEFT: 2400px; WIDTH: 4680px; POSITION: absolute; TOP: 2142px; =
HEIGHT: 3900px"=20
coordsize =3D "4680,3900" coordorigin =3D "2220,2142" o:regroupid =3D =
"1"><v:group=20
id=3D_x0000_s1036=20
style=3D"LEFT: 2220px; WIDTH: 2160px; POSITION: absolute; TOP: 2142px; =
HEIGHT: 3900px"=20
coordsize =3D "2160,3900" coordorigin =3D "2220,2142"><v:shape =
id=3D_x0000_s1037=20
style=3D"LEFT: 2220px; WIDTH: 2160px; POSITION: absolute; TOP: 2142px; =
HEIGHT: 3432px"=20
type =3D "#_x0000_t75" coordsize =3D "21600,21600"><v:imagedata=20
o:title=3D"e1118-1_use" src =3D=20
"All_Cases.files/image003.png"></v:imagedata></v:shape><v:shape =
id=3D_x0000_s1038=20
style=3D"LEFT: 3300px; WIDTH: 540px; POSITION: absolute; TOP: 5418px; =
HEIGHT: 624px"=20
type =3D "#_x0000_t202" coordsize =3D "21600,21600" filled =3D "f" =
stroked =3D=20
"f"><v:textbox=20
style=3D"MARGIN-TOP: 3.875pt; LEFT: auto; MARGIN-LEFT: 7.187pt; WIDTH: =
12.625pt; TOP: auto; HEIGHT: 24pt"><![if !mso]>
<TABLE cellSpacing=3D0 cellPadding=3D0 width=3D"100%">
  <TBODY>
  <TR>
    <TD><![endif]>
      <DIV>
      <P class=3DMsoNormal><B><SPAN lang=3DEN-US=20
      style=3D"FONT-SIZE: 14pt; FONT-FAMILY: =
Arial">A<o:p></o:p></SPAN></B></P></DIV><![if =
!mso]></TD></TR></TBODY></TABLE><![endif]></v:textbox></v:shape></v:group=
><v:group=20
id=3D_x0000_s1039=20
style=3D"LEFT: 4380px; WIDTH: 720px; POSITION: absolute; TOP: 2142px; =
HEIGHT: 3900px"=20
coordsize =3D "594,3900" coordorigin =3D "4380,2142"><v:shape =
id=3D_x0000_s1040=20
style=3D"LEFT: 4434px; WIDTH: 540px; POSITION: absolute; TOP: 5418px; =
HEIGHT: 624px"=20
type =3D "#_x0000_t202" coordsize =3D "21600,21600" filled =3D "f" =
stroked =3D=20
"f"><v:textbox=20
style=3D"MARGIN-TOP: 3.875pt; LEFT: auto; MARGIN-LEFT: 7.437pt; WIDTH: =
18.375pt; TOP: auto; HEIGHT: 24pt"><![if !mso]>
<TABLE cellSpacing=3D0 cellPadding=3D0 width=3D"100%">
  <TBODY>
  <TR>
    <TD><![endif]>
      <DIV>
      <P class=3DMsoNormal><B><SPAN lang=3DEN-US=20
      style=3D"FONT-SIZE: 14pt; FONT-FAMILY: =
Arial">B<o:p></o:p></SPAN></B></P></DIV><![if =
!mso]></TD></TR></TBODY></TABLE><![endif]></v:textbox></v:shape><v:shape =

id=3D_x0000_s1041=20
style=3D"LEFT: 4380px; WIDTH: 540px; POSITION: absolute; TOP: 2142px; =
HEIGHT: 3432px"=20
type =3D "#_x0000_t75" coordsize =3D "21600,21600"><v:imagedata=20
o:title=3D"e1118-1_anaresult-1" src =3D=20
"All_Cases.files/image004.png"></v:imagedata></v:shape></v:group><v:group=
=20
id=3D_x0000_s1042=20
style=3D"LEFT: 5070px; WIDTH: 1830px; POSITION: absolute; TOP: 2142px; =
HEIGHT: 3900px"=20
coordsize =3D "1830,3900" coordorigin =3D "5430,2142"><v:shape =
id=3D_x0000_s1043=20
style=3D"LEFT: 5430px; WIDTH: 1830px; POSITION: absolute; TOP: 2142px; =
HEIGHT: 3588px"=20
type =3D "#_x0000_t75" coordsize =3D "21600,21600"><v:imagedata =
o:title=3D"ecoli" src=20
=3D "All_Cases.files/image005.png" croptop =3D "2162f" cropbottom =3D=20
"15815f"></v:imagedata></v:shape><v:shape id=3D_x0000_s1044=20
style=3D"LEFT: 6180px; WIDTH: 540px; POSITION: absolute; TOP: 5418px; =
HEIGHT: 624px"=20
type =3D "#_x0000_t202" coordsize =3D "21600,21600" filled =3D "f" =
stroked =3D=20
"f"><v:textbox=20
style=3D"MARGIN-TOP: 3.875pt; LEFT: auto; MARGIN-LEFT: 7.187pt; WIDTH: =
12.625pt; TOP: auto; HEIGHT: 24pt"><![if !mso]>
<TABLE cellSpacing=3D0 cellPadding=3D0 width=3D"100%">
  <TBODY>
  <TR>
    <TD><![endif]>
      <DIV>
      <P class=3DMsoNormal><B><SPAN lang=3DEN-US=20
      style=3D"FONT-SIZE: 14pt; FONT-FAMILY: =
Arial">C<o:p></o:p></SPAN></B></P></DIV><![if =
!mso]></TD></TR></TBODY></TABLE><![endif]></v:textbox></v:shape></v:group=
></v:group><w:wrap=20
type =3D =
"none"></w:wrap><w:anchorlock></w:anchorlock></v:group><![endif]--><![if =
!vml]><img width=3D552 height=3D270
src=3D"All_Cases.files/image006.gif" v:shapes=3D"_x0000_s1031 =
_x0000_s1032 _x0000_s1034 _x0000_s1035 _x0000_s1036 _x0000_s1037 =
_x0000_s1038 _x0000_s1039 _x0000_s1040 _x0000_s1041 _x0000_s1042 =
_x0000_s1043 _x0000_s1044"><![endif]></SPAN></B><!--[if mso & =
!supportInlineShapes & supportFields]><b
style=3D'mso-bidi-font-weight:normal'><span lang=3DEN-US =
style=3D'font-size:12.0pt'><v:shape
 id=3D"_x0000_i1026" type=3D"#_x0000_t75" =
style=3D'width:414pt;height:202.8pt'>
 <v:imagedata croptop=3D"-65520f" cropbottom=3D"65520f"/>
</v:shape><span =
style=3D'mso-element:field-end'></span></span></b><![endif]--><B=20
style=3D"mso-bidi-font-weight: normal"><SPAN lang=3DEN-US=20
style=3D"FONT-SIZE: 12pt"><o:p></o:p></SPAN></B></P>
<P class=3DMsoNormal><B style=3D"mso-bidi-font-weight: normal"><SPAN =
lang=3DEN-US=20
style=3D"FONT-SIZE: 12pt"><o:p>&nbsp;</o:p></SPAN></B></P>
<P class=3DMsoNormal><B style=3D"mso-bidi-font-weight: normal"><SPAN =
lang=3DEN-US=20
style=3D"FONT-SIZE: 12pt">Verification:<o:p></o:p></SPAN></B></P>
<P class=3DMsoNormal><SPAN lang=3DEN-US>ERIC-PCR is a kind of random =
amplified PCR;=20
the process in molecular level is very complex so it=A1=AFs very hard to =
find a=20
proper mathematical model to describe this process, and very difficult =
to=20
simulate this process with computational methods. But in spite of this, =
the=20
counterparts of most of significant bands of real ERIC-PCR pattern can =
be found=20
in SPCR prediction pattern.</SPAN></P>
<P class=3DMsoNormal><SPAN lang=3DEN-US><o:p>&nbsp;</o:p></SPAN></P>
<P class=3DMsoNormal><B style=3D"mso-bidi-font-weight: normal"><SPAN =
lang=3DEN-US=20
style=3D"FONT-SIZE: 14pt">5, Predict PCR product of Coronavirus=20
genomes<o:p></o:p></SPAN></B></P>
<P class=3DMsoNormal><B style=3D"mso-bidi-font-weight: normal"><SPAN =
lang=3DFR=20
style=3D"mso-bidi-font-size: 10.5pt; mso-ansi-language: FR">Primer=20
sequences:<o:p></o:p></SPAN></B></P>
<P class=3DMsoNormal style=3D"TEXT-INDENT: 21pt; mso-char-indent-count: =
2.0"><SPAN=20
lang=3DFR style=3D"mso-bidi-font-size: 10.5pt; mso-ansi-language: =
FR">Primer=20
pair1</SPAN><SPAN=20
style=3D"FONT-FAMILY: =CB=CE=CC=E5; mso-bidi-font-size: 10.5pt; =
mso-hansi-font-family: 'Times New Roman'; mso-ascii-font-family: 'Times =
New Roman'">=A3=BA</SPAN><SPAN=20
lang=3DFR=20
style=3D"mso-bidi-font-size: 10.5pt; mso-ansi-language: =
FR"><o:p></o:p></SPAN></P>
<P class=3DMsoNormal style=3D"TEXT-INDENT: 21pt; mso-char-indent-count: =
2.0"><SPAN=20
lang=3DFR=20
style=3D"mso-bidi-font-size: 10.5pt; mso-ansi-language: =
FR">upstream</SPAN><SPAN=20
style=3D"FONT-FAMILY: =CB=CE=CC=E5; mso-bidi-font-size: 10.5pt; =
mso-hansi-font-family: 'Times New Roman'; mso-ascii-font-family: 'Times =
New Roman'">=A3=BA</SPAN><SPAN=20
lang=3DFR=20
style=3D"mso-bidi-font-size: 10.5pt; mso-ansi-language: =
FR">IN-2(+)</SPAN><SPAN=20
style=3D"FONT-FAMILY: =CB=CE=CC=E5; mso-bidi-font-size: 10.5pt; =
mso-hansi-font-family: 'Times New Roman'; mso-ascii-font-family: 'Times =
New Roman'">=A3=BA</SPAN><SPAN=20
lang=3DFR=20
style=3D"mso-bidi-font-size: 10.5pt; mso-ansi-language: =
FR">5'-GGGTTGGGACTATCCTAAGTGTGA-3'<o:p></o:p></SPAN></P>
<P class=3DMsoNormal style=3D"TEXT-INDENT: 21pt; mso-char-indent-count: =
2.0"><SPAN=20
lang=3DEN-US style=3D"mso-bidi-font-size: 10.5pt">downstream</SPAN><SPAN =

style=3D"FONT-FAMILY: =CB=CE=CC=E5; mso-bidi-font-size: 10.5pt; =
mso-hansi-font-family: 'Times New Roman'; mso-ascii-font-family: 'Times =
New Roman'">=A3=BA</SPAN><SPAN=20
lang=3DEN-US style=3D"mso-bidi-font-size: 10.5pt">IN-4(-) </SPAN><SPAN=20
style=3D"FONT-FAMILY: =CB=CE=CC=E5; mso-bidi-font-size: 10.5pt; =
mso-hansi-font-family: 'Times New Roman'; mso-ascii-font-family: 'Times =
New Roman'">=A3=BA</SPAN><SPAN=20
lang=3DEN-US=20
style=3D"mso-bidi-font-size: =
10.5pt">5'-TAACACACAACNCCATCATCA-3'<o:p></o:p></SPAN></P>
<P class=3DMsoNormal style=3D"TEXT-INDENT: 21pt; mso-char-indent-count: =
2.0"><SPAN=20
lang=3DEN-US style=3D"mso-bidi-font-size: 10.5pt">Primer pair =
2</SPAN><SPAN=20
style=3D"FONT-FAMILY: =CB=CE=CC=E5; mso-bidi-font-size: 10.5pt; =
mso-hansi-font-family: 'Times New Roman'; mso-ascii-font-family: 'Times =
New Roman'">=A3=BA</SPAN><SPAN=20
lang=3DEN-US style=3D"mso-bidi-font-size: 10.5pt"><o:p></o:p></SPAN></P>
<P class=3DMsoNormal style=3D"TEXT-INDENT: 21pt; mso-char-indent-count: =
2.0"><SPAN=20
lang=3DEN-US style=3D"mso-bidi-font-size: 10.5pt">upstream</SPAN><SPAN=20
style=3D"FONT-FAMILY: =CB=CE=CC=E5; mso-bidi-font-size: 10.5pt; =
mso-hansi-font-family: 'Times New Roman'; mso-ascii-font-family: 'Times =
New Roman'">=A3=BA</SPAN><SPAN=20
lang=3DEN-US style=3D"mso-bidi-font-size: 10.5pt">2Bp: 5'-=20
ACTCARWTRAATYTNAAATAYGC-3'<o:p></o:p></SPAN></P>
<P class=3DMsoNormal style=3D"TEXT-INDENT: 21pt; mso-char-indent-count: =
2.0"><SPAN=20
lang=3DEN-US style=3D"mso-bidi-font-size: 10.5pt">downstream</SPAN><SPAN =

style=3D"FONT-FAMILY: =CB=CE=CC=E5; mso-bidi-font-size: 10.5pt; =
mso-hansi-font-family: 'Times New Roman'; mso-ascii-font-family: 'Times =
New Roman'">=A3=BA</SPAN><SPAN=20
lang=3DEN-US style=3D"mso-bidi-font-size: 10.5pt">4Bm: 5'-=20
TCACAYTTWGGATARTCCCA-3'<o:p></o:p></SPAN></P>
<P class=3DMsoNormal><B style=3D"mso-bidi-font-weight: normal"><SPAN =
lang=3DEN-US=20
style=3D"mso-bidi-font-size: =
10.5pt">Parameters:<o:p></o:p></SPAN></B></P>
<P class=3DMsoNormal><SPAN class=3DSpellE><I=20
style=3D"mso-bidi-font-style: normal"><SPAN lang=3DEN-US=20
style=3D"mso-bidi-font-size: =
10.5pt">I<SUB>up</SUB></SPAN></I></SPAN><SPAN=20
lang=3DEN-US style=3D"mso-bidi-font-size: 10.5pt">=3D0.90</SPAN><SPAN=20
style=3D"FONT-FAMILY: =CB=CE=CC=E5; mso-bidi-font-size: 10.5pt; =
mso-hansi-font-family: 'Times New Roman'; mso-ascii-font-family: 'Times =
New Roman'">=A3=AC</SPAN><SPAN=20
class=3DSpellE><I style=3D"mso-bidi-font-style: normal"><SPAN =
lang=3DEN-US=20
style=3D"mso-bidi-font-size: =
10.5pt">I<SUB>dn</SUB></SPAN></I></SPAN><SPAN=20
lang=3DEN-US style=3D"mso-bidi-font-size: 10.5pt">=3D0.90</SPAN><SPAN=20
style=3D"FONT-FAMILY: =CB=CE=CC=E5; mso-bidi-font-size: 10.5pt; =
mso-hansi-font-family: 'Times New Roman'; mso-ascii-font-family: 'Times =
New Roman'">=A3=AC</SPAN><I=20
style=3D"mso-bidi-font-style: normal"><SPAN lang=3DEN-US=20
style=3D"mso-bidi-font-size: 10.5pt">P<SUB>a</SUB></SPAN></I><SPAN =
lang=3DEN-US=20
style=3D"mso-bidi-font-size: 10.5pt">=3D0.90</SPAN><SPAN=20
style=3D"FONT-FAMILY: =CB=CE=CC=E5; mso-bidi-font-size: 10.5pt; =
mso-hansi-font-family: 'Times New Roman'; mso-ascii-font-family: 'Times =
New Roman'">=A3=AC</SPAN><SPAN=20
class=3DSpellE><I style=3D"mso-bidi-font-style: normal"><SPAN =
lang=3DEN-US=20
style=3D"mso-bidi-font-size: =
10.5pt">L<SUB>max</SUB></SPAN></I></SPAN><SPAN=20
lang=3DEN-US style=3D"mso-bidi-font-size: 10.5pt">=3D3200bp</SPAN><SPAN=20
style=3D"FONT-FAMILY: =CB=CE=CC=E5; mso-bidi-font-size: 10.5pt; =
mso-hansi-font-family: 'Times New Roman'; mso-ascii-font-family: 'Times =
New Roman'">=A3=AC</SPAN><SPAN=20
class=3DSpellE><I style=3D"mso-bidi-font-style: normal"><SPAN =
lang=3DEN-US=20
style=3D"mso-bidi-font-size: =
10.5pt">L<SUB>min</SUB></SPAN></I></SPAN><SPAN=20
lang=3DEN-US style=3D"mso-bidi-font-size: =
10.5pt">=3D200bp<o:p></o:p></SPAN></P>
<P class=3DMsoNormal><B style=3D"mso-bidi-font-weight: normal"><SPAN =
lang=3DEN-US=20
style=3D"mso-bidi-font-size: =
10.5pt">Templates:<o:p></o:p></SPAN></B></P>
<P class=3DMsoNormal><SPAN lang=3DEN-US style=3D"mso-bidi-font-size: =
10.5pt">7=20
complete coronavirus genomes<o:p></o:p></SPAN></P>
<P class=3DMsoNormal><SPAN lang=3DEN-US=20
style=3D"LETTER-SPACING: -0.5pt; mso-bidi-font-size: 10.5pt">1. Porcine =
epidemic=20
diarrhea virus<SPAN style=3D"mso-spacerun: yes">&nbsp;=20
</SPAN>(28,033bp)</SPAN><SPAN lang=3DEN-US=20
style=3D"mso-bidi-font-size: 10.5pt"><o:p></o:p></SPAN></P>
<P class=3DMsoNormal><SPAN lang=3DEN-US=20
style=3D"LETTER-SPACING: -0.5pt; mso-bidi-font-size: 10.5pt">2. Human =
coronavirus=20
229E<SPAN style=3D"mso-spacerun: yes">&nbsp; =
</SPAN>(27,317bp)</SPAN><SPAN=20
lang=3DEN-US style=3D"mso-bidi-font-size: 10.5pt"><o:p></o:p></SPAN></P>
<P class=3DMsoNormal><SPAN lang=3DEN-US=20
style=3D"LETTER-SPACING: -0.5pt; mso-bidi-font-size: 10.5pt">3. =
Transmissible=20
gastroenteritis virus<SPAN style=3D"mso-spacerun: yes">&nbsp;=20
</SPAN>(28,586bp)</SPAN><SPAN lang=3DEN-US=20
style=3D"mso-bidi-font-size: 10.5pt"><o:p></o:p></SPAN></P>
<P class=3DMsoNormal><SPAN lang=3DEN-US=20
style=3D"LETTER-SPACING: -0.5pt; mso-bidi-font-size: 10.5pt">4. <SPAN=20
class=3DSpellE>Murine</SPAN> hepatitis virus<SPAN style=3D"mso-spacerun: =
yes">&nbsp;=20
</SPAN>(31,100bp)</SPAN><SPAN lang=3DEN-US=20
style=3D"mso-bidi-font-size: 10.5pt"><o:p></o:p></SPAN></P>
<P class=3DMsoNormal><SPAN lang=3DEN-US=20
style=3D"LETTER-SPACING: -0.5pt; mso-bidi-font-size: 10.5pt">5. Bovine=20
coronavirus<SPAN style=3D"mso-spacerun: yes">&nbsp; =
</SPAN>(31,276bp)</SPAN><SPAN=20
lang=3DEN-US style=3D"mso-bidi-font-size: 10.5pt"><o:p></o:p></SPAN></P>
<P class=3DMsoNormal><SPAN lang=3DEN-US=20
style=3D"LETTER-SPACING: -0.5pt; mso-bidi-font-size: 10.5pt">6. Avian =
infectious=20
bronchitis virus<SPAN style=3D"mso-spacerun: yes">&nbsp;=20
</SPAN>(27,608bp)<o:p></o:p></SPAN></P>
<P class=3DMsoNormal><SPAN lang=3DEN-US=20
style=3D"LETTER-SPACING: -0.5pt; mso-bidi-font-size: 10.5pt">7. SARS=20
coronavirus<SPAN style=3D"mso-spacerun: yes">&nbsp; =
</SPAN>(29,751bp)</SPAN><SPAN=20
lang=3DEN-US style=3D"mso-bidi-font-size: 10.5pt"><o:p></o:p></SPAN></P>
<P class=3DMsoNormal><B style=3D"mso-bidi-font-weight: normal"><SPAN =
lang=3DEN-US=20
style=3D"mso-bidi-font-size: 10.5pt">Results:</SPAN></B><SPAN =
lang=3DEN-US=20
style=3D"LETTER-SPACING: -0.5pt; mso-bidi-font-size: =
10.5pt"><o:p></o:p></SPAN></P>
<TABLE class=3DMsoNormalTable=20
style=3D"BORDER-RIGHT: medium none; BORDER-TOP: medium none; =
BORDER-LEFT: medium none; WIDTH: 437.4pt; BORDER-BOTTOM: medium none; =
BORDER-COLLAPSE: collapse; mso-border-top-alt: solid black 1.5pt; =
mso-border-bottom-alt: solid black 1.5pt; mso-yfti-tbllook: 32; =
mso-padding-alt: 0cm 5.4pt 0cm 5.4pt"=20
cellSpacing=3D0 cellPadding=3D0 width=3D583 border=3D1>
  <TBODY>
  <TR style=3D"HEIGHT: 37pt">
    <TD=20
    style=3D"BORDER-RIGHT: medium none; PADDING-RIGHT: 5.4pt; =
BORDER-TOP: black 1.5pt solid; PADDING-LEFT: 5.4pt; PADDING-BOTTOM: 0cm; =
BORDER-LEFT: medium none; WIDTH: 95.4pt; PADDING-TOP: 0cm; =
BORDER-BOTTOM: black 1pt solid; HEIGHT: 37pt; mso-border-top-alt: solid =
black 1.5pt; mso-border-bottom-alt: solid black .75pt"=20
    vAlign=3Dtop width=3D127>
      <P class=3DMsoNormal style=3D"TEXT-INDENT: 19pt"><SPAN =
lang=3DEN-US=20
      style=3D"LETTER-SPACING: -0.5pt; mso-bidi-font-size: =
10.5pt">Number<o:p></o:p></SPAN></P></TD>
    <TD=20
    style=3D"BORDER-RIGHT: medium none; PADDING-RIGHT: 5.4pt; =
BORDER-TOP: black 1.5pt solid; PADDING-LEFT: 5.4pt; PADDING-BOTTOM: 0cm; =
BORDER-LEFT: medium none; WIDTH: 81pt; PADDING-TOP: 0cm; BORDER-BOTTOM: =
black 1pt solid; HEIGHT: 37pt; mso-border-top-alt: solid black 1.5pt; =
mso-border-bottom-alt: solid black .75pt"=20
    vAlign=3Dtop width=3D108>
      <P class=3DMsoNormal><SPAN lang=3DEN-US=20
      style=3D"LETTER-SPACING: -0.5pt; mso-bidi-font-size: =
10.5pt">Accession=20
      Number<o:p></o:p></SPAN></P></TD>
    <TD=20
    style=3D"BORDER-RIGHT: medium none; PADDING-RIGHT: 5.4pt; =
BORDER-TOP: black 1.5pt solid; PADDING-LEFT: 5.4pt; PADDING-BOTTOM: 0cm; =
BORDER-LEFT: medium none; WIDTH: 54pt; PADDING-TOP: 0cm; BORDER-BOTTOM: =
black 1pt solid; HEIGHT: 37pt; mso-border-top-alt: solid black 1.5pt; =
mso-border-bottom-alt: solid black .75pt"=20
    vAlign=3Dtop width=3D72>
      <P class=3DMsoNormal><SPAN lang=3DEN-US=20
      style=3D"LETTER-SPACING: -0.5pt; mso-bidi-font-size: =
10.5pt">Length=20
      (bp)<o:p></o:p></SPAN></P></TD>
    <TD=20
    style=3D"BORDER-RIGHT: medium none; PADDING-RIGHT: 5.4pt; =
BORDER-TOP: black 1.5pt solid; PADDING-LEFT: 5.4pt; PADDING-BOTTOM: 0cm; =
BORDER-LEFT: medium none; WIDTH: 99pt; PADDING-TOP: 0cm; BORDER-BOTTOM: =
black 1pt solid; HEIGHT: 37pt; mso-border-top-alt: solid black 1.5pt; =
mso-border-bottom-alt: solid black .75pt"=20
    vAlign=3Dtop width=3D132>
      <P class=3DMsoNormal><SPAN lang=3DEN-US=20
      style=3D"LETTER-SPACING: -0.5pt; mso-bidi-font-size: 10.5pt">SPCR =
product of=20
      Primer1 pair1<o:p></o:p></SPAN></P>
      <P class=3DMsoNormal style=3D"TEXT-INDENT: 19pt"><SPAN =
lang=3DEN-US=20
      style=3D"LETTER-SPACING: -0.5pt; mso-bidi-font-size: =
10.5pt">(IN-2(+)/IN-4(-))<o:p></o:p></SPAN></P></TD>
    <TD=20
    style=3D"BORDER-RIGHT: medium none; PADDING-RIGHT: 5.4pt; =
BORDER-TOP: black 1.5pt solid; PADDING-LEFT: 5.4pt; PADDING-BOTTOM: 0cm; =
BORDER-LEFT: medium none; WIDTH: 108pt; PADDING-TOP: 0cm; BORDER-BOTTOM: =
black 1pt solid; HEIGHT: 37pt; mso-border-top-alt: solid black 1.5pt; =
mso-border-bottom-alt: solid black .75pt"=20
    vAlign=3Dtop width=3D144>
      <P class=3DMsoNormal style=3D"TEXT-ALIGN: left" align=3Dleft><SPAN =
lang=3DEN-US=20
      style=3D"LETTER-SPACING: -0.5pt; mso-bidi-font-size: 10.5pt">SPCR =
product of=20
      Primer1 pair2<o:p></o:p></SPAN></P>
      <P class=3DMsoNormal style=3D"TEXT-INDENT: 19pt"><SPAN =
lang=3DEN-US=20
      style=3D"LETTER-SPACING: -0.5pt; mso-bidi-font-size: =
10.5pt">(2Bp/4Bm)<o:p></o:p></SPAN></P></TD></TR>
  <TR>
    <TD=20
    style=3D"BORDER-RIGHT: medium none; PADDING-RIGHT: 5.4pt; =
BORDER-TOP: medium none; PADDING-LEFT: 5.4pt; PADDING-BOTTOM: 0cm; =
BORDER-LEFT: medium none; WIDTH: 95.4pt; PADDING-TOP: 0cm; =
BORDER-BOTTOM: medium none"=20
    vAlign=3Dtop width=3D127>
      <P class=3DMsoNormal style=3D"TEXT-ALIGN: center" =
align=3Dcenter><SPAN=20
      lang=3DEN-US=20
      style=3D"LETTER-SPACING: -0.5pt; mso-bidi-font-size: =
10.5pt">1<o:p></o:p></SPAN></P></TD>
    <TD=20
    style=3D"BORDER-RIGHT: medium none; PADDING-RIGHT: 5.4pt; =
BORDER-TOP: medium none; PADDING-LEFT: 5.4pt; PADDING-BOTTOM: 0cm; =
BORDER-LEFT: medium none; WIDTH: 81pt; PADDING-TOP: 0cm; BORDER-BOTTOM: =
medium none"=20
    vAlign=3Dtop width=3D108>
      <P class=3DMsoNormal style=3D"TEXT-ALIGN: center" =
align=3Dcenter><SPAN=20
      lang=3DEN-US=20
      style=3D"LETTER-SPACING: -0.5pt; mso-bidi-font-size: =
10.5pt">NC_003436<o:p></o:p></SPAN></P></TD>
    <TD=20
    style=3D"BORDER-RIGHT: medium none; PADDING-RIGHT: 5.4pt; =
BORDER-TOP: medium none; PADDING-LEFT: 5.4pt; PADDING-BOTTOM: 0cm; =
BORDER-LEFT: medium none; WIDTH: 54pt; PADDING-TOP: 0cm; BORDER-BOTTOM: =
medium none"=20
    vAlign=3Dtop width=3D72>
      <P class=3DMsoNormal style=3D"TEXT-ALIGN: center" =
align=3Dcenter><SPAN=20
      lang=3DEN-US=20
      style=3D"LETTER-SPACING: -0.5pt; mso-bidi-font-size: =
10.5pt">28,033<o:p></o:p></SPAN></P></TD>
    <TD=20
    style=3D"BORDER-RIGHT: medium none; PADDING-RIGHT: 5.4pt; =
BORDER-TOP: medium none; PADDING-LEFT: 5.4pt; PADDING-BOTTOM: 0cm; =
BORDER-LEFT: medium none; WIDTH: 99pt; PADDING-TOP: 0cm; BORDER-BOTTOM: =
medium none"=20
    vAlign=3Dtop width=3D132>
      <P class=3DMsoNormal style=3D"TEXT-INDENT: 19pt; TEXT-ALIGN: =
center"=20
      align=3Dcenter><SPAN lang=3DEN-US=20
      style=3D"LETTER-SPACING: -0.5pt; mso-bidi-font-size: 10.5pt">14424 =

      (453bp)<o:p></o:p></SPAN></P></TD>
    <TD=20
    style=3D"BORDER-RIGHT: medium none; PADDING-RIGHT: 5.4pt; =
BORDER-TOP: medium none; PADDING-LEFT: 5.4pt; PADDING-BOTTOM: 0cm; =
BORDER-LEFT: medium none; WIDTH: 108pt; PADDING-TOP: 0cm; BORDER-BOTTOM: =
medium none"=20
    vAlign=3Dtop width=3D144>
      <P class=3DMsoNormal style=3D"TEXT-ALIGN: center" =
align=3Dcenter><SPAN=20
      lang=3DEN-US=20
      style=3D"LETTER-SPACING: -0.5pt; mso-bidi-font-size: =
10.5pt">14197(251bp)<o:p></o:p></SPAN></P></TD></TR>
  <TR>
    <TD=20
    style=3D"BORDER-RIGHT: medium none; PADDING-RIGHT: 5.4pt; =
BORDER-TOP: medium none; PADDING-LEFT: 5.4pt; PADDING-BOTTOM: 0cm; =
BORDER-LEFT: medium none; WIDTH: 95.4pt; PADDING-TOP: 0cm; =
BORDER-BOTTOM: medium none"=20
    vAlign=3Dtop width=3D127>
      <P class=3DMsoNormal style=3D"TEXT-ALIGN: center" =
align=3Dcenter><SPAN=20
      lang=3DEN-US=20
      style=3D"LETTER-SPACING: -0.5pt; mso-bidi-font-size: =
10.5pt">2<o:p></o:p></SPAN></P></TD>
    <TD=20
    style=3D"BORDER-RIGHT: medium none; PADDING-RIGHT: 5.4pt; =
BORDER-TOP: medium none; PADDING-LEFT: 5.4pt; PADDING-BOTTOM: 0cm; =
BORDER-LEFT: medium none; WIDTH: 81pt; PADDING-TOP: 0cm; BORDER-BOTTOM: =
medium none"=20
    vAlign=3Dtop width=3D108>
      <P class=3DMsoNormal style=3D"TEXT-ALIGN: center" =
align=3Dcenter><SPAN=20
      lang=3DEN-US=20
      style=3D"LETTER-SPACING: -0.5pt; mso-bidi-font-size: =
10.5pt">AF304460<o:p></o:p></SPAN></P></TD>
    <TD=20
    style=3D"BORDER-RIGHT: medium none; PADDING-RIGHT: 5.4pt; =
BORDER-TOP: medium none; PADDING-LEFT: 5.4pt; PADDING-BOTTOM: 0cm; =
BORDER-LEFT: medium none; WIDTH: 54pt; PADDING-TOP: 0cm; BORDER-BOTTOM: =
medium none"=20
    vAlign=3Dtop width=3D72>
      <P class=3DMsoNormal style=3D"TEXT-ALIGN: center" =
align=3Dcenter><SPAN=20
      lang=3DEN-US=20
      style=3D"LETTER-SPACING: -0.5pt; mso-bidi-font-size: =
10.5pt">27,317<o:p></o:p></SPAN></P></TD>
    <TD=20
    style=3D"BORDER-RIGHT: medium none; PADDING-RIGHT: 5.4pt; =
BORDER-TOP: medium none; PADDING-LEFT: 5.4pt; PADDING-BOTTOM: 0cm; =
BORDER-LEFT: medium none; WIDTH: 99pt; PADDING-TOP: 0cm; BORDER-BOTTOM: =
medium none"=20
    vAlign=3Dtop width=3D132>
      <P class=3DMsoNormal style=3D"TEXT-INDENT: 19pt; TEXT-ALIGN: =
center"=20
      align=3Dcenter><SPAN lang=3DEN-US=20
      style=3D"LETTER-SPACING: -0.5pt; mso-bidi-font-size: =
10.5pt">14324(453bp)<o:p></o:p></SPAN></P></TD>
    <TD=20
    style=3D"BORDER-RIGHT: medium none; PADDING-RIGHT: 5.4pt; =
BORDER-TOP: medium none; PADDING-LEFT: 5.4pt; PADDING-BOTTOM: 0cm; =
BORDER-LEFT: medium none; WIDTH: 108pt; PADDING-TOP: 0cm; BORDER-BOTTOM: =
medium none"=20
    vAlign=3Dtop width=3D144>
      <P class=3DMsoNormal style=3D"TEXT-ALIGN: center" =
align=3Dcenter><SPAN=20
      lang=3DEN-US=20
      style=3D"LETTER-SPACING: -0.5pt; mso-bidi-font-size: =
10.5pt">13915(251bp)<o:p></o:p></SPAN></P></TD></TR>
  <TR>
    <TD=20
    style=3D"BORDER-RIGHT: medium none; PADDING-RIGHT: 5.4pt; =
BORDER-TOP: medium none; PADDING-LEFT: 5.4pt; PADDING-BOTTOM: 0cm; =
BORDER-LEFT: medium none; WIDTH: 95.4pt; PADDING-TOP: 0cm; =
BORDER-BOTTOM: medium none"=20
    vAlign=3Dtop width=3D127>
      <P class=3DMsoNormal style=3D"TEXT-ALIGN: center" =
align=3Dcenter><SPAN=20
      lang=3DEN-US=20
      style=3D"LETTER-SPACING: -0.5pt; mso-bidi-font-size: =
10.5pt">3<o:p></o:p></SPAN></P></TD>
    <TD=20
    style=3D"BORDER-RIGHT: medium none; PADDING-RIGHT: 5.4pt; =
BORDER-TOP: medium none; PADDING-LEFT: 5.4pt; PADDING-BOTTOM: 0cm; =
BORDER-LEFT: medium none; WIDTH: 81pt; PADDING-TOP: 0cm; BORDER-BOTTOM: =
medium none"=20
    vAlign=3Dtop width=3D108>
      <P class=3DMsoNormal style=3D"TEXT-ALIGN: center" =
align=3Dcenter><SPAN=20
      lang=3DEN-US=20
      style=3D"LETTER-SPACING: -0.5pt; mso-bidi-font-size: =
10.5pt">AJ271965<o:p></o:p></SPAN></P></TD>
    <TD=20
    style=3D"BORDER-RIGHT: medium none; PADDING-RIGHT: 5.4pt; =
BORDER-TOP: medium none; PADDING-LEFT: 5.4pt; PADDING-BOTTOM: 0cm; =
BORDER-LEFT: medium none; WIDTH: 54pt; PADDING-TOP: 0cm; BORDER-BOTTOM: =
medium none"=20
    vAlign=3Dtop width=3D72>
      <P class=3DMsoNormal style=3D"TEXT-ALIGN: center" =
align=3Dcenter><SPAN=20
      lang=3DEN-US=20
      style=3D"LETTER-SPACING: -0.5pt; mso-bidi-font-size: =
10.5pt">28,586<o:p></o:p></SPAN></P></TD>
    <TD=20
    style=3D"BORDER-RIGHT: medium none; PADDING-RIGHT: 5.4pt; =
BORDER-TOP: medium none; PADDING-LEFT: 5.4pt; PADDING-BOTTOM: 0cm; =
BORDER-LEFT: medium none; WIDTH: 99pt; PADDING-TOP: 0cm; BORDER-BOTTOM: =
medium none"=20
    vAlign=3Dtop width=3D132>
      <P class=3DMsoNormal style=3D"TEXT-INDENT: 19pt; TEXT-ALIGN: =
center"=20
      align=3Dcenter><SPAN lang=3DEN-US=20
      style=3D"LETTER-SPACING: -0.5pt; mso-bidi-font-size: =
10.5pt">14142(453bp)<o:p></o:p></SPAN></P></TD>
    <TD=20
    style=3D"BORDER-RIGHT: medium none; PADDING-RIGHT: 5.4pt; =
BORDER-TOP: medium none; PADDING-LEFT: 5.4pt; PADDING-BOTTOM: 0cm; =
BORDER-LEFT: medium none; WIDTH: 108pt; PADDING-TOP: 0cm; BORDER-BOTTOM: =
medium none"=20
    vAlign=3Dtop width=3D144>
      <P class=3DMsoNormal style=3D"TEXT-ALIGN: center" =
align=3Dcenter><SPAN=20
      lang=3DEN-US=20
      style=3D"LETTER-SPACING: -0.5pt; mso-bidi-font-size: =
10.5pt">14921(251bp)<o:p></o:p></SPAN></P></TD></TR>
  <TR>
    <TD=20
    style=3D"BORDER-RIGHT: medium none; PADDING-RIGHT: 5.4pt; =
BORDER-TOP: medium none; PADDING-LEFT: 5.4pt; PADDING-BOTTOM: 0cm; =
BORDER-LEFT: medium none; WIDTH: 95.4pt; PADDING-TOP: 0cm; =
BORDER-BOTTOM: medium none"=20
    vAlign=3Dtop width=3D127>
      <P class=3DMsoNormal style=3D"TEXT-ALIGN: center" =
align=3Dcenter><SPAN=20
      lang=3DEN-US=20
      style=3D"LETTER-SPACING: -0.5pt; mso-bidi-font-size: =
10.5pt">4<o:p></o:p></SPAN></P></TD>
    <TD=20
    style=3D"BORDER-RIGHT: medium none; PADDING-RIGHT: 5.4pt; =
BORDER-TOP: medium none; PADDING-LEFT: 5.4pt; PADDING-BOTTOM: 0cm; =
BORDER-LEFT: medium none; WIDTH: 81pt; PADDING-TOP: 0cm; BORDER-BOTTOM: =
medium none"=20
    vAlign=3Dtop width=3D108>
      <P class=3DMsoNormal style=3D"TEXT-ALIGN: center" =
align=3Dcenter><SPAN=20
      lang=3DEN-US=20
      style=3D"LETTER-SPACING: -0.5pt; mso-bidi-font-size: =
10.5pt">AF220295<o:p></o:p></SPAN></P></TD>
    <TD=20
    style=3D"BORDER-RIGHT: medium none; PADDING-RIGHT: 5.4pt; =
BORDER-TOP: medium none; PADDING-LEFT: 5.4pt; PADDING-BOTTOM: 0cm; =
BORDER-LEFT: medium none; WIDTH: 54pt; PADDING-TOP: 0cm; BORDER-BOTTOM: =
medium none"=20
    vAlign=3Dtop width=3D72>
      <P class=3DMsoNormal style=3D"TEXT-ALIGN: center" =
align=3Dcenter><SPAN=20
      lang=3DEN-US=20
      style=3D"LETTER-SPACING: -0.5pt; mso-bidi-font-size: =
10.5pt">31,100<o:p></o:p></SPAN></P></TD>
    <TD=20
    style=3D"BORDER-RIGHT: medium none; PADDING-RIGHT: 5.4pt; =
BORDER-TOP: medium none; PADDING-LEFT: 5.4pt; PADDING-BOTTOM: 0cm; =
BORDER-LEFT: medium none; WIDTH: 99pt; PADDING-TOP: 0cm; BORDER-BOTTOM: =
medium none"=20
    vAlign=3Dtop width=3D132>
      <P class=3DMsoNormal style=3D"TEXT-INDENT: 19pt; TEXT-ALIGN: =
center"=20
      align=3Dcenter><SPAN lang=3DEN-US=20
      style=3D"LETTER-SPACING: -0.5pt; mso-bidi-font-size: =
10.5pt">15148(453bp)<o:p></o:p></SPAN></P></TD>
    <TD=20
    style=3D"BORDER-RIGHT: medium none; PADDING-RIGHT: 5.4pt; =
BORDER-TOP: medium none; PADDING-LEFT: 5.4pt; PADDING-BOTTOM: 0cm; =
BORDER-LEFT: medium none; WIDTH: 108pt; PADDING-TOP: 0cm; BORDER-BOTTOM: =
medium none"=20
    vAlign=3Dtop width=3D144>
      <P class=3DMsoNormal style=3D"TEXT-ALIGN: center" =
align=3Dcenter><SPAN=20
      lang=3DEN-US=20
      style=3D"LETTER-SPACING: -0.5pt; mso-bidi-font-size: =
10.5pt">14097(251bp)<o:p></o:p></SPAN></P></TD></TR>
  <TR>
    <TD=20
    style=3D"BORDER-RIGHT: medium none; PADDING-RIGHT: 5.4pt; =
BORDER-TOP: medium none; PADDING-LEFT: 5.4pt; PADDING-BOTTOM: 0cm; =
BORDER-LEFT: medium none; WIDTH: 95.4pt; PADDING-TOP: 0cm; =
BORDER-BOTTOM: medium none"=20
    vAlign=3Dtop width=3D127>
      <P class=3DMsoNormal style=3D"TEXT-ALIGN: center" =
align=3Dcenter><SPAN=20
      lang=3DEN-US=20
      style=3D"LETTER-SPACING: -0.5pt; mso-bidi-font-size: =
10.5pt">5<o:p></o:p></SPAN></P></TD>
    <TD=20
    style=3D"BORDER-RIGHT: medium none; PADDING-RIGHT: 5.4pt; =
BORDER-TOP: medium none; PADDING-LEFT: 5.4pt; PADDING-BOTTOM: 0cm; =
BORDER-LEFT: medium none; WIDTH: 81pt; PADDING-TOP: 0cm; BORDER-BOTTOM: =
medium none"=20
    vAlign=3Dtop width=3D108>
      <P class=3DMsoNormal style=3D"TEXT-ALIGN: center" =
align=3Dcenter><SPAN=20
      lang=3DEN-US=20
      style=3D"LETTER-SPACING: -0.5pt; mso-bidi-font-size: =
10.5pt">AF201929<o:p></o:p></SPAN></P></TD>
    <TD=20
    style=3D"BORDER-RIGHT: medium none; PADDING-RIGHT: 5.4pt; =
BORDER-TOP: medium none; PADDING-LEFT: 5.4pt; PADDING-BOTTOM: 0cm; =
BORDER-LEFT: medium none; WIDTH: 54pt; PADDING-TOP: 0cm; BORDER-BOTTOM: =
medium none"=20
    vAlign=3Dtop width=3D72>
      <P class=3DMsoNormal style=3D"TEXT-ALIGN: center" =
align=3Dcenter><SPAN=20
      lang=3DEN-US=20
      style=3D"LETTER-SPACING: -0.5pt; mso-bidi-font-size: =
10.5pt">31,276<o:p></o:p></SPAN></P></TD>
    <TD=20
    style=3D"BORDER-RIGHT: medium none; PADDING-RIGHT: 5.4pt; =
BORDER-TOP: medium none; PADDING-LEFT: 5.4pt; PADDING-BOTTOM: 0cm; =
BORDER-LEFT: medium none; WIDTH: 99pt; PADDING-TOP: 0cm; BORDER-BOTTOM: =
medium none"=20
    vAlign=3Dtop width=3D132>
      <P class=3DMsoNormal style=3D"TEXT-INDENT: 19pt; TEXT-ALIGN: =
center"=20
      align=3Dcenter><SPAN lang=3DEN-US=20
      style=3D"LETTER-SPACING: -0.5pt; mso-bidi-font-size: =
10.5pt">15246(453bp)<o:p></o:p></SPAN></P></TD>
    <TD=20
    style=3D"BORDER-RIGHT: medium none; PADDING-RIGHT: 5.4pt; =
BORDER-TOP: medium none; PADDING-LEFT: 5.4pt; PADDING-BOTTOM: 0cm; =
BORDER-LEFT: medium none; WIDTH: 108pt; PADDING-TOP: 0cm; BORDER-BOTTOM: =
medium none"=20
    vAlign=3Dtop width=3D144>
      <P class=3DMsoNormal style=3D"TEXT-ALIGN: center" =
align=3Dcenter><SPAN=20
      lang=3DEN-US=20
      style=3D"LETTER-SPACING: -0.5pt; mso-bidi-font-size: =
10.5pt">14987(251bp)<o:p></o:p></SPAN></P></TD></TR>
  <TR>
    <TD=20
    style=3D"BORDER-RIGHT: medium none; PADDING-RIGHT: 5.4pt; =
BORDER-TOP: medium none; PADDING-LEFT: 5.4pt; PADDING-BOTTOM: 0cm; =
BORDER-LEFT: medium none; WIDTH: 95.4pt; PADDING-TOP: 0cm; =
BORDER-BOTTOM: medium none"=20
    vAlign=3Dtop width=3D127>
      <P class=3DMsoNormal style=3D"TEXT-ALIGN: center" =
align=3Dcenter><SPAN=20
      lang=3DEN-US=20
      style=3D"LETTER-SPACING: -0.5pt; mso-bidi-font-size: =
10.5pt">6<o:p></o:p></SPAN></P></TD>
    <TD=20
    style=3D"BORDER-RIGHT: medium none; PADDING-RIGHT: 5.4pt; =
BORDER-TOP: medium none; PADDING-LEFT: 5.4pt; PADDING-BOTTOM: 0cm; =
BORDER-LEFT: medium none; WIDTH: 81pt; PADDING-TOP: 0cm; BORDER-BOTTOM: =
medium none"=20
    vAlign=3Dtop width=3D108>
      <P class=3DMsoNormal style=3D"TEXT-ALIGN: center" =
align=3Dcenter><SPAN=20
      lang=3DEN-US=20
      style=3D"LETTER-SPACING: -0.5pt; mso-bidi-font-size: =
10.5pt">M95169<o:p></o:p></SPAN></P></TD>
    <TD=20
    style=3D"BORDER-RIGHT: medium none; PADDING-RIGHT: 5.4pt; =
BORDER-TOP: medium none; PADDING-LEFT: 5.4pt; PADDING-BOTTOM: 0cm; =
BORDER-LEFT: medium none; WIDTH: 54pt; PADDING-TOP: 0cm; BORDER-BOTTOM: =
medium none"=20
    vAlign=3Dtop width=3D72>
      <P class=3DMsoNormal style=3D"TEXT-ALIGN: center" =
align=3Dcenter><SPAN=20
      lang=3DEN-US=20
      style=3D"LETTER-SPACING: -0.5pt; mso-bidi-font-size: =
10.5pt">27,608<o:p></o:p></SPAN></P></TD>
    <TD=20
    style=3D"BORDER-RIGHT: medium none; PADDING-RIGHT: 5.4pt; =
BORDER-TOP: medium none; PADDING-LEFT: 5.4pt; PADDING-BOTTOM: 0cm; =
BORDER-LEFT: medium none; WIDTH: 99pt; PADDING-TOP: 0cm; BORDER-BOTTOM: =
medium none"=20
    vAlign=3Dtop width=3D132>
      <P class=3DMsoNormal style=3D"TEXT-INDENT: 19pt; TEXT-ALIGN: =
center"=20
      align=3Dcenter><SPAN lang=3DEN-US=20
      style=3D"LETTER-SPACING: -0.5pt; mso-bidi-font-size: =
10.5pt">14179(453bp)<o:p></o:p></SPAN></P></TD>
    <TD=20
    style=3D"BORDER-RIGHT: medium none; PADDING-RIGHT: 5.4pt; =
BORDER-TOP: medium none; PADDING-LEFT: 5.4pt; PADDING-BOTTOM: 0cm; =
BORDER-LEFT: medium none; WIDTH: 108pt; PADDING-TOP: 0cm; BORDER-BOTTOM: =
medium none"=20
    vAlign=3Dtop width=3D144>
      <P class=3DMsoNormal style=3D"TEXT-ALIGN: center" =
align=3Dcenter><SPAN=20
      lang=3DEN-US=20
      style=3D"LETTER-SPACING: -0.5pt; mso-bidi-font-size: =
10.5pt">13952(251bp)<o:p></o:p></SPAN></P></TD></TR>
  <TR style=3D"HEIGHT: 12.55pt; mso-yfti-lastrow: yes">
    <TD=20
    style=3D"BORDER-RIGHT: medium none; PADDING-RIGHT: 5.4pt; =
BORDER-TOP: medium none; PADDING-LEFT: 5.4pt; PADDING-BOTTOM: 0cm; =
BORDER-LEFT: medium none; WIDTH: 95.4pt; PADDING-TOP: 0cm; =
BORDER-BOTTOM: black 1.5pt solid; HEIGHT: 12.55pt"=20
    vAlign=3Dtop width=3D127>
      <P class=3DMsoNormal style=3D"TEXT-ALIGN: center" =
align=3Dcenter><SPAN=20
      lang=3DEN-US=20
      style=3D"LETTER-SPACING: -0.5pt; mso-bidi-font-size: =
10.5pt">7<o:p></o:p></SPAN></P></TD>
    <TD=20
    style=3D"BORDER-RIGHT: medium none; PADDING-RIGHT: 5.4pt; =
BORDER-TOP: medium none; PADDING-LEFT: 5.4pt; PADDING-BOTTOM: 0cm; =
BORDER-LEFT: medium none; WIDTH: 81pt; PADDING-TOP: 0cm; BORDER-BOTTOM: =
black 1.5pt solid; HEIGHT: 12.55pt"=20
    vAlign=3Dtop width=3D108>
      <P class=3DMsoNormal style=3D"TEXT-ALIGN: center" =
align=3Dcenter><SPAN=20
      lang=3DEN-US=20
      style=3D"LETTER-SPACING: -0.5pt; mso-bidi-font-size: =
10.5pt">AY274119<o:p></o:p></SPAN></P></TD>
    <TD=20
    style=3D"BORDER-RIGHT: medium none; PADDING-RIGHT: 5.4pt; =
BORDER-TOP: medium none; PADDING-LEFT: 5.4pt; PADDING-BOTTOM: 0cm; =
BORDER-LEFT: medium none; WIDTH: 54pt; PADDING-TOP: 0cm; BORDER-BOTTOM: =
black 1.5pt solid; HEIGHT: 12.55pt"=20
    vAlign=3Dtop width=3D72>
      <P class=3DMsoNormal style=3D"TEXT-ALIGN: center" =
align=3Dcenter><SPAN=20
      lang=3DEN-US=20
      style=3D"LETTER-SPACING: -0.5pt; mso-bidi-font-size: =
10.5pt">29,751<o:p></o:p></SPAN></P></TD>
    <TD=20
    style=3D"BORDER-RIGHT: medium none; PADDING-RIGHT: 5.4pt; =
BORDER-TOP: medium none; PADDING-LEFT: 5.4pt; PADDING-BOTTOM: 0cm; =
BORDER-LEFT: medium none; WIDTH: 99pt; PADDING-TOP: 0cm; BORDER-BOTTOM: =
black 1.5pt solid; HEIGHT: 12.55pt"=20
    vAlign=3Dtop width=3D132>
      <P class=3DMsoNormal style=3D"TEXT-INDENT: 19pt; TEXT-ALIGN: =
center"=20
      align=3Dcenter><SPAN lang=3DEN-US=20
      style=3D"LETTER-SPACING: -0.5pt; mso-bidi-font-size: =
10.5pt">15214(453bp)<o:p></o:p></SPAN></P></TD>
    <TD=20
    style=3D"BORDER-RIGHT: medium none; PADDING-RIGHT: 5.4pt; =
BORDER-TOP: medium none; PADDING-LEFT: 5.4pt; PADDING-BOTTOM: 0cm; =
BORDER-LEFT: medium none; WIDTH: 108pt; PADDING-TOP: 0cm; BORDER-BOTTOM: =
black 1.5pt solid; HEIGHT: 12.55pt"=20
    vAlign=3Dtop width=3D144>
      <P class=3DMsoNormal style=3D"TEXT-ALIGN: center" =
align=3Dcenter><SPAN=20
      lang=3DEN-US=20
      style=3D"LETTER-SPACING: -0.5pt; mso-bidi-font-size: =
10.5pt">15019(251bp)<o:p></o:p></SPAN></P></TD></TR></TBODY></TABLE>
<P class=3DMsoNormal style=3D"tab-stops: 303.75pt"><SPAN lang=3DEN-US=20
style=3D"LETTER-SPACING: -0.5pt; mso-bidi-font-size: =
10.5pt"><o:p>&nbsp;</o:p></SPAN></P>
<P class=3DMsoNormal style=3D"TEXT-ALIGN: center" align=3Dcenter><SPAN =
lang=3DEN-US=20
style=3D"LETTER-SPACING: -0.5pt; mso-bidi-font-size: 10.5pt">The result =
of PCR=20
products of 7 </SPAN><SPAN lang=3DEN-US=20
style=3D"mso-bidi-font-size: 10.5pt">complete coronavirus genomes<SPAN=20
style=3D"LETTER-SPACING: -0.5pt"> using SPCR software prediction.=20
<o:p></o:p></SPAN></SPAN></P>
<P class=3DMsoNormal style=3D"TEXT-ALIGN: center" align=3Dcenter><SPAN =
lang=3DEN-US=20
style=3D"LETTER-SPACING: -0.5pt; mso-bidi-font-size: 10.5pt">The PCR =
product=20
length using primer pair1 is 453bp</SPAN><SPAN=20
style=3D"FONT-FAMILY: =CB=CE=CC=E5; LETTER-SPACING: -0.5pt; =
mso-bidi-font-size: 10.5pt; mso-hansi-font-family: 'Times New Roman'; =
mso-ascii-font-family: 'Times New Roman'">=A3=BB</SPAN><SPAN=20
lang=3DEN-US style=3D"LETTER-SPACING: -0.5pt; mso-bidi-font-size: =
10.5pt">The PCR=20
product length using primer pair2 is 251bp<o:p></o:p></SPAN></P>
<P class=3DMsoNormal><SPAN lang=3DEN-US=20
style=3D"mso-bidi-font-size: 10.5pt"><o:p>&nbsp;</o:p></SPAN></P>
<P class=3DMsoNormal><SPAN lang=3DEN-US=20
style=3D"mso-bidi-font-size: 10.5pt"><o:p>&nbsp;</o:p></SPAN></P>
<P class=3DMsoNormal><SPAN lang=3DEN-US=20
style=3D"mso-bidi-font-size: 10.5pt"><o:p>&nbsp;</o:p></SPAN></P>
<P class=3DMsoNormal><SPAN lang=3DEN-US=20
style=3D"mso-bidi-font-size: 10.5pt"><o:p>&nbsp;</o:p></SPAN></P>
<P class=3DMsoNormal><SPAN lang=3DEN-US=20
style=3D"mso-bidi-font-size: 10.5pt"><o:p>&nbsp;</o:p></SPAN></P>
<P class=3DMsoNormal><SPAN lang=3DEN-US=20
style=3D"mso-bidi-font-size: 10.5pt"><o:p>&nbsp;</o:p></SPAN></P>
<P class=3DMsoNormal><SPAN lang=3DEN-US=20
style=3D"mso-bidi-font-size: 10.5pt"><o:p>&nbsp;</o:p></SPAN></P>
<P class=3DMsoNormal><SPAN lang=3DEN-US=20
style=3D"mso-bidi-font-size: 10.5pt"><o:p>&nbsp;</o:p></SPAN></P>
<P class=3DMsoNormal><SPAN lang=3DEN-US=20
style=3D"mso-bidi-font-size: 10.5pt"><o:p>&nbsp;</o:p></SPAN></P>
<P class=3DMsoNormal><SPAN lang=3DEN-US=20
style=3D"mso-bidi-font-size: 10.5pt"><o:p>&nbsp;</o:p></SPAN></P>
<P class=3DMsoNormal><B style=3D"mso-bidi-font-weight: normal"><SPAN =
lang=3DEN-US=20
style=3D"mso-bidi-font-size: =
10.5pt">Templates:<o:p></o:p></SPAN></B></P>
<P class=3DMsoNormal><SPAN lang=3DEN-US style=3D"mso-bidi-font-size: =
10.5pt">14 other=20
coronavirus species containing polymerase gene<o:p></o:p></SPAN></P>
<P class=3DMsoNormal style=3D"TEXT-ALIGN: left" align=3Dleft><SPAN =
lang=3DEN-US=20
style=3D"LETTER-SPACING: -0.5pt; mso-bidi-font-size: 10.5pt">1. <SPAN=20
class=3DSpellE>Murine-Cov</SPAN> open reading frame <st1:chmetcnv =
w:st=3D"on"=20
TCSC=3D"0" NumberType=3D"1" Negative=3D"False" HasSpace=3D"False" =
SourceValue=3D"1"=20
UnitName=3D"a">1a</st1:chmetcnv> (gene 1), complete <SPAN =
class=3DSpellE>cds</SPAN>=20
and open reading frame 1b (gene 1), 3' end. <o:p></o:p></SPAN></P>
<P class=3DMsoNormal style=3D"TEXT-ALIGN: left" align=3Dleft><SPAN =
lang=3DEN-US=20
style=3D"LETTER-SPACING: -0.5pt; mso-bidi-font-size: 10.5pt">2. Human =
coronavirus=20
229E mRNA for RNA polymerase and proteases.<o:p></o:p></SPAN></P>
<P class=3DMsoNormal style=3D"TEXT-ALIGN: left" align=3Dleft><SPAN =
lang=3DEN-US=20
style=3D"LETTER-SPACING: -0.5pt; mso-bidi-font-size: 10.5pt">3. =
Transmissible=20
gastroenteritis virus (Purdue-115) mRNA for polymerase locus.=20
<o:p></o:p></SPAN></P>
<P class=3DMsoNormal style=3D"TEXT-ALIGN: left" align=3Dleft><SPAN =
lang=3DEN-US=20
style=3D"LETTER-SPACING: -0.5pt; mso-bidi-font-size: 10.5pt">4. Mouse =
hepatitis=20
virus RNA for viral polymerase open reading frame 1b. =
<o:p></o:p></SPAN></P>
<P class=3DMsoNormal style=3D"TEXT-ALIGN: left" align=3Dleft><SPAN =
lang=3DEN-US=20
style=3D"LETTER-SPACING: -0.5pt; mso-bidi-font-size: 10.5pt">5. Bovine =
coronavirus=20
RNA-directed RNA polymerase (<SPAN class=3DSpellE>pol</SPAN>)=20
gene<o:p></o:p></SPAN></P>
<P class=3DMsoNormal style=3D"TEXT-ALIGN: left" align=3Dleft><SPAN =
lang=3DEN-US=20
style=3D"LETTER-SPACING: -0.5pt; mso-bidi-font-size: 10.5pt">6. Avian =
infectious=20
bronchitis virus mRNA for <SPAN class=3DSpellE>chimeric</SPAN>=20
gene.<o:p></o:p></SPAN></P>
<P class=3DMsoNormal style=3D"TEXT-ALIGN: left" align=3Dleft><SPAN =
lang=3DEN-US=20
style=3D"LETTER-SPACING: -0.5pt; mso-bidi-font-size: 10.5pt">7. Human =
coronavirus=20
(strain OC43) RNA-directed RNA polymerase (<SPAN =
class=3DSpellE>pol</SPAN>) gene.=20
<o:p></o:p></SPAN></P>
<P class=3DMsoNormal style=3D"TEXT-ALIGN: left" align=3Dleft><SPAN =
lang=3DEN-US=20
style=3D"LETTER-SPACING: -0.5pt; mso-bidi-font-size: 10.5pt">8. Turkey =
coronavirus=20
RNA-directed RNA polymerase (<SPAN class=3DSpellE>pol</SPAN>) gene.=20
<o:p></o:p></SPAN></P>
<P class=3DMsoNormal style=3D"TEXT-ALIGN: left" align=3Dleft><SPAN =
lang=3DEN-US=20
style=3D"LETTER-SPACING: -0.5pt; mso-bidi-font-size: 10.5pt">9. Rat =
<SPAN=20
class=3DSpellE>sialodacryoadenitis</SPAN> coronavirus RNA-directed RNA=20
polymerase<SPAN style=3D"mso-spacerun: yes">&nbsp; </SPAN>(<SPAN=20
class=3DSpellE>pol</SPAN>) gene. <o:p></o:p></SPAN></P>
<P class=3DMsoNormal style=3D"TEXT-ALIGN: left" align=3Dleft><SPAN =
lang=3DEN-US=20
style=3D"LETTER-SPACING: -0.5pt; mso-bidi-font-size: 10.5pt">10. Porcine =
<SPAN=20
class=3DSpellE>hemagglutinating</SPAN> encephalomyelitis virus =
RNA-directed RNA=20
polymerase (<SPAN class=3DSpellE>pol</SPAN>) gene.<o:p></o:p></SPAN></P>
<P class=3DMsoNormal style=3D"TEXT-ALIGN: left" align=3Dleft><SPAN =
lang=3DEN-US=20
style=3D"LETTER-SPACING: -0.5pt; mso-bidi-font-size: 10.5pt">11. Feline =
infectious=20
peritonitis virus RNA-directed RNA polymerase<SPAN=20
style=3D"mso-spacerun: yes">&nbsp;&nbsp; </SPAN>(<SPAN =
class=3DSpellE>pol</SPAN>)=20
gene.<o:p></o:p></SPAN></P>
<P class=3DMsoNormal style=3D"TEXT-ALIGN: left" align=3Dleft><SPAN =
lang=3DEN-US=20
style=3D"LETTER-SPACING: -0.5pt; mso-bidi-font-size: 10.5pt">12. Porcine =

transmissible gastroenteritis virus RNA-directed RNA polymerase (<SPAN=20
class=3DSpellE>pol</SPAN>) gene. <o:p></o:p></SPAN></P>
<P class=3DMsoNormal style=3D"TEXT-ALIGN: left" align=3Dleft><SPAN =
lang=3DEN-US=20
style=3D"LETTER-SPACING: -0.5pt; mso-bidi-font-size: 10.5pt">13. =
Infectious=20
bronchitis virus RNA (defective RNA CD-61). <o:p></o:p></SPAN></P>
<P class=3DMsoNormal style=3D"TEXT-ALIGN: left" align=3Dleft><SPAN =
lang=3DEN-US=20
style=3D"LETTER-SPACING: -0.5pt; mso-bidi-font-size: 10.5pt">14. Canine=20
coronavirus RNA-directed RNA polymerase (<SPAN =
class=3DSpellE>pol</SPAN>) gene,=20
partial <SPAN class=3DSpellE>cds</SPAN>.<o:p></o:p></SPAN></P>
<P class=3DMsoNormal><B style=3D"mso-bidi-font-weight: normal"><SPAN =
lang=3DEN-US=20
style=3D"mso-bidi-font-size: 10.5pt">Results:</SPAN></B><SPAN =
lang=3DEN-US=20
style=3D"mso-bidi-font-size: 10.5pt"><o:p></o:p></SPAN></P>
<TABLE class=3DMsoNormalTable=20
style=3D"BORDER-RIGHT: medium none; BORDER-TOP: medium none; =
BORDER-LEFT: medium none; WIDTH: 376.5pt; BORDER-BOTTOM: medium none; =
BORDER-COLLAPSE: collapse; mso-border-top-alt: solid black 1.5pt; =
mso-border-bottom-alt: solid black 1.5pt; mso-yfti-tbllook: 32; =
mso-padding-alt: 0cm 5.4pt 0cm 5.4pt"=20
cellSpacing=3D0 cellPadding=3D0 width=3D502 border=3D1>
  <TBODY>
  <TR style=3D"HEIGHT: 26.25pt">
    <TD=20
    style=3D"BORDER-RIGHT: medium none; PADDING-RIGHT: 5.4pt; =
BORDER-TOP: black 1.5pt solid; PADDING-LEFT: 5.4pt; PADDING-BOTTOM: 0cm; =
BORDER-LEFT: medium none; WIDTH: 61.25pt; PADDING-TOP: 0cm; =
BORDER-BOTTOM: black 1pt solid; HEIGHT: 26.25pt; mso-border-top-alt: =
solid black 1.5pt; mso-border-bottom-alt: solid black .75pt"=20
    vAlign=3Dtop width=3D82>
      <P class=3DMsoNormal style=3D"TEXT-INDENT: 19pt; TEXT-ALIGN: =
center"=20
      align=3Dcenter><SPAN lang=3DEN-US=20
      style=3D"LETTER-SPACING: -0.5pt; mso-bidi-font-size: =
10.5pt">Number<o:p></o:p></SPAN></P></TD>
    <TD=20
    style=3D"BORDER-RIGHT: medium none; PADDING-RIGHT: 5.4pt; =
BORDER-TOP: black 1.5pt solid; PADDING-LEFT: 5.4pt; PADDING-BOTTOM: 0cm; =
BORDER-LEFT: medium none; WIDTH: 76.25pt; PADDING-TOP: 0cm; =
BORDER-BOTTOM: black 1pt solid; HEIGHT: 26.25pt; mso-border-top-alt: =
solid black 1.5pt; mso-border-bottom-alt: solid black .75pt"=20
    vAlign=3Dtop width=3D102>
      <P class=3DMsoNormal style=3D"TEXT-INDENT: 19pt; TEXT-ALIGN: =
center"=20
      align=3Dcenter><SPAN lang=3DEN-US=20
      style=3D"LETTER-SPACING: -0.5pt; mso-bidi-font-size: =
10.5pt">Accession=20
      Number<o:p></o:p></SPAN></P></TD>
    <TD=20
    style=3D"BORDER-RIGHT: medium none; PADDING-RIGHT: 5.4pt; =
BORDER-TOP: black 1.5pt solid; PADDING-LEFT: 5.4pt; PADDING-BOTTOM: 0cm; =
BORDER-LEFT: medium none; WIDTH: 56.55pt; PADDING-TOP: 0cm; =
BORDER-BOTTOM: black 1pt solid; HEIGHT: 26.25pt; mso-border-top-alt: =
solid black 1.5pt; mso-border-bottom-alt: solid black .75pt"=20
    vAlign=3Dtop width=3D75>
      <P class=3DMsoNormal style=3D"TEXT-INDENT: 19pt"><SPAN =
lang=3DEN-US=20
      style=3D"LETTER-SPACING: -0.5pt; mso-bidi-font-size: =
10.5pt">Length<o:p></o:p></SPAN></P>
      <P class=3DMsoNormal style=3D"TEXT-INDENT: 19pt"><SPAN =
lang=3DEN-US=20
      style=3D"LETTER-SPACING: -0.5pt; mso-bidi-font-size: =
10.5pt">(bp)<o:p></o:p></SPAN></P></TD>
    <TD=20
    style=3D"BORDER-RIGHT: medium none; PADDING-RIGHT: 5.4pt; =
BORDER-TOP: black 1.5pt solid; PADDING-LEFT: 5.4pt; PADDING-BOTTOM: 0cm; =
BORDER-LEFT: medium none; WIDTH: 97.35pt; PADDING-TOP: 0cm; =
BORDER-BOTTOM: black 1pt solid; HEIGHT: 26.25pt; mso-border-top-alt: =
solid black 1.5pt; mso-border-bottom-alt: solid black .75pt"=20
    vAlign=3Dtop width=3D130>
      <P class=3DMsoNormal style=3D"TEXT-INDENT: 19pt; TEXT-ALIGN: =
center"=20
      align=3Dcenter><SPAN lang=3DEN-US=20
      style=3D"LETTER-SPACING: -0.5pt; mso-bidi-font-size: =
10.5pt">Primer=20
      pair1<o:p></o:p></SPAN></P>
      <P class=3DMsoNormal style=3D"TEXT-INDENT: 19pt; TEXT-ALIGN: =
center"=20
      align=3Dcenter><SPAN lang=3DEN-US=20
      style=3D"LETTER-SPACING: -0.5pt; mso-bidi-font-size: =
10.5pt">(IN-2(+)/IN-4(-))<o:p></o:p></SPAN></P></TD>
    <TD=20
    style=3D"BORDER-RIGHT: medium none; PADDING-RIGHT: 5.4pt; =
BORDER-TOP: black 1.5pt solid; PADDING-LEFT: 5.4pt; PADDING-BOTTOM: 0cm; =
BORDER-LEFT: medium none; WIDTH: 85.1pt; PADDING-TOP: 0cm; =
BORDER-BOTTOM: black 1pt solid; HEIGHT: 26.25pt; mso-border-top-alt: =
solid black 1.5pt; mso-border-bottom-alt: solid black .75pt"=20
    vAlign=3Dtop width=3D113>
      <P class=3DMsoNormal style=3D"TEXT-INDENT: 19pt; TEXT-ALIGN: =
center"=20
      align=3Dcenter><SPAN lang=3DEN-US=20
      style=3D"LETTER-SPACING: -0.5pt; mso-bidi-font-size: =
10.5pt">Primer=20
      pair2<o:p></o:p></SPAN></P>
      <P class=3DMsoNormal style=3D"TEXT-INDENT: 19pt; TEXT-ALIGN: =
center"=20
      align=3Dcenter><SPAN lang=3DEN-US=20
      style=3D"LETTER-SPACING: -0.5pt; mso-bidi-font-size: =
10.5pt">(2Bp/4Bm)<o:p></o:p></SPAN></P></TD></TR>
  <TR style=3D"HEIGHT: 15pt">
    <TD=20
    style=3D"BORDER-RIGHT: medium none; PADDING-RIGHT: 5.4pt; =
BORDER-TOP: medium none; PADDING-LEFT: 5.4pt; PADDING-BOTTOM: 0cm; =
BORDER-LEFT: medium none; WIDTH: 61.25pt; PADDING-TOP: 0cm; =
BORDER-BOTTOM: medium none; HEIGHT: 15pt"=20
    vAlign=3Dtop width=3D82>
      <P class=3DMsoNormal style=3D"TEXT-INDENT: 19pt; TEXT-ALIGN: =
center"=20
      align=3Dcenter><SPAN lang=3DEN-US=20
      style=3D"LETTER-SPACING: -0.5pt; mso-bidi-font-size: =
10.5pt">1<o:p></o:p></SPAN></P></TD>
    <TD=20
    style=3D"BORDER-RIGHT: medium none; PADDING-RIGHT: 5.4pt; =
BORDER-TOP: medium none; PADDING-LEFT: 5.4pt; PADDING-BOTTOM: 0cm; =
BORDER-LEFT: medium none; WIDTH: 76.25pt; PADDING-TOP: 0cm; =
BORDER-BOTTOM: medium none; HEIGHT: 15pt"=20
    vAlign=3Dtop width=3D102>
      <P class=3DMsoNormal style=3D"TEXT-INDENT: 19pt; TEXT-ALIGN: =
center"=20
      align=3Dcenter><SPAN lang=3DEN-US=20
      style=3D"LETTER-SPACING: -0.5pt; mso-bidi-font-size: =
10.5pt">M55148<o:p></o:p></SPAN></P></TD>
    <TD=20
    style=3D"BORDER-RIGHT: medium none; PADDING-RIGHT: 5.4pt; =
BORDER-TOP: medium none; PADDING-LEFT: 5.4pt; PADDING-BOTTOM: 0cm; =
BORDER-LEFT: medium none; WIDTH: 56.55pt; PADDING-TOP: 0cm; =
BORDER-BOTTOM: medium none; HEIGHT: 15pt"=20
    vAlign=3Dtop width=3D75>
      <P class=3DMsoNormal style=3D"TEXT-INDENT: 19pt; TEXT-ALIGN: =
center"=20
      align=3Dcenter><SPAN lang=3DEN-US=20
      style=3D"LETTER-SPACING: -0.5pt; mso-bidi-font-size: =
10.5pt">21798<o:p></o:p></SPAN></P></TD>
    <TD=20
    style=3D"BORDER-RIGHT: medium none; PADDING-RIGHT: 5.4pt; =
BORDER-TOP: medium none; PADDING-LEFT: 5.4pt; PADDING-BOTTOM: 0cm; =
BORDER-LEFT: medium none; WIDTH: 97.35pt; PADDING-TOP: 0cm; =
BORDER-BOTTOM: medium none; HEIGHT: 15pt"=20
    vAlign=3Dtop width=3D130>
      <P class=3DMsoNormal style=3D"TEXT-INDENT: 19pt; TEXT-ALIGN: =
center"=20
      align=3Dcenter><SPAN lang=3DEN-US=20
      style=3D"LETTER-SPACING: -0.5pt; mso-bidi-font-size: =
10.5pt">15467(453bp)<o:p></o:p></SPAN></P></TD>
    <TD=20
    style=3D"BORDER-RIGHT: medium none; PADDING-RIGHT: 5.4pt; =
BORDER-TOP: medium none; PADDING-LEFT: 5.4pt; PADDING-BOTTOM: 0cm; =
BORDER-LEFT: medium none; WIDTH: 85.1pt; PADDING-TOP: 0cm; =
BORDER-BOTTOM: medium none; HEIGHT: 15pt"=20
    vAlign=3Dtop width=3D113>
      <P class=3DMsoNormal style=3D"TEXT-INDENT: 19pt; TEXT-ALIGN: =
center"=20
      align=3Dcenter><SPAN lang=3DEN-US=20
      style=3D"LETTER-SPACING: -0.5pt; mso-bidi-font-size: =
10.5pt">15240(251bp)<o:p></o:p></SPAN></P></TD></TR>
  <TR style=3D"HEIGHT: 14.25pt">
    <TD=20
    style=3D"BORDER-RIGHT: medium none; PADDING-RIGHT: 5.4pt; =
BORDER-TOP: medium none; PADDING-LEFT: 5.4pt; PADDING-BOTTOM: 0cm; =
BORDER-LEFT: medium none; WIDTH: 61.25pt; PADDING-TOP: 0cm; =
BORDER-BOTTOM: medium none; HEIGHT: 14.25pt"=20
    vAlign=3Dtop width=3D82>
      <P class=3DMsoNormal style=3D"TEXT-INDENT: 19pt; TEXT-ALIGN: =
center"=20
      align=3Dcenter><SPAN lang=3DEN-US=20
      style=3D"LETTER-SPACING: -0.5pt; mso-bidi-font-size: =
10.5pt">2<o:p></o:p></SPAN></P></TD>
    <TD=20
    style=3D"BORDER-RIGHT: medium none; PADDING-RIGHT: 5.4pt; =
BORDER-TOP: medium none; PADDING-LEFT: 5.4pt; PADDING-BOTTOM: 0cm; =
BORDER-LEFT: medium none; WIDTH: 76.25pt; PADDING-TOP: 0cm; =
BORDER-BOTTOM: medium none; HEIGHT: 14.25pt"=20
    vAlign=3Dtop width=3D102>
      <P class=3DMsoNormal style=3D"TEXT-INDENT: 19pt; TEXT-ALIGN: =
center"=20
      align=3Dcenter><SPAN lang=3DEN-US=20
      style=3D"LETTER-SPACING: -0.5pt; mso-bidi-font-size: =
10.5pt">X69721<o:p></o:p></SPAN></P></TD>
    <TD=20
    style=3D"BORDER-RIGHT: medium none; PADDING-RIGHT: 5.4pt; =
BORDER-TOP: medium none; PADDING-LEFT: 5.4pt; PADDING-BOTTOM: 0cm; =
BORDER-LEFT: medium none; WIDTH: 56.55pt; PADDING-TOP: 0cm; =
BORDER-BOTTOM: medium none; HEIGHT: 14.25pt"=20
    vAlign=3Dtop width=3D75>
      <P class=3DMsoNormal style=3D"TEXT-INDENT: 19pt; TEXT-ALIGN: =
center"=20
      align=3Dcenter><SPAN lang=3DEN-US=20
      style=3D"LETTER-SPACING: -0.5pt; mso-bidi-font-size: =
10.5pt">20580<o:p></o:p></SPAN></P></TD>
    <TD=20
    style=3D"BORDER-RIGHT: medium none; PADDING-RIGHT: 5.4pt; =
BORDER-TOP: medium none; PADDING-LEFT: 5.4pt; PADDING-BOTTOM: 0cm; =
BORDER-LEFT: medium none; WIDTH: 97.35pt; PADDING-TOP: 0cm; =
BORDER-BOTTOM: medium none; HEIGHT: 14.25pt"=20
    vAlign=3Dtop width=3D130>
      <P class=3DMsoNormal style=3D"TEXT-INDENT: 19pt; TEXT-ALIGN: =
center"=20
      align=3Dcenter><SPAN lang=3DEN-US=20
      style=3D"LETTER-SPACING: -0.5pt; mso-bidi-font-size: =
10.5pt">14324(453bp)<o:p></o:p></SPAN></P></TD>
    <TD=20
    style=3D"BORDER-RIGHT: medium none; PADDING-RIGHT: 5.4pt; =
BORDER-TOP: medium none; PADDING-LEFT: 5.4pt; PADDING-BOTTOM: 0cm; =
BORDER-LEFT: medium none; WIDTH: 85.1pt; PADDING-TOP: 0cm; =
BORDER-BOTTOM: medium none; HEIGHT: 14.25pt"=20
    vAlign=3Dtop width=3D113>
      <P class=3DMsoNormal style=3D"TEXT-INDENT: 19pt; TEXT-ALIGN: =
center"=20
      align=3Dcenter><SPAN lang=3DEN-US=20
      style=3D"LETTER-SPACING: -0.5pt; mso-bidi-font-size: =
10.5pt">14097(251bp)<o:p></o:p></SPAN></P></TD></TR>
  <TR style=3D"HEIGHT: 14.25pt">
    <TD=20
    style=3D"BORDER-RIGHT: medium none; PADDING-RIGHT: 5.4pt; =
BORDER-TOP: medium none; PADDING-LEFT: 5.4pt; PADDING-BOTTOM: 0cm; =
BORDER-LEFT: medium none; WIDTH: 61.25pt; PADDING-TOP: 0cm; =
BORDER-BOTTOM: medium none; HEIGHT: 14.25pt"=20
    vAlign=3Dtop width=3D82>
      <P class=3DMsoNormal style=3D"TEXT-INDENT: 19pt; TEXT-ALIGN: =
center"=20
      align=3Dcenter><SPAN lang=3DEN-US=20
      style=3D"LETTER-SPACING: -0.5pt; mso-bidi-font-size: =
10.5pt">3<o:p></o:p></SPAN></P></TD>
    <TD=20
    style=3D"BORDER-RIGHT: medium none; PADDING-RIGHT: 5.4pt; =
BORDER-TOP: medium none; PADDING-LEFT: 5.4pt; PADDING-BOTTOM: 0cm; =
BORDER-LEFT: medium none; WIDTH: 76.25pt; PADDING-TOP: 0cm; =
BORDER-BOTTOM: medium none; HEIGHT: 14.25pt"=20
    vAlign=3Dtop width=3D102>
      <P class=3DMsoNormal style=3D"TEXT-INDENT: 19pt; TEXT-ALIGN: =
center"=20
      align=3Dcenter><SPAN lang=3DEN-US=20
      style=3D"LETTER-SPACING: -0.5pt; mso-bidi-font-size: =
10.5pt">Z34093<o:p></o:p></SPAN></P></TD>
    <TD=20
    style=3D"BORDER-RIGHT: medium none; PADDING-RIGHT: 5.4pt; =
BORDER-TOP: medium none; PADDING-LEFT: 5.4pt; PADDING-BOTTOM: 0cm; =
BORDER-LEFT: medium none; WIDTH: 56.55pt; PADDING-TOP: 0cm; =
BORDER-BOTTOM: medium none; HEIGHT: 14.25pt"=20
    vAlign=3Dtop width=3D75>
      <P class=3DMsoNormal style=3D"TEXT-INDENT: 19pt; TEXT-ALIGN: =
center"=20
      align=3Dcenter><SPAN lang=3DEN-US=20
      style=3D"LETTER-SPACING: -0.5pt; mso-bidi-font-size: =
10.5pt">20680<o:p></o:p></SPAN></P></TD>
    <TD=20
    style=3D"BORDER-RIGHT: medium none; PADDING-RIGHT: 5.4pt; =
BORDER-TOP: medium none; PADDING-LEFT: 5.4pt; PADDING-BOTTOM: 0cm; =
BORDER-LEFT: medium none; WIDTH: 97.35pt; PADDING-TOP: 0cm; =
BORDER-BOTTOM: medium none; HEIGHT: 14.25pt"=20
    vAlign=3Dtop width=3D130>
      <P class=3DMsoNormal style=3D"TEXT-INDENT: 19pt; TEXT-ALIGN: =
center"=20
      align=3Dcenter><SPAN lang=3DEN-US=20
      style=3D"LETTER-SPACING: -0.5pt; mso-bidi-font-size: =
10.5pt">14222(453bp)<o:p></o:p></SPAN></P></TD>
    <TD=20
    style=3D"BORDER-RIGHT: medium none; PADDING-RIGHT: 5.4pt; =
BORDER-TOP: medium none; PADDING-LEFT: 5.4pt; PADDING-BOTTOM: 0cm; =
BORDER-LEFT: medium none; WIDTH: 85.1pt; PADDING-TOP: 0cm; =
BORDER-BOTTOM: medium none; HEIGHT: 14.25pt"=20
    vAlign=3Dtop width=3D113>
      <P class=3DMsoNormal style=3D"TEXT-INDENT: 19pt; TEXT-ALIGN: =
center"=20
      align=3Dcenter><SPAN lang=3DEN-US=20
      style=3D"LETTER-SPACING: -0.5pt; mso-bidi-font-size: =
10.5pt">13995(251bp)<o:p></o:p></SPAN></P></TD></TR>
  <TR style=3D"HEIGHT: 15.75pt">
    <TD=20
    style=3D"BORDER-RIGHT: medium none; PADDING-RIGHT: 5.4pt; =
BORDER-TOP: medium none; PADDING-LEFT: 5.4pt; PADDING-BOTTOM: 0cm; =
BORDER-LEFT: medium none; WIDTH: 61.25pt; PADDING-TOP: 0cm; =
BORDER-BOTTOM: medium none; HEIGHT: 15.75pt"=20
    vAlign=3Dtop width=3D82>
      <P class=3DMsoNormal style=3D"TEXT-INDENT: 19pt; TEXT-ALIGN: =
center"=20
      align=3Dcenter><SPAN lang=3DEN-US=20
      style=3D"LETTER-SPACING: -0.5pt; mso-bidi-font-size: =
10.5pt">4<o:p></o:p></SPAN></P></TD>
    <TD=20
    style=3D"BORDER-RIGHT: medium none; PADDING-RIGHT: 5.4pt; =
BORDER-TOP: medium none; PADDING-LEFT: 5.4pt; PADDING-BOTTOM: 0cm; =
BORDER-LEFT: medium none; WIDTH: 76.25pt; PADDING-TOP: 0cm; =
BORDER-BOTTOM: medium none; HEIGHT: 15.75pt"=20
    vAlign=3Dtop width=3D102>
      <P class=3DMsoNormal style=3D"TEXT-INDENT: 19pt; TEXT-ALIGN: =
center"=20
      align=3Dcenter><SPAN lang=3DEN-US=20
      style=3D"LETTER-SPACING: -0.5pt; mso-bidi-font-size: =
10.5pt">X51939<o:p></o:p></SPAN></P></TD>
    <TD=20
    style=3D"BORDER-RIGHT: medium none; PADDING-RIGHT: 5.4pt; =
BORDER-TOP: medium none; PADDING-LEFT: 5.4pt; PADDING-BOTTOM: 0cm; =
BORDER-LEFT: medium none; WIDTH: 56.55pt; PADDING-TOP: 0cm; =
BORDER-BOTTOM: medium none; HEIGHT: 15.75pt"=20
    vAlign=3Dtop width=3D75>
      <P class=3DMsoNormal style=3D"TEXT-INDENT: 19pt; TEXT-ALIGN: =
center"=20
      align=3Dcenter><SPAN lang=3DEN-US=20
      style=3D"LETTER-SPACING: -0.5pt; mso-bidi-font-size: =
10.5pt">8473<o:p></o:p></SPAN></P></TD>
    <TD=20
    style=3D"BORDER-RIGHT: medium none; PADDING-RIGHT: 5.4pt; =
BORDER-TOP: medium none; PADDING-LEFT: 5.4pt; PADDING-BOTTOM: 0cm; =
BORDER-LEFT: medium none; WIDTH: 97.35pt; PADDING-TOP: 0cm; =
BORDER-BOTTOM: medium none; HEIGHT: 15.75pt"=20
    vAlign=3Dtop width=3D130>
      <P class=3DMsoNormal style=3D"TEXT-INDENT: 19pt; TEXT-ALIGN: =
center"=20
      align=3Dcenter><SPAN lang=3DEN-US=20
      style=3D"LETTER-SPACING: -0.5pt; mso-bidi-font-size: =
10.5pt">2108(453bp)<o:p></o:p></SPAN></P></TD>
    <TD=20
    style=3D"BORDER-RIGHT: medium none; PADDING-RIGHT: 5.4pt; =
BORDER-TOP: medium none; PADDING-LEFT: 5.4pt; PADDING-BOTTOM: 0cm; =
BORDER-LEFT: medium none; WIDTH: 85.1pt; PADDING-TOP: 0cm; =
BORDER-BOTTOM: medium none; HEIGHT: 15.75pt"=20
    vAlign=3Dtop width=3D113>
      <P class=3DMsoNormal style=3D"TEXT-INDENT: 19pt; TEXT-ALIGN: =
center"=20
      align=3Dcenter><SPAN lang=3DEN-US=20
      style=3D"LETTER-SPACING: -0.5pt; mso-bidi-font-size: =
10.5pt">1881(251bp)<o:p></o:p></SPAN></P></TD></TR>
  <TR style=3D"HEIGHT: 15.75pt">
    <TD=20
    style=3D"BORDER-RIGHT: medium none; PADDING-RIGHT: 5.4pt; =
BORDER-TOP: medium none; PADDING-LEFT: 5.4pt; PADDING-BOTTOM: 0cm; =
BORDER-LEFT: medium none; WIDTH: 61.25pt; PADDING-TOP: 0cm; =
BORDER-BOTTOM: medium none; HEIGHT: 15.75pt"=20
    vAlign=3Dtop width=3D82>
      <P class=3DMsoNormal style=3D"TEXT-INDENT: 19pt; TEXT-ALIGN: =
center"=20
      align=3Dcenter><SPAN lang=3DEN-US=20
      style=3D"LETTER-SPACING: -0.5pt; mso-bidi-font-size: =
10.5pt">5<o:p></o:p></SPAN></P></TD>
    <TD=20
    style=3D"BORDER-RIGHT: medium none; PADDING-RIGHT: 5.4pt; =
BORDER-TOP: medium none; PADDING-LEFT: 5.4pt; PADDING-BOTTOM: 0cm; =
BORDER-LEFT: medium none; WIDTH: 76.25pt; PADDING-TOP: 0cm; =
BORDER-BOTTOM: medium none; HEIGHT: 15.75pt"=20
    vAlign=3Dtop width=3D102>
      <P class=3DMsoNormal style=3D"TEXT-INDENT: 19pt; TEXT-ALIGN: =
center"=20
      align=3Dcenter><SPAN lang=3DEN-US=20
      style=3D"LETTER-SPACING: -0.5pt; mso-bidi-font-size: =
10.5pt">AF124985<o:p></o:p></SPAN></P></TD>
    <TD=20
    style=3D"BORDER-RIGHT: medium none; PADDING-RIGHT: 5.4pt; =
BORDER-TOP: medium none; PADDING-LEFT: 5.4pt; PADDING-BOTTOM: 0cm; =
BORDER-LEFT: medium none; WIDTH: 56.55pt; PADDING-TOP: 0cm; =
BORDER-BOTTOM: medium none; HEIGHT: 15.75pt"=20
    vAlign=3Dtop width=3D75>
      <P class=3DMsoNormal style=3D"TEXT-INDENT: 19pt; TEXT-ALIGN: =
center"=20
      align=3Dcenter><SPAN lang=3DEN-US=20
      style=3D"LETTER-SPACING: -0.5pt; mso-bidi-font-size: =
10.5pt">922<o:p></o:p></SPAN></P></TD>
    <TD=20
    style=3D"BORDER-RIGHT: medium none; PADDING-RIGHT: 5.4pt; =
BORDER-TOP: medium none; PADDING-LEFT: 5.4pt; PADDING-BOTTOM: 0cm; =
BORDER-LEFT: medium none; WIDTH: 97.35pt; PADDING-TOP: 0cm; =
BORDER-BOTTOM: medium none; HEIGHT: 15.75pt"=20
    vAlign=3Dtop width=3D130>
      <P class=3DMsoNormal style=3D"TEXT-INDENT: 19pt; TEXT-ALIGN: =
center"=20
      align=3Dcenter><SPAN lang=3DEN-US=20
      style=3D"LETTER-SPACING: -0.5pt; mso-bidi-font-size: =
10.5pt">330(453bp)<o:p></o:p></SPAN></P></TD>
    <TD=20
    style=3D"BORDER-RIGHT: medium none; PADDING-RIGHT: 5.4pt; =
BORDER-TOP: medium none; PADDING-LEFT: 5.4pt; PADDING-BOTTOM: 0cm; =
BORDER-LEFT: medium none; WIDTH: 85.1pt; PADDING-TOP: 0cm; =
BORDER-BOTTOM: medium none; HEIGHT: 15.75pt"=20
    vAlign=3Dtop width=3D113>
      <P class=3DMsoNormal style=3D"TEXT-INDENT: 19pt; TEXT-ALIGN: =
center"=20
      align=3Dcenter><SPAN lang=3DEN-US=20
      style=3D"LETTER-SPACING: -0.5pt; mso-bidi-font-size: =
10.5pt">103(251bp)<o:p></o:p></SPAN></P></TD></TR>
  <TR style=3D"HEIGHT: 14.25pt">
    <TD=20
    style=3D"BORDER-RIGHT: medium none; PADDING-RIGHT: 5.4pt; =
BORDER-TOP: medium none; PADDING-LEFT: 5.4pt; PADDING-BOTTOM: 0cm; =
BORDER-LEFT: medium none; WIDTH: 61.25pt; PADDING-TOP: 0cm; =
BORDER-BOTTOM: medium none; HEIGHT: 14.25pt"=20
    vAlign=3Dtop width=3D82>
      <P class=3DMsoNormal style=3D"TEXT-INDENT: 19pt; TEXT-ALIGN: =
center"=20
      align=3Dcenter><SPAN lang=3DEN-US=20
      style=3D"LETTER-SPACING: -0.5pt; mso-bidi-font-size: =
10.5pt">6<o:p></o:p></SPAN></P></TD>
    <TD=20
    style=3D"BORDER-RIGHT: medium none; PADDING-RIGHT: 5.4pt; =
BORDER-TOP: medium none; PADDING-LEFT: 5.4pt; PADDING-BOTTOM: 0cm; =
BORDER-LEFT: medium none; WIDTH: 76.25pt; PADDING-TOP: 0cm; =
BORDER-BOTTOM: medium none; HEIGHT: 14.25pt"=20
    vAlign=3Dtop width=3D102>
      <P class=3DMsoNormal style=3D"TEXT-INDENT: 19pt; TEXT-ALIGN: =
center"=20
      align=3Dcenter><SPAN lang=3DEN-US=20
      style=3D"LETTER-SPACING: -0.5pt; mso-bidi-font-size: =
10.5pt">Z30541<o:p></o:p></SPAN></P></TD>
    <TD=20
    style=3D"BORDER-RIGHT: medium none; PADDING-RIGHT: 5.4pt; =
BORDER-TOP: medium none; PADDING-LEFT: 5.4pt; PADDING-BOTTOM: 0cm; =
BORDER-LEFT: medium none; WIDTH: 56.55pt; PADDING-TOP: 0cm; =
BORDER-BOTTOM: medium none; HEIGHT: 14.25pt"=20
    vAlign=3Dtop width=3D75>
      <P class=3DMsoNormal style=3D"TEXT-INDENT: 19pt; TEXT-ALIGN: =
center"=20
      align=3Dcenter><SPAN lang=3DEN-US=20
      style=3D"LETTER-SPACING: -0.5pt; mso-bidi-font-size: =
10.5pt">9081<o:p></o:p></SPAN></P></TD>
    <TD=20
    style=3D"BORDER-RIGHT: medium none; PADDING-RIGHT: 5.4pt; =
BORDER-TOP: medium none; PADDING-LEFT: 5.4pt; PADDING-BOTTOM: 0cm; =
BORDER-LEFT: medium none; WIDTH: 97.35pt; PADDING-TOP: 0cm; =
BORDER-BOTTOM: medium none; HEIGHT: 14.25pt"=20
    vAlign=3Dtop width=3D130>
      <P class=3DMsoNormal style=3D"TEXT-INDENT: 19pt; TEXT-ALIGN: =
center"=20
      align=3Dcenter><SPAN lang=3DEN-US=20
      style=3D"LETTER-SPACING: -0.5pt; mso-bidi-font-size: =
10.5pt">2890(453bp)<o:p></o:p></SPAN></P></TD>
    <TD=20
    style=3D"BORDER-RIGHT: medium none; PADDING-RIGHT: 5.4pt; =
BORDER-TOP: medium none; PADDING-LEFT: 5.4pt; PADDING-BOTTOM: 0cm; =
BORDER-LEFT: medium none; WIDTH: 85.1pt; PADDING-TOP: 0cm; =
BORDER-BOTTOM: medium none; HEIGHT: 14.25pt"=20
    vAlign=3Dtop width=3D113>
      <P class=3DMsoNormal style=3D"TEXT-INDENT: 19pt; TEXT-ALIGN: =
center"=20
      align=3Dcenter><SPAN lang=3DEN-US=20
      style=3D"LETTER-SPACING: -0.5pt; mso-bidi-font-size: =
10.5pt">2663(251bp)<o:p></o:p></SPAN></P></TD></TR>
  <TR style=3D"HEIGHT: 14.25pt">
    <TD=20
    style=3D"BORDER-RIGHT: medium none; PADDING-RIGHT: 5.4pt; =
BORDER-TOP: medium none; PADDING-LEFT: 5.4pt; PADDING-BOTTOM: 0cm; =
BORDER-LEFT: medium none; WIDTH: 61.25pt; PADDING-TOP: 0cm; =
BORDER-BOTTOM: medium none; HEIGHT: 14.25pt"=20
    vAlign=3Dtop width=3D82>
      <P class=3DMsoNormal style=3D"TEXT-INDENT: 19pt; TEXT-ALIGN: =
center"=20
      align=3Dcenter><SPAN lang=3DEN-US=20
      style=3D"LETTER-SPACING: -0.5pt; mso-bidi-font-size: =
10.5pt">7<o:p></o:p></SPAN></P></TD>
    <TD=20
    style=3D"BORDER-RIGHT: medium none; PADDING-RIGHT: 5.4pt; =
BORDER-TOP: medium none; PADDING-LEFT: 5.4pt; PADDING-BOTTOM: 0cm; =
BORDER-LEFT: medium none; WIDTH: 76.25pt; PADDING-TOP: 0cm; =
BORDER-BOTTOM: medium none; HEIGHT: 14.25pt"=20
    vAlign=3Dtop width=3D102>
      <P class=3DMsoNormal style=3D"TEXT-INDENT: 19pt; TEXT-ALIGN: =
center"=20
      align=3Dcenter><SPAN lang=3DEN-US=20
      style=3D"LETTER-SPACING: -0.5pt; mso-bidi-font-size: =
10.5pt">AF124989<o:p></o:p></SPAN></P></TD>
    <TD=20
    style=3D"BORDER-RIGHT: medium none; PADDING-RIGHT: 5.4pt; =
BORDER-TOP: medium none; PADDING-LEFT: 5.4pt; PADDING-BOTTOM: 0cm; =
BORDER-LEFT: medium none; WIDTH: 56.55pt; PADDING-TOP: 0cm; =
BORDER-BOTTOM: medium none; HEIGHT: 14.25pt"=20
    vAlign=3Dtop width=3D75>
      <P class=3DMsoNormal style=3D"TEXT-INDENT: 19pt; TEXT-ALIGN: =
center"=20
      align=3Dcenter><SPAN lang=3DEN-US=20
      style=3D"LETTER-SPACING: -0.5pt; mso-bidi-font-size: =
10.5pt">922<o:p></o:p></SPAN></P></TD>
    <TD=20
    style=3D"BORDER-RIGHT: medium none; PADDING-RIGHT: 5.4pt; =
BORDER-TOP: medium none; PADDING-LEFT: 5.4pt; PADDING-BOTTOM: 0cm; =
BORDER-LEFT: medium none; WIDTH: 97.35pt; PADDING-TOP: 0cm; =
BORDER-BOTTOM: medium none; HEIGHT: 14.25pt"=20
    vAlign=3Dtop width=3D130>
      <P class=3DMsoNormal style=3D"TEXT-INDENT: 19pt; TEXT-ALIGN: =
center"=20
      align=3Dcenter><SPAN lang=3DEN-US=20
      style=3D"LETTER-SPACING: -0.5pt; mso-bidi-font-size: =
10.5pt">330(453bp)<o:p></o:p></SPAN></P></TD>
    <TD=20
    style=3D"BORDER-RIGHT: medium none; PADDING-RIGHT: 5.4pt; =
BORDER-TOP: medium none; PADDING-LEFT: 5.4pt; PADDING-BOTTOM: 0cm; =
BORDER-LEFT: medium none; WIDTH: 85.1pt; PADDING-TOP: 0cm; =
BORDER-BOTTOM: medium none; HEIGHT: 14.25pt"=20
    vAlign=3Dtop width=3D113>
      <P class=3DMsoNormal style=3D"TEXT-INDENT: 19pt; TEXT-ALIGN: =
center"=20
      align=3Dcenter><SPAN lang=3DEN-US=20
      style=3D"LETTER-SPACING: -0.5pt; mso-bidi-font-size: =
10.5pt">103(251bp)<o:p></o:p></SPAN></P></TD></TR>
  <TR style=3D"HEIGHT: 14.25pt">
    <TD=20
    style=3D"BORDER-RIGHT: medium none; PADDING-RIGHT: 5.4pt; =
BORDER-TOP: medium none; PADDING-LEFT: 5.4pt; PADDING-BOTTOM: 0cm; =
BORDER-LEFT: medium none; WIDTH: 61.25pt; PADDING-TOP: 0cm; =
BORDER-BOTTOM: medium none; HEIGHT: 14.25pt"=20
    vAlign=3Dtop width=3D82>
      <P class=3DMsoNormal style=3D"TEXT-INDENT: 19pt; TEXT-ALIGN: =
center"=20
      align=3Dcenter><SPAN lang=3DEN-US=20
      style=3D"LETTER-SPACING: -0.5pt; mso-bidi-font-size: =
10.5pt">8<o:p></o:p></SPAN></P></TD>
    <TD=20
    style=3D"BORDER-RIGHT: medium none; PADDING-RIGHT: 5.4pt; =
BORDER-TOP: medium none; PADDING-LEFT: 5.4pt; PADDING-BOTTOM: 0cm; =
BORDER-LEFT: medium none; WIDTH: 76.25pt; PADDING-TOP: 0cm; =
BORDER-BOTTOM: medium none; HEIGHT: 14.25pt"=20
    vAlign=3Dtop width=3D102>
      <P class=3DMsoNormal style=3D"TEXT-INDENT: 19pt; TEXT-ALIGN: =
center"=20
      align=3Dcenter><SPAN lang=3DEN-US=20
      style=3D"LETTER-SPACING: -0.5pt; mso-bidi-font-size: =
10.5pt">AF124991<o:p></o:p></SPAN></P></TD>
    <TD=20
    style=3D"BORDER-RIGHT: medium none; PADDING-RIGHT: 5.4pt; =
BORDER-TOP: medium none; PADDING-LEFT: 5.4pt; PADDING-BOTTOM: 0cm; =
BORDER-LEFT: medium none; WIDTH: 56.55pt; PADDING-TOP: 0cm; =
BORDER-BOTTOM: medium none; HEIGHT: 14.25pt"=20
    vAlign=3Dtop width=3D75>
      <P class=3DMsoNormal style=3D"TEXT-INDENT: 19pt; TEXT-ALIGN: =
center"=20
      align=3Dcenter><SPAN lang=3DEN-US=20
      style=3D"LETTER-SPACING: -0.5pt; mso-bidi-font-size: =
10.5pt">919<o:p></o:p></SPAN></P></TD>
    <TD=20
    style=3D"BORDER-RIGHT: medium none; PADDING-RIGHT: 5.4pt; =
BORDER-TOP: medium none; PADDING-LEFT: 5.4pt; PADDING-BOTTOM: 0cm; =
BORDER-LEFT: medium none; WIDTH: 97.35pt; PADDING-TOP: 0cm; =
BORDER-BOTTOM: medium none; HEIGHT: 14.25pt"=20
    vAlign=3Dtop width=3D130>
      <P class=3DMsoNormal style=3D"TEXT-INDENT: 19pt; TEXT-ALIGN: =
center"=20
      align=3Dcenter><SPAN lang=3DEN-US=20
      style=3D"LETTER-SPACING: -0.5pt; mso-bidi-font-size: =
10.5pt">327(453bp)<o:p></o:p></SPAN></P></TD>
    <TD=20
    style=3D"BORDER-RIGHT: medium none; PADDING-RIGHT: 5.4pt; =
BORDER-TOP: medium none; PADDING-LEFT: 5.4pt; PADDING-BOTTOM: 0cm; =
BORDER-LEFT: medium none; WIDTH: 85.1pt; PADDING-TOP: 0cm; =
BORDER-BOTTOM: medium none; HEIGHT: 14.25pt"=20
    vAlign=3Dtop width=3D113>
      <P class=3DMsoNormal style=3D"TEXT-INDENT: 19pt; TEXT-ALIGN: =
center"=20
      align=3Dcenter><SPAN lang=3DEN-US=20
      style=3D"LETTER-SPACING: -0.5pt; mso-bidi-font-size: =
10.5pt">100(251bp)<o:p></o:p></SPAN></P></TD></TR>
  <TR style=3D"HEIGHT: 14.25pt">
    <TD=20
    style=3D"BORDER-RIGHT: medium none; PADDING-RIGHT: 5.4pt; =
BORDER-TOP: medium none; PADDING-LEFT: 5.4pt; PADDING-BOTTOM: 0cm; =
BORDER-LEFT: medium none; WIDTH: 61.25pt; PADDING-TOP: 0cm; =
BORDER-BOTTOM: medium none; HEIGHT: 14.25pt"=20
    vAlign=3Dtop width=3D82>
      <P class=3DMsoNormal style=3D"TEXT-INDENT: 19pt; TEXT-ALIGN: =
center"=20
      align=3Dcenter><SPAN lang=3DEN-US=20
      style=3D"LETTER-SPACING: -0.5pt; mso-bidi-font-size: =
10.5pt">9<o:p></o:p></SPAN></P></TD>
    <TD=20
    style=3D"BORDER-RIGHT: medium none; PADDING-RIGHT: 5.4pt; =
BORDER-TOP: medium none; PADDING-LEFT: 5.4pt; PADDING-BOTTOM: 0cm; =
BORDER-LEFT: medium none; WIDTH: 76.25pt; PADDING-TOP: 0cm; =
BORDER-BOTTOM: medium none; HEIGHT: 14.25pt"=20
    vAlign=3Dtop width=3D102>
      <P class=3DMsoNormal style=3D"TEXT-INDENT: 19pt; TEXT-ALIGN: =
center"=20
      align=3Dcenter><SPAN lang=3DEN-US=20
      style=3D"LETTER-SPACING: -0.5pt; mso-bidi-font-size: =
10.5pt">AF124990<o:p></o:p></SPAN></P></TD>
    <TD=20
    style=3D"BORDER-RIGHT: medium none; PADDING-RIGHT: 5.4pt; =
BORDER-TOP: medium none; PADDING-LEFT: 5.4pt; PADDING-BOTTOM: 0cm; =
BORDER-LEFT: medium none; WIDTH: 56.55pt; PADDING-TOP: 0cm; =
BORDER-BOTTOM: medium none; HEIGHT: 14.25pt"=20
    vAlign=3Dtop width=3D75>
      <P class=3DMsoNormal style=3D"TEXT-INDENT: 19pt; TEXT-ALIGN: =
center"=20
      align=3Dcenter><SPAN lang=3DEN-US=20
      style=3D"LETTER-SPACING: -0.5pt; mso-bidi-font-size: =
10.5pt">922<o:p></o:p></SPAN></P></TD>
    <TD=20
    style=3D"BORDER-RIGHT: medium none; PADDING-RIGHT: 5.4pt; =
BORDER-TOP: medium none; PADDING-LEFT: 5.4pt; PADDING-BOTTOM: 0cm; =
BORDER-LEFT: medium none; WIDTH: 97.35pt; PADDING-TOP: 0cm; =
BORDER-BOTTOM: medium none; HEIGHT: 14.25pt"=20
    vAlign=3Dtop width=3D130>
      <P class=3DMsoNormal style=3D"TEXT-INDENT: 19pt; TEXT-ALIGN: =
center"=20
      align=3Dcenter><SPAN lang=3DEN-US=20
      style=3D"LETTER-SPACING: -0.5pt; mso-bidi-font-size: =
10.5pt">330(453bp)<o:p></o:p></SPAN></P></TD>
    <TD=20
    style=3D"BORDER-RIGHT: medium none; PADDING-RIGHT: 5.4pt; =
BORDER-TOP: medium none; PADDING-LEFT: 5.4pt; PADDING-BOTTOM: 0cm; =
BORDER-LEFT: medium none; WIDTH: 85.1pt; PADDING-TOP: 0cm; =
BORDER-BOTTOM: medium none; HEIGHT: 14.25pt"=20
    vAlign=3Dtop width=3D113>
      <P class=3DMsoNormal style=3D"TEXT-INDENT: 19pt; TEXT-ALIGN: =
center"=20
      align=3Dcenter><SPAN lang=3DEN-US=20
      style=3D"LETTER-SPACING: -0.5pt; mso-bidi-font-size: =
10.5pt">103(251bp)<o:p></o:p></SPAN></P></TD></TR>
  <TR style=3D"HEIGHT: 14.25pt">
    <TD=20
    style=3D"BORDER-RIGHT: medium none; PADDING-RIGHT: 5.4pt; =
BORDER-TOP: medium none; PADDING-LEFT: 5.4pt; PADDING-BOTTOM: 0cm; =
BORDER-LEFT: medium none; WIDTH: 61.25pt; PADDING-TOP: 0cm; =
BORDER-BOTTOM: medium none; HEIGHT: 14.25pt"=20
    vAlign=3Dtop width=3D82>
      <P class=3DMsoNormal style=3D"TEXT-INDENT: 19pt; TEXT-ALIGN: =
center"=20
      align=3Dcenter><SPAN lang=3DEN-US=20
      style=3D"LETTER-SPACING: -0.5pt; mso-bidi-font-size: =
10.5pt">10<o:p></o:p></SPAN></P></TD>
    <TD=20
    style=3D"BORDER-RIGHT: medium none; PADDING-RIGHT: 5.4pt; =
BORDER-TOP: medium none; PADDING-LEFT: 5.4pt; PADDING-BOTTOM: 0cm; =
BORDER-LEFT: medium none; WIDTH: 76.25pt; PADDING-TOP: 0cm; =
BORDER-BOTTOM: medium none; HEIGHT: 14.25pt"=20
    vAlign=3Dtop width=3D102>
      <P class=3DMsoNormal style=3D"TEXT-INDENT: 19pt; TEXT-ALIGN: =
center"=20
      align=3Dcenter><SPAN lang=3DEN-US=20
      style=3D"LETTER-SPACING: -0.5pt; mso-bidi-font-size: =
10.5pt">AF124988<o:p></o:p></SPAN></P></TD>
    <TD=20
    style=3D"BORDER-RIGHT: medium none; PADDING-RIGHT: 5.4pt; =
BORDER-TOP: medium none; PADDING-LEFT: 5.4pt; PADDING-BOTTOM: 0cm; =
BORDER-LEFT: medium none; WIDTH: 56.55pt; PADDING-TOP: 0cm; =
BORDER-BOTTOM: medium none; HEIGHT: 14.25pt"=20
    vAlign=3Dtop width=3D75>
      <P class=3DMsoNormal style=3D"TEXT-INDENT: 19pt; TEXT-ALIGN: =
center"=20
      align=3Dcenter><SPAN lang=3DEN-US=20
      style=3D"LETTER-SPACING: -0.5pt; mso-bidi-font-size: =
10.5pt">922<o:p></o:p></SPAN></P></TD>
    <TD=20
    style=3D"BORDER-RIGHT: medium none; PADDING-RIGHT: 5.4pt; =
BORDER-TOP: medium none; PADDING-LEFT: 5.4pt; PADDING-BOTTOM: 0cm; =
BORDER-LEFT: medium none; WIDTH: 97.35pt; PADDING-TOP: 0cm; =
BORDER-BOTTOM: medium none; HEIGHT: 14.25pt"=20
    vAlign=3Dtop width=3D130>
      <P class=3DMsoNormal style=3D"TEXT-INDENT: 19pt; TEXT-ALIGN: =
center"=20
      align=3Dcenter><SPAN lang=3DEN-US=20
      style=3D"LETTER-SPACING: -0.5pt; mso-bidi-font-size: =
10.5pt">330(453bp)<o:p></o:p></SPAN></P></TD>
    <TD=20
    style=3D"BORDER-RIGHT: medium none; PADDING-RIGHT: 5.4pt; =
BORDER-TOP: medium none; PADDING-LEFT: 5.4pt; PADDING-BOTTOM: 0cm; =
BORDER-LEFT: medium none; WIDTH: 85.1pt; PADDING-TOP: 0cm; =
BORDER-BOTTOM: medium none; HEIGHT: 14.25pt"=20
    vAlign=3Dtop width=3D113>
      <P class=3DMsoNormal style=3D"TEXT-INDENT: 19pt; TEXT-ALIGN: =
center"=20
      align=3Dcenter><SPAN lang=3DEN-US=20
      style=3D"LETTER-SPACING: -0.5pt; mso-bidi-font-size: =
10.5pt">103(251bp)<o:p></o:p></SPAN></P></TD></TR>
  <TR style=3D"HEIGHT: 14.25pt">
    <TD=20
    style=3D"BORDER-RIGHT: medium none; PADDING-RIGHT: 5.4pt; =
BORDER-TOP: medium none; PADDING-LEFT: 5.4pt; PADDING-BOTTOM: 0cm; =
BORDER-LEFT: medium none; WIDTH: 61.25pt; PADDING-TOP: 0cm; =
BORDER-BOTTOM: medium none; HEIGHT: 14.25pt"=20
    vAlign=3Dtop width=3D82>
      <P class=3DMsoNormal style=3D"TEXT-INDENT: 19pt; TEXT-ALIGN: =
center"=20
      align=3Dcenter><SPAN lang=3DEN-US=20
      style=3D"LETTER-SPACING: -0.5pt; mso-bidi-font-size: =
10.5pt">11<o:p></o:p></SPAN></P></TD>
    <TD=20
    style=3D"BORDER-RIGHT: medium none; PADDING-RIGHT: 5.4pt; =
BORDER-TOP: medium none; PADDING-LEFT: 5.4pt; PADDING-BOTTOM: 0cm; =
BORDER-LEFT: medium none; WIDTH: 76.25pt; PADDING-TOP: 0cm; =
BORDER-BOTTOM: medium none; HEIGHT: 14.25pt"=20
    vAlign=3Dtop width=3D102>
      <P class=3DMsoNormal style=3D"TEXT-INDENT: 19pt; TEXT-ALIGN: =
center"=20
      align=3Dcenter><SPAN lang=3DEN-US=20
      style=3D"LETTER-SPACING: -0.5pt; mso-bidi-font-size: =
10.5pt">AF124987<o:p></o:p></SPAN></P></TD>
    <TD=20
    style=3D"BORDER-RIGHT: medium none; PADDING-RIGHT: 5.4pt; =
BORDER-TOP: medium none; PADDING-LEFT: 5.4pt; PADDING-BOTTOM: 0cm; =
BORDER-LEFT: medium none; WIDTH: 56.55pt; PADDING-TOP: 0cm; =
BORDER-BOTTOM: medium none; HEIGHT: 14.25pt"=20
    vAlign=3Dtop width=3D75>
      <P class=3DMsoNormal style=3D"TEXT-INDENT: 19pt; TEXT-ALIGN: =
center"=20
      align=3Dcenter><SPAN lang=3DEN-US=20
      style=3D"LETTER-SPACING: -0.5pt; mso-bidi-font-size: =
10.5pt">922<o:p></o:p></SPAN></P></TD>
    <TD=20
    style=3D"BORDER-RIGHT: medium none; PADDING-RIGHT: 5.4pt; =
BORDER-TOP: medium none; PADDING-LEFT: 5.4pt; PADDING-BOTTOM: 0cm; =
BORDER-LEFT: medium none; WIDTH: 97.35pt; PADDING-TOP: 0cm; =
BORDER-BOTTOM: medium none; HEIGHT: 14.25pt"=20
    vAlign=3Dtop width=3D130>
      <P class=3DMsoNormal style=3D"TEXT-INDENT: 19pt; TEXT-ALIGN: =
center"=20
      align=3Dcenter><SPAN lang=3DEN-US=20
      style=3D"LETTER-SPACING: -0.5pt; mso-bidi-font-size: =
10.5pt">330(453bp)<o:p></o:p></SPAN></P></TD>
    <TD=20
    style=3D"BORDER-RIGHT: medium none; PADDING-RIGHT: 5.4pt; =
BORDER-TOP: medium none; PADDING-LEFT: 5.4pt; PADDING-BOTTOM: 0cm; =
BORDER-LEFT: medium none; WIDTH: 85.1pt; PADDING-TOP: 0cm; =
BORDER-BOTTOM: medium none; HEIGHT: 14.25pt"=20
    vAlign=3Dtop width=3D113>
      <P class=3DMsoNormal style=3D"TEXT-INDENT: 19pt; TEXT-ALIGN: =
center"=20
      align=3Dcenter><SPAN lang=3DEN-US=20
      style=3D"LETTER-SPACING: -0.5pt; mso-bidi-font-size: =
10.5pt">103(251bp)<o:p></o:p></SPAN></P></TD></TR>
  <TR style=3D"HEIGHT: 14.25pt">
    <TD=20
    style=3D"BORDER-RIGHT: medium none; PADDING-RIGHT: 5.4pt; =
BORDER-TOP: medium none; PADDING-LEFT: 5.4pt; PADDING-BOTTOM: 0cm; =
BORDER-LEFT: medium none; WIDTH: 61.25pt; PADDING-TOP: 0cm; =
BORDER-BOTTOM: medium none; HEIGHT: 14.25pt"=20
    vAlign=3Dtop width=3D82>
      <P class=3DMsoNormal style=3D"TEXT-INDENT: 19pt; TEXT-ALIGN: =
center"=20
      align=3Dcenter><SPAN lang=3DEN-US=20
      style=3D"LETTER-SPACING: -0.5pt; mso-bidi-font-size: =
10.5pt">12<o:p></o:p></SPAN></P></TD>
    <TD=20
    style=3D"BORDER-RIGHT: medium none; PADDING-RIGHT: 5.4pt; =
BORDER-TOP: medium none; PADDING-LEFT: 5.4pt; PADDING-BOTTOM: 0cm; =
BORDER-LEFT: medium none; WIDTH: 76.25pt; PADDING-TOP: 0cm; =
BORDER-BOTTOM: medium none; HEIGHT: 14.25pt"=20
    vAlign=3Dtop width=3D102>
      <P class=3DMsoNormal style=3D"TEXT-INDENT: 19pt; TEXT-ALIGN: =
center"=20
      align=3Dcenter><SPAN lang=3DEN-US=20
      style=3D"LETTER-SPACING: -0.5pt; mso-bidi-font-size: =
10.5pt">AF124992<o:p></o:p></SPAN></P></TD>
    <TD=20
    style=3D"BORDER-RIGHT: medium none; PADDING-RIGHT: 5.4pt; =
BORDER-TOP: medium none; PADDING-LEFT: 5.4pt; PADDING-BOTTOM: 0cm; =
BORDER-LEFT: medium none; WIDTH: 56.55pt; PADDING-TOP: 0cm; =
BORDER-BOTTOM: medium none; HEIGHT: 14.25pt"=20
    vAlign=3Dtop width=3D75>
      <P class=3DMsoNormal style=3D"TEXT-INDENT: 19pt; TEXT-ALIGN: =
center"=20
      align=3Dcenter><SPAN lang=3DEN-US=20
      style=3D"LETTER-SPACING: -0.5pt; mso-bidi-font-size: =
10.5pt">922<o:p></o:p></SPAN></P></TD>
    <TD=20
    style=3D"BORDER-RIGHT: medium none; PADDING-RIGHT: 5.4pt; =
BORDER-TOP: medium none; PADDING-LEFT: 5.4pt; PADDING-BOTTOM: 0cm; =
BORDER-LEFT: medium none; WIDTH: 97.35pt; PADDING-TOP: 0cm; =
BORDER-BOTTOM: medium none; HEIGHT: 14.25pt"=20
    vAlign=3Dtop width=3D130>
      <P class=3DMsoNormal style=3D"TEXT-INDENT: 19pt; TEXT-ALIGN: =
center"=20
      align=3Dcenter><SPAN lang=3DEN-US=20
      style=3D"LETTER-SPACING: -0.5pt; mso-bidi-font-size: =
10.5pt">330(453bp)<o:p></o:p></SPAN></P></TD>
    <TD=20
    style=3D"BORDER-RIGHT: medium none; PADDING-RIGHT: 5.4pt; =
BORDER-TOP: medium none; PADDING-LEFT: 5.4pt; PADDING-BOTTOM: 0cm; =
BORDER-LEFT: medium none; WIDTH: 85.1pt; PADDING-TOP: 0cm; =
BORDER-BOTTOM: medium none; HEIGHT: 14.25pt"=20
    vAlign=3Dtop width=3D113>
      <P class=3DMsoNormal style=3D"TEXT-INDENT: 19pt; TEXT-ALIGN: =
center"=20
      align=3Dcenter><SPAN lang=3DEN-US=20
      style=3D"LETTER-SPACING: -0.5pt; mso-bidi-font-size: =
10.5pt">103(251bp)<o:p></o:p></SPAN></P></TD></TR>
  <TR style=3D"HEIGHT: 14.25pt">
    <TD=20
    style=3D"BORDER-RIGHT: medium none; PADDING-RIGHT: 5.4pt; =
BORDER-TOP: medium none; PADDING-LEFT: 5.4pt; PADDING-BOTTOM: 0cm; =
BORDER-LEFT: medium none; WIDTH: 61.25pt; PADDING-TOP: 0cm; =
BORDER-BOTTOM: medium none; HEIGHT: 14.25pt"=20
    vAlign=3Dtop width=3D82>
      <P class=3DMsoNormal style=3D"TEXT-INDENT: 19pt; TEXT-ALIGN: =
center"=20
      align=3Dcenter><SPAN lang=3DEN-US=20
      style=3D"LETTER-SPACING: -0.5pt; mso-bidi-font-size: =
10.5pt">13<o:p></o:p></SPAN></P></TD>
    <TD=20
    style=3D"BORDER-RIGHT: medium none; PADDING-RIGHT: 5.4pt; =
BORDER-TOP: medium none; PADDING-LEFT: 5.4pt; PADDING-BOTTOM: 0cm; =
BORDER-LEFT: medium none; WIDTH: 76.25pt; PADDING-TOP: 0cm; =
BORDER-BOTTOM: medium none; HEIGHT: 14.25pt"=20
    vAlign=3Dtop width=3D102>
      <P class=3DMsoNormal style=3D"TEXT-INDENT: 19pt; TEXT-ALIGN: =
center"=20
      align=3Dcenter><SPAN lang=3DEN-US=20
      style=3D"LETTER-SPACING: -0.5pt; mso-bidi-font-size: =
10.5pt">Z69629<o:p></o:p></SPAN></P></TD>
    <TD=20
    style=3D"BORDER-RIGHT: medium none; PADDING-RIGHT: 5.4pt; =
BORDER-TOP: medium none; PADDING-LEFT: 5.4pt; PADDING-BOTTOM: 0cm; =
BORDER-LEFT: medium none; WIDTH: 56.55pt; PADDING-TOP: 0cm; =
BORDER-BOTTOM: medium none; HEIGHT: 14.25pt"=20
    vAlign=3Dtop width=3D75>
      <P class=3DMsoNormal style=3D"TEXT-INDENT: 19pt; TEXT-ALIGN: =
center"=20
      align=3Dcenter><SPAN lang=3DEN-US=20
      style=3D"LETTER-SPACING: -0.5pt; mso-bidi-font-size: =
10.5pt">6127<o:p></o:p></SPAN></P></TD>
    <TD=20
    style=3D"BORDER-RIGHT: medium none; PADDING-RIGHT: 5.4pt; =
BORDER-TOP: medium none; PADDING-LEFT: 5.4pt; PADDING-BOTTOM: 0cm; =
BORDER-LEFT: medium none; WIDTH: 97.35pt; PADDING-TOP: 0cm; =
BORDER-BOTTOM: medium none; HEIGHT: 14.25pt"=20
    vAlign=3Dtop width=3D130>
      <P class=3DMsoNormal style=3D"TEXT-INDENT: 19pt; TEXT-ALIGN: =
center"=20
      align=3Dcenter><SPAN lang=3DEN-US=20
      style=3D"LETTER-SPACING: -0.5pt; mso-bidi-font-size: =
10.5pt">2890(453bp)<o:p></o:p></SPAN></P></TD>
    <TD=20
    style=3D"BORDER-RIGHT: medium none; PADDING-RIGHT: 5.4pt; =
BORDER-TOP: medium none; PADDING-LEFT: 5.4pt; PADDING-BOTTOM: 0cm; =
BORDER-LEFT: medium none; WIDTH: 85.1pt; PADDING-TOP: 0cm; =
BORDER-BOTTOM: medium none; HEIGHT: 14.25pt"=20
    vAlign=3Dtop width=3D113>
      <P class=3DMsoNormal style=3D"TEXT-INDENT: 19pt; TEXT-ALIGN: =
center"=20
      align=3Dcenter><SPAN lang=3DEN-US=20
      style=3D"LETTER-SPACING: -0.5pt; mso-bidi-font-size: =
10.5pt">2663(251bp)<o:p></o:p></SPAN></P></TD></TR>
  <TR style=3D"HEIGHT: 14.25pt; mso-yfti-lastrow: yes">
    <TD=20
    style=3D"BORDER-RIGHT: medium none; PADDING-RIGHT: 5.4pt; =
BORDER-TOP: medium none; PADDING-LEFT: 5.4pt; PADDING-BOTTOM: 0cm; =
BORDER-LEFT: medium none; WIDTH: 61.25pt; PADDING-TOP: 0cm; =
BORDER-BOTTOM: black 1.5pt solid; HEIGHT: 14.25pt"=20
    vAlign=3Dtop width=3D82>
      <P class=3DMsoNormal style=3D"TEXT-INDENT: 19pt; TEXT-ALIGN: =
center"=20
      align=3Dcenter><SPAN lang=3DEN-US=20
      style=3D"LETTER-SPACING: -0.5pt; mso-bidi-font-size: =
10.5pt">14<o:p></o:p></SPAN></P></TD>
    <TD=20
    style=3D"BORDER-RIGHT: medium none; PADDING-RIGHT: 5.4pt; =
BORDER-TOP: medium none; PADDING-LEFT: 5.4pt; PADDING-BOTTOM: 0cm; =
BORDER-LEFT: medium none; WIDTH: 76.25pt; PADDING-TOP: 0cm; =
BORDER-BOTTOM: black 1.5pt solid; HEIGHT: 14.25pt"=20
    vAlign=3Dtop width=3D102>
      <P class=3DMsoNormal style=3D"TEXT-INDENT: 19pt; TEXT-ALIGN: =
center"=20
      align=3Dcenter><SPAN lang=3DEN-US=20
      style=3D"LETTER-SPACING: -0.5pt; mso-bidi-font-size: =
10.5pt">AF124986<o:p></o:p></SPAN></P></TD>
    <TD=20
    style=3D"BORDER-RIGHT: medium none; PADDING-RIGHT: 5.4pt; =
BORDER-TOP: medium none; PADDING-LEFT: 5.4pt; PADDING-BOTTOM: 0cm; =
BORDER-LEFT: medium none; WIDTH: 56.55pt; PADDING-TOP: 0cm; =
BORDER-BOTTOM: black 1.5pt solid; HEIGHT: 14.25pt"=20
    vAlign=3Dtop width=3D75>
      <P class=3DMsoNormal style=3D"TEXT-INDENT: 19pt; TEXT-ALIGN: =
center"=20
      align=3Dcenter><SPAN lang=3DEN-US=20
      style=3D"LETTER-SPACING: -0.5pt; mso-bidi-font-size: =
10.5pt">922<o:p></o:p></SPAN></P></TD>
    <TD=20
    style=3D"BORDER-RIGHT: medium none; PADDING-RIGHT: 5.4pt; =
BORDER-TOP: medium none; PADDING-LEFT: 5.4pt; PADDING-BOTTOM: 0cm; =
BORDER-LEFT: medium none; WIDTH: 97.35pt; PADDING-TOP: 0cm; =
BORDER-BOTTOM: black 1.5pt solid; HEIGHT: 14.25pt"=20
    vAlign=3Dtop width=3D130>
      <P class=3DMsoNormal style=3D"TEXT-INDENT: 19pt; TEXT-ALIGN: =
center"=20
      align=3Dcenter><SPAN lang=3DEN-US=20
      style=3D"LETTER-SPACING: -0.5pt; mso-bidi-font-size: =
10.5pt">330(453bp)<o:p></o:p></SPAN></P></TD>
    <TD=20
    style=3D"BORDER-RIGHT: medium none; PADDING-RIGHT: 5.4pt; =
BORDER-TOP: medium none; PADDING-LEFT: 5.4pt; PADDING-BOTTOM: 0cm; =
BORDER-LEFT: medium none; WIDTH: 85.1pt; PADDING-TOP: 0cm; =
BORDER-BOTTOM: black 1.5pt solid; HEIGHT: 14.25pt"=20
    vAlign=3Dtop width=3D113>
      <P class=3DMsoNormal style=3D"TEXT-INDENT: 19pt; TEXT-ALIGN: =
center"=20
      align=3Dcenter><SPAN lang=3DEN-US=20
      style=3D"LETTER-SPACING: -0.5pt; mso-bidi-font-size: =
10.5pt">103(251bp)<o:p></o:p></SPAN></P></TD></TR></TBODY></TABLE>
<P class=3DMsoNormal style=3D"TEXT-ALIGN: center" align=3Dcenter><SPAN =
lang=3DEN-US=20
style=3D"LETTER-SPACING: -0.5pt; mso-bidi-font-size: 10.5pt">The result =
of=20
</SPAN><SPAN lang=3DEN-US style=3D"mso-bidi-font-size: 10.5pt">14 other =
coronavirus=20
species containing polymerase gene<SPAN style=3D"LETTER-SPACING: =
-0.5pt"> using=20
SPCR software prediction. The product length using primer pair1 is=20
453bp</SPAN></SPAN><SPAN=20
style=3D"FONT-FAMILY: =CB=CE=CC=E5; LETTER-SPACING: -0.5pt; =
mso-bidi-font-size: 10.5pt; mso-hansi-font-family: 'Times New Roman'; =
mso-ascii-font-family: 'Times New Roman'; mso-ansi-language: =
EN-GB">=A3=BB</SPAN><SPAN=20
lang=3DEN-US style=3D"LETTER-SPACING: -0.5pt; mso-bidi-font-size: =
10.5pt">The=20
product length using primer pair2 is 251bp<o:p></o:p></SPAN></P>
<P class=3DMsoNormal=20
style=3D"MARGIN-LEFT: 14.3pt; TEXT-INDENT: 4.75pt; =
mso-char-indent-count: .5; mso-para-margin-left: 1.36gd"><SPAN=20
lang=3DEN-US=20
style=3D"LETTER-SPACING: -0.5pt; mso-bidi-font-size: =
10.5pt"><o:p>&nbsp;</o:p></SPAN></P>
<P class=3DMsoNormal style=3D"TEXT-ALIGN: left" align=3Dleft><SPAN =
lang=3DEN-US=20
style=3D"LETTER-SPACING: -0.5pt; mso-bidi-font-size: 10.5pt"><SPAN=20
style=3D"mso-spacerun: yes">&nbsp;</SPAN><o:p></o:p></SPAN></P>
<P class=3DMsoNormal style=3D"TEXT-ALIGN: left" align=3Dleft><SPAN=20
lang=3DEN-US><o:p>&nbsp;</o:p></SPAN></P>
<P class=3DMsoNormal><B style=3D"mso-bidi-font-weight: normal"><SPAN =
lang=3DEN-US=20
style=3D"FONT-SIZE: 12pt">Verification:<o:p></o:p></SPAN></B></P>
<P class=3DMsoNormal><SPAN lang=3DEN-US style=3D"mso-bidi-font-size: =
10.5pt">The=20
following articles prove our results </SPAN><SPAN lang=3DEN-GB=20
style=3D"mso-bidi-font-size: 10.5pt; mso-ansi-language: EN-GB">(<SPAN=20
class=3DSpellE>Ksiazek</SPAN>, Erdman et al. 2003;Stephensen, <SPAN=20
class=3DSpellE>Casebolt</SPAN> et al. 1999). </SPAN><SPAN lang=3DEN-US=20
style=3D"mso-bidi-font-size: 10.5pt">Some of the SPCR prediction results =
have also=20
been verified by our lab.<SPAN style=3D"mso-bidi-font-weight: bold"> (We =
have=20
amplified IBV and </SPAN>TGEV in our web lab experiment. The wet lab =
result=20
proved that the PCR products of <SPAN style=3D"mso-bidi-font-weight: =
bold">IBV and=20
</SPAN>TGEV confirm to our SPCR prediction)</SPAN><SPAN lang=3DEN-US=20
style=3D"COLOR: black; FONT-FAMILY: =CB=CE=CC=E5; mso-bidi-font-size: =
10.5pt; mso-font-kerning: 0pt; mso-bidi-font-family: =CB=CE=CC=E5; =
mso-hansi-font-family: Arial; mso-bidi-font-weight: bold">=20
</SPAN><SPAN lang=3DEN-US=20
style=3D"mso-bidi-font-size: 10.5pt"><o:p></o:p></SPAN></P>
<P class=3DMsoNormal style=3D"TEXT-ALIGN: left" align=3Dleft><SPAN =
lang=3DEN-US=20
style=3D"mso-bidi-font-size: 10.5pt"><o:p>&nbsp;</o:p></SPAN></P>
<P class=3DMsoNormal><SPAN=20
lang=3DEN-US><o:p>&nbsp;</o:p></SPAN></P></DIV></BODY></HTML>
